# Supplementary material for: Neutrophilic proteolysis in the cystic fibrosis lung correlates with a pathogenic microbiome
Source: Microbiome. 2019 Feb 13;7:23. doi: 10.1186/s40168-019-0636-3 (PMC6375204; doi:10.1186/s40168-019-0636-3)
Supplement: Supplementary file 1 — Table S1. Samples and clinical information for patients included in this study. (XLSX 56 kb) [file 40168_2019_636_MOESM1_ESM.xlsx]

## Sheet: Sheet1
Patient ID	Sample ID	Ht	Wt	BMI	Gender	TargetFEV1_	Target FVC	MultiProduct Score	Age	Sputum	Mouth Rinse	Clinical Status	Adult/Pediatric	Inhaled Antibiotics at Sample Collection
10	-355	191	101	27.6856	Male	65.7972	91.8113	2270.34	34.5051	Y		Stable	Adult	None Prescribed
12	23	169	58	20.3074	Female	83.5412	104.253	3841.18	45.9795	Y	Y	Stable	Adult	None Prescribed
34	51	185	77.25	22.5712	Male	26.1826	47.3332	1568.52	59.9069	Y	Y	Post Treatment	Adult	None Prescribed
34	-327	185	76	22.206	Male	22.4296	43.7682	1366.9	60.9418	Y		Stable	Adult	None Prescribed
35	-362	181	111	33.8817	Male	72.9858	123.563	2028.41	27.7919	Y		Stable	Adult	None Prescribed
37	-196	170	67	23.1834	Female	77.5829	93.6491	2357.97	30.3929	Y		Exacerbation	Adult	None Prescribed
41	-222	169	70.6	24.719	Male	85.6388	84.7098	3611.72	42.1739	Y		Stable	Adult	Aztreonam
46	-140	157.5	47.85	19.2895	Female	81.5615	103.305	3342.63	40.9829	Y		Post Treatment	Adult	Aztreonam
53	0	167	66.22	23.7441	Male	24.5657	46.3905	1329.95	54.1383	Y		Stable	Adult	None Prescribed
61	-14	163	61	22.9591	Female	110.181	115.096	4663.06	42.3217	Y		Stable	Adult	None Prescribed
61	-140	162.6	61	23.0722	Female	111.261	115.7	4670.37	41.9767	Y		Stable	Adult	None Prescribed
64	-222	173	82.25	27.4817	Male	76.94	84.3926	3398.73	44.1739	Y		Stable	Adult	Off Month
66	-131	173	56.5	18.878	Female	54.4376	73.8049	2348.31	43.1376	Y		Exacerbation	Adult	Aztreonam
69	-173	173.5	74.62	24.7888	Male	75.1376	86.112	2500.47	33.2786	Y		Stable	Adult	None Prescribed
75	156	182.9	78.93	23.5947	Male	79.5557	103.026	3102.51	38.9979	Y	Y	Missing: Not collected	Adult	Aztreonam
77	-131	168	65	23.03	Male	68.0936	102.338	4877.38	71.6277	Y		Post Treatment	Adult	None Prescribed
82	-161	172.35	72	24.2387	Male	61.9324	106.46	3552.99	57.3689	Y		Stable	Adult	Aztreonam
83	-313	172.85	69	23.0946	Male	84.0873	96.8078	4291.96	51.0418	Y		Stable	Adult	None Prescribed
86	-243	172	100	33.8021	Male	89.9139	96.6915	3226.56	35.885	Y		Stable	Adult	None Prescribed
92	21	175.3	66.1	21.5099	Male	75.5365	87.8022	3041.11	40.2601	Y		Stable	Adult	None Prescribed
93	65	165	58.05	21.3223	Male	79.5447	100.584	2980.34	37.4675	Y	Y	Stable	Adult	None Prescribed
95	-14	180.3	69.8	21.4716	Male	35.4565	80.8688	1299.54	36.6516	Y		Stable	Adult	Tobramycin
95	-224	180.15	71.9	22.1544	Male	34.032	84.0347	1205.58	35.4251	Y		Stable	Adult	None Prescribed
104	0	155	58.85	24.4953	Female	67.0079	90.4576	1918.42	28.6297	Y		Stable	Adult	None Prescribed
107	-215	178	64.4	20.3257	Male	62.0599	90.4129	2727.75	43.9535	Y		Stable	Adult	None Prescribed
130	-271	185	69.9	20.4237	Male	91.1398	101.557	2619.29	28.7392	Y		Post Treatment	Adult	Aztreonam
138	23	177.8	78.15	24.721	Male	50.9963	81.5139	2133.96	41.8453	Y	Y	Stable	Adult	None Prescribed
139	-313	180.15	99.05	30.5201	Male	93.8418	101.938	2834.14	30.2012	Y		Stable	Adult	None Prescribed
142	-180	182.9	78.6	23.4961	Male	108.364	111.58	2855.88	26.3546	Y		Stable	Adult	Aztreonam
146	91	167.62	77.3	27.5124	Male	54.7697	73.0575	1671.21	30.5133	Y	Y	Stable	Adult	None Prescribed
148	-243	165	55.7	20.4591	Female	82.6903	84.8653	2968.93	35.9042	Y		Stable	Adult	None Prescribed
149	-327	180.3	88.5	27.224	Male	30.2915	45.8232	1822.13	60.1533	Y		Stable	Adult	None Prescribed
151	-243	152	46.6	20.1697	Female	72.2148	99.3051	1883.42	26.0808	Y		Post Treatment	Adult	None Prescribed
151	14	152	46.6	20.1697	Female	72.2148	99.3051	1934.63	26.7899	Y		Exacerbation	Adult	None Prescribed
154	-327	171	70.5	24.11	Male	36.7899	58.2316	1330.78	36.1725	Y		Stable	Adult	Off Month
157	-159	165	56.43	20.7273	Female	91.1803	89.9424	3074.54	33.7194	Y		Post Treatment	Adult	Aztreonam. Off Month
160	-224	174	61	20.148	Male	27.8192	67.0865	1684.76	60.5613	Y		Stable	Adult	None Prescribed
167	-203	160	48.4	18.9062	Female	65.9638	83.4787	1983.34	30.0671	Y		Stable	Adult	Aztreonam
175	-138	178	62.9	19.8523	Female	75.4871	96.6956	2156.21	28.564	Y		Stable	Adult	None Prescribed
176	133	170.2	66.6	22.9909	Male	38.6519	48.3141	1672.85	43.2799	Y	Y	Post Treatment	Adult	Tobramycin
178	-278	170	57.7	19.9654	Male	64.3303	73.2986	2447.28	38.0424	Y		Stable	Adult	Aztreonam
188	23	165	56.9	20.8999	Male	80.6894	83.7273	2278.08	28.2327	Y	Y	Stable	Adult	Tobramycin
188	-194	164	56.7	21.0812	Male	81.4271	84.4461	2250.53	27.6386	Y		Stable	Adult	Off Month
189	-61	155	49.52	20.6119	Female	52.9029	63.3592	1559.64	29.4812	Y		Missing: Not collected	Adult	None Prescribed
193	-285	163	54	20.3244	Female	55.868	79.815	1363.32	24.4025	Y		Stable	Adult	Aztreonam. Off Month
204	-215	160	45.8	17.8906	Male	18.6816	39.9042	577.147	30.8939	Y		Stable	Adult	None Prescribed
211	-168	162.6	55.9	21.1432	Male	74.8421	85.3595	2335.32	31.2033	Y		Exacerbation	Adult	None Prescribed
217	14	152.4	48.4	20.8389	Male	25.1324	48.6847	688.088	27.3785	Y	Y	Stable	Adult	Tobramycin
222	-320	164	56.2	20.8953	Female	34.7512	61.7557	1277.4	36.7584	Y		Exacerbation	Adult	Aztreonam
222	-289	Missing: Not collected	Missing: Not collected	Missing: Not collected	Missing: Not collected	Missing: Not collected	Missing: Not collected	Missing: Not collected	Missing: Not collected	Y		Stable	Adult	Missing: Not collected
225	-201	181	79.95	24.404	Male	35.4413	53.6521	997.888	28.1561	Y		Stable	Adult	Tobramycin
229	-271	160	46.15	18.0273	Female	47.9271	67.178	1346.42	28.0931	Y		Exacerbation	Adult	Tobramycin. Off Month
230	-313	178	73.95	23.3399	Male	74.5908	92.085	2093.04	28.0602	Y		Stable	Adult	Tobramycin
230	2	178	73.95	23.3399	Male	74.5908	92.085	2093.04	28.0602	Y	Y	Exacerbation	Adult	None Prescribed
231	-285	183	60.555	18.0821	Male	41.8022	65.0553	1750.6	41.8782	Y		Stable	Adult	Aztreonam
234	-124	165	63.5	23.3242	Female	67.6918	91.3126	1822.91	26.9295	Y		Missing: Not collected	Adult	u
235	-285	178	82.85	26.1488	Male	83.7905	94.9161	2037.12	24.3121	Y		Exacerbation	Adult	Off Month
236	-362	157	62.1	25.1937	Female	85.4422	103.482	2035.17	23.8193	Y		Stable	Adult	Tobramycin
239	-336	177.8	72.4	22.9021	Male	69.2445	87.8749	1815.43	26.2177	Y		Stable	Adult	Aztreonam
246	-215	155	51.8	21.5609	Female	64.6155	78.594	1529.01	23.6632	Y	Y	Stable	Adult	Tobramycin
247	135	168	69	24.4473	Female	100.39	102.072	2317.56	23.0856	Y		Stable	Adult	None Prescribed
252	114	157.75	54.34	21.8364	Female	43.7976	62.28	1479.94	33.7906	Y	Y	Exacerbation	Adult	Off Month
252	-138	157.75	54.34	21.8364	Female	43.7976	62.28	1479.94	33.7906	Y		Stable	Adult	Tobramycin
254	0	167.6	70.4	25.0625	Male	90.4962	95.9829	2979.38	32.9227	Y		Exacerbation	Adult	None Prescribed
259	2	162	48.5	18.4804	Female	103.081	103.536	3201.49	31.0582	Y	Y	Stable	Adult	None Prescribed
259	79	162	49	18.6709	Female	103.077	103.536	3179.67	30.8474	Y	Y	Post Treatment	Adult	Tobramycin
262	-187	162	51.8	19.7378	Female	65.6051	78.9171	1721.81	26.245	Y		Post Treatment	Adult	Aztreonam
264	-124	175	67.95	22.1878	Male	71.8356	98.521	2539.67	35.3539	Y		Missing: Not collected	Adult	u
264	16	Missing: Not collected	Missing: Not collected	Missing: Not collected	Missing: Not collected	Missing: Not collected	Missing: Not collected	Missing: Not collected	Missing: Not collected	Y		Missing: Not collected	Adult	Missing: Not collected
269	-152	175.3	69.8	22.7139	Male	56.9426	85.1433	1334.51	23.436	Y		Stable	Adult	Tobramycin
272	-362	166	62.9	22.8262	Male	73.808	88.8396	1748.15	23.6851	Y		Stable	Adult	Tobramycin
277	-159	160	88.3	34.4922	Male	78.6878	77.029	2831.47	35.9836	Y		Stable	Adult	None Prescribed
278	-217	166	59.8	21.7013	Male	49.2824	70.1722	1174.01	23.822	Y		Exacerbation	Adult	Tobramycin
282	-208	162	53.52	20.3932	Female	92.3032	100.256	2225.89	24.115	Y		Stable	Adult	Tobramycin
287	-243	163	66	24.841	Male	82.3612	91.5939	2036.42	24.7255	Y		Stable	Adult	Off Month
290	-173	165.1	57.79	21.2011	Female	43.7412	83.0424	1330.14	30.4093	Y		Stable	Adult	Aztreonam
292	135	155	58	24.1415	Female	78.6574	82.9704	2607.92	33.1554	Y	Y	Stable	Adult	None Prescribed
298	-320	155	58	24.1415	Female	78.6574	82.9704	2607.92	33.1554	Y		Stable	Adult	None Prescribed
299	-299	162	56.4	21.4906	Female	73.5085	80.7441	1801.44	24.5065	Y		Treatment	Adult	None Prescribed
301	156	169.1	59.45	20.7905	Female	78.7502	88.9182	1767.11	22.4394	Y	Y	Exacerbation	Adult	Colistin
302	2	154	56.7	23.9079	Female	87.2143	91.1966	2119.17	24.2984	Y	Y	Stable	Adult	Tobramycin
312	-152	150	59.4	26.4	Female	104.368	102.548	2698.86	25.859	Y		Stable	Adult	None Prescribed
318	93	177.8	89.07	28.1753	Male	67.6038	87.4251	1808.88	26.757	Y		Treatment	Adult	Aztreonam
318	-334	177.8	91	28.7858	Male	69.6096	91.1492	1790.51	25.7221	Y		Post Treatment	Adult	None Prescribed
318	-355	177.8	90.1	28.5011	Male	67.5788	87.4251	1749.93	25.8946	Y		Post Treatment	Adult	None Prescribed
318	79	177.8	88.745	28.0725	Male	67.6038	87.4251	1815.35	26.8528	Y		Exacerbation	Adult	None Prescribed
318	-236	177.8	92.08	29.1274	Male	69.6096	91.1492	1779.83	25.5688	Y		Stable	Adult	None Prescribed
318	-299	177.8	91.54	28.9566	Male	69.6096	91.1492	1783.84	25.6263	Y		Stable	Adult	Off Month
326	2	165.85	52.6	19.1229	Male	27.1954	49.8063	638.171	23.4661	Y	Y	Missing: Not collected	Adult	Tobramycin
328	-61	159	55.685	22.0264	Female	57.1616	64.4813	3532.36	61.796	Y		Missing: Not collected	Adult	Aztreonam
338	-208	180	66.05	20.3858	Male	105.261	110.53	1868.04	17.7467	Y		Stable	Adult	Off Month
339	-159	164	52.16	19.3932	Female	44.4796	60.3509	1389.61	31.2416	Y		Stable	Adult	Aztreonam
342	-124	169	83	29.0606	Male	28.4775	48.4921	1242.8	43.6413	Y		Missing: Not collected	Adult	u
343	77	167	63.5	22.7688	Male	65.519	72.6672	1619.63	24.7201	Y	Y	Stable	Adult	None Prescribed
344	21	185	95	27.7575	Male	92.3841	126.11	5014.16	54.2752	Y	Y	Stable	Adult	None Prescribed
344	-196	185.2	94.25	27.4789	Male	80.3015	115.516	2609	32.4901	Y		Stable	Adult	None Prescribed
353	133	157.5	45.9	18.5034	Female	51.9988	78.3622	1248.82	24.0164	Y	Y	Stable	Adult	None Prescribed
355	-266	157	45	18.2563	Female	36.1873	56.1174	1048.52	28.9747	Y		Stable	Adult	None Prescribed
356	16	157	45	18.2563	Female	36.1873	56.1174	1048.52	28.9747	Y		Missing: Not collected	Adult	u
371	-14	170	66.5	23.0104	Male	89.6945	111.197	2344.95	26.1437	Y		Stable	Adult	Off Month
374	128	182	63.4	19.1402	Male	63.4099	77.4068	1707.29	26.9247	Y	Y	Exacerbation	Adult	Aztreonam
375	91	Missing: Not collected	Missing: Not collected	Missing: Not collected	Missing: Not collected	Missing: Not collected	Missing: Not collected	Missing: Not collected	Missing: Not collected		Y	Exacerbation	Adult	None Prescribed
377	21	Missing: Not collected	Missing: Not collected	Missing: Not collected	Missing: Not collected	Missing: Not collected	Missing: Not collected	Missing: Not collected	Missing: Not collected		Y	Stable	Adult	None Prescribed
