# Supplementary material for: Neutrophilic proteolysis in the cystic fibrosis lung correlates with a pathogenic microbiome
Source: Microbiome. 2019 Feb 13;7:23. doi: 10.1186/s40168-019-0636-3 (PMC6375204; doi:10.1186/s40168-019-0636-3)
Supplement: Supplementary file 3 — Table S6. 16S rRNA gene read abundance for sputum samples and blanks after illumina sequencing. (XLSX 43 kb) [file 40168_2019_636_MOESM3_ESM.xlsx]

## Sheet: Sheet1
adult_pediatric	days_since_origin	deidentified_patient_number	description	Sequence Count			average	Sum
Adult	0	254	Spu	25361		Sputum	21397.2	2225314
Adult	-131	77	Spu	20803		Blank	30.1528	2171
Adult	-14	95	Spu	20832				2227485
Adult	-224	95	Spu	20240
Adult	-362	272	Spu	21355
Adult	23	138	Spu	23897
Adult	-168	211	Spu	18570
Adult	93	318	Spu	22738
Adult	-334	318	Spu	21177
Adult	-355	318	Spu	11708
Adult	79	318	Spu	31428
Adult	-236	318	Spu	15249
Adult	-299	318	Spu	17757
Adult	-203	167	Spu	24539
Adult	-313	83	Spu	17552
Not applicable	Not applicable	Not applicable	BLANK1.1A	48
Not applicable	Not applicable	Not applicable	BLANK1.1B	429
Not applicable	Not applicable	Not applicable	BLANK1.1C	76
Not applicable	Not applicable	Not applicable	BLANK1.1D	15
Not applicable	Not applicable	Not applicable	BLANK1.1E	29
Not applicable	Not applicable	Not applicable	BLANK1.1F	14
Not applicable	Not applicable	Not applicable	BLANK1.1G	1
Not applicable	Not applicable	Not applicable	BLANK1.1H	1
Not applicable	Not applicable	Not applicable	BLANK2.2A	890
Not applicable	Not applicable	Not applicable	BLANK2.2B	4
Not applicable	Not applicable	Not applicable	BLANK2.2C	313
Not applicable	Not applicable	Not applicable	BLANK2.2D	10
Not applicable	Not applicable	Not applicable	BLANK2.2E	8
Not applicable	Not applicable	Not applicable	BLANK2.2F	1
Not applicable	Not applicable	Not applicable	BLANK2.2G	1
Not applicable	Not applicable	Not applicable	BLANK2.2H	5
Not applicable	Not applicable	Not applicable	BLANK3.3E	3
Not applicable	Not applicable	Not applicable	BLANK3.3F	4
Not applicable	Not applicable	Not applicable	BLANK3.3G	3
Not applicable	Not applicable	Not applicable	BLANK3.3H	3
Not applicable	Not applicable	Not applicable	BLANK4.2A	12
Not applicable	Not applicable	Not applicable	BLANK4.2B	1
Not applicable	Not applicable	Not applicable	BLANK4.2C	1
Not applicable	Not applicable	Not applicable	BLANK4.2D	9
Not applicable	Not applicable	Not applicable	BLANK4.2E	2
Not applicable	Not applicable	Not applicable	BLANK4.2F	8
Not applicable	Not applicable	Not applicable	BLANK4.2G	1
Not applicable	Not applicable	Not applicable	BLANK4.2H	1
Not applicable	Not applicable	Not applicable	BLANK4.3A	1
Not applicable	Not applicable	Not applicable	BLANK4.3B	1
Not applicable	Not applicable	Not applicable	BLANK4.3C	2
Not applicable	Not applicable	Not applicable	BLANK4.3D	2
Not applicable	Not applicable	Not applicable	BLANK4.3E	2
Not applicable	Not applicable	Not applicable	BLANK4.3F	3
Not applicable	Not applicable	Not applicable	BLANK4.3G	2
Not applicable	Not applicable	Not applicable	BLANK4.3H	2
Not applicable	Not applicable	Not applicable	BLANK4.4A	2
Not applicable	Not applicable	Not applicable	BLANK4.4B	1
Not applicable	Not applicable	Not applicable	BLANK4.4C	1
Not applicable	Not applicable	Not applicable	BLANK4.4D	19
Not applicable	Not applicable	Not applicable	BLANK4.4E	10
Not applicable	Not applicable	Not applicable	BLANK4.4F	1
Not applicable	Not applicable	Not applicable	BLANK4.4G	1
Not applicable	Not applicable	Not applicable	BLANK4.4H	2
Not applicable	Not applicable	Not applicable	BLANK4.5A	64
Not applicable	Not applicable	Not applicable	BLANK4.5B	30
Not applicable	Not applicable	Not applicable	BLANK4.5C	1
Not applicable	Not applicable	Not applicable	BLANK4.5D	11
Not applicable	Not applicable	Not applicable	BLANK4.5E	1
Not applicable	Not applicable	Not applicable	BLANK4.5F	1
Not applicable	Not applicable	Not applicable	BLANK4.5G	10
Not applicable	Not applicable	Not applicable	BLANK4.5H	1
Not applicable	Not applicable	Not applicable	BLANK4.6A	1
Not applicable	Not applicable	Not applicable	BLANK4.6B	4
Not applicable	Not applicable	Not applicable	BLANK4.6C	50
Not applicable	Not applicable	Not applicable	BLANK4.6D	8
Not applicable	Not applicable	Not applicable	BLANK4.6E	4
Not applicable	Not applicable	Not applicable	BLANK4.6F	2
Not applicable	Not applicable	Not applicable	BLANK4.6G	1
Not applicable	Not applicable	Not applicable	BLANK4.6H	3
Not applicable	Not applicable	Not applicable	BLANK4.7G	1
Not applicable	Not applicable	Not applicable	BLANK4.7H	1
Not applicable	Not applicable	Not applicable	BLANK5.10A	1
Not applicable	Not applicable	Not applicable	BLANK5.10B	5
Not applicable	Not applicable	Not applicable	BLANK5.10C	4
Not applicable	Not applicable	Not applicable	BLANK5.10D	1
Not applicable	Not applicable	Not applicable	BLANK5.10E	2
Not applicable	Not applicable	Not applicable	BLANK5.10F	9
Not applicable	Not applicable	Not applicable	BLANK5.10G	3
Not applicable	Not applicable	Not applicable	BLANK5.10H	4
Not applicable	Not applicable	Not applicable	BLANK5.11A	1
Not applicable	Not applicable	Not applicable	BLANK5.11B	2
Adult	-278	178	Spu	20233
Adult	77	343	Spu	24492
Adult	-313	230	Spu	14776
Adult	-152	312	Spu	20402
Adult	65	93	Spu	37466
Adult	-159	157	Spu	16136
Adult	21	344	Spu	25634
Adult	-196	344	Spu	21810
Adult	-159	339	Spu	14634
Adult	156	75	Spu	30106
Adult	-313	139	Spu	23182
Adult	-161	82	Spu	25567
Adult	-299	299	Spu	24670
Adult	21	92	Spu	26630
Adult	135	247	Spu	8571
Adult	-131	66	Spu	29049
Adult	-222	64	Spu	17475
Adult	-159	277	Spu	15966
Adult	-243	151	Spu	18158
Adult	14	151	Spu	16952
Adult	16	356	Spu	26679
Adult	-243	86	Spu	28291
Adult	133	176	Spu	23045
Adult	-180	142	Spu	32431
Adult	14	217	Spu	18955
Adult	-196	37	Spu	22469
Adult	0	104	Spu	28024
Adult	114	252	Spu	19169
Adult	114	252	Spu	17597
Adult	-138	252	Spu	25234
Adult	91	375	Spu	23049
Adult	-187	262	Spu	26884
Adult	-327	149	Spu	19218
Adult	-336	239	Spu	21217
Adult	-173	69	Spu	22968
Adult	2	326	Spu	15541
Adult	-222	41	Spu	21445
Adult	23	188	Spu	23729
Adult	-194	188	Spu	25095
Adult	-138	175	Spu	20801
Adult	135	292	Spu	32409
Adult	-14	61	Spu	21378
Adult	-140	61	Spu	24007
Adult	-355	10	Spu	15172
Adult	-215	107	Spu	17397
Adult	-266	355	Spu	15719
Adult	-243	287	Spu	16461
Adult	51	34	Spu	17513
Adult	-327	34	Spu	16431
Adult	-124	264	Spu	28099
Adult	-215	204	Spu	19639
Adult	-285	231	Spu	23356
Adult	-201	225	Spu	10875
Adult	23	12	Spu	19990
Adult	-208	338	Spu	18884
Adult	21	377	Spu	11791
Adult	-327	154	Spu	21424
Adult	-140	46	Spu	27149
Adult	0	53	Spu	18035
Adult	16	264	Spu	20824
Adult	-217	278	Spu	20662
Adult	-61	328	Spu	18186
Adult	-61	189	Spu	26999
Adult	-208	282	Spu	15847
Adult	133	353	Spu	30921
Adult	-271	229	Spu	28236
Adult	-285	193	Spu	21138
Adult	-224	160	Spu	27396
Adult	-14	371	Spu	10024
Adult	-320	298	Spu	19674
Adult	-124	342	Spu	25329
Adult	91	146	Spu	29431
Adult	-215	246	Spu	23984
Adult	156	301	Spu	21687
Adult	-362	236	Spu	19204
Adult	2	230	Spu	17935
Adult	2	259	Spu	28320
Adult	79	259	Spu	15895
Adult	-285	235	Spu	26030
Adult	-173	290	Spu	23647
Adult	-152	269	Spu	11623
Adult	128	374	Spu	21963
Adult	-320	222	Spu	18901
Adult	-289	222	Spu	18012
Adult	-124	234	Spu	25297
Adult	2	302	Spu	22150
Adult	-243	148	Spu	26092
Adult	-362	35	Spu	5020
Adult	-271	130	Spu	22202
