# Supplementary material for: Neutrophilic proteolysis in the cystic fibrosis lung correlates with a pathogenic microbiome
Source: Microbiome. 2019 Feb 13;7:23. doi: 10.1186/s40168-019-0636-3 (PMC6375204; doi:10.1186/s40168-019-0636-3)
Supplement: Supplementary file 5 — Table S2. Correlations between metabolites and 16S rRNA gene OTUs with Target FEV1%. (XLSX 438 kb) [file 40168_2019_636_MOESM5_ESM.xlsx]

## Sheet: Metabolome
Metadata	Bacterial_OTU	Spearman's rho	p-value	adj-p-value
TargetFEV1.	X2014_426.2119_2.88NA	-0.461878	1.31743e-06	0.00153702
TargetFEV1.	X3689_550.2945_3.46NA	-0.459002	1.56222e-06	0.00153702
TargetFEV1.	X3717_581.3141_3.78NA	-0.456336	1.82702e-06	0.00153702
TargetFEV1.	X6276_544.2405_4.17NA	-0.455363	1.93382e-06	0.00153702
TargetFEV1.	X4994_507.2808_4.15NA	-0.452121	2.33414e-06	0.00153702
TargetFEV1.	X1465_374.6972_3.41NA	-0.451222	2.45825e-06	0.00153702
TargetFEV1.	X4885_310.5076_2.98NA	-0.446317	3.25289e-06	0.00158915
TargetFEV1.	X8111_582.3052_4.07NA	-0.445152	3.47458e-06	0.00158915
TargetFEV1.	X11856_374.2275_3.82NA	-0.443801	3.74931e-06	0.00158915
TargetFEV1.	X9885_433.7224_2.97NA	-0.443474	3.81882e-06	0.00158915
TargetFEV1.	X4914_375.2011_3.43NA	-0.441772	4.20076e-06	0.00158915
TargetFEV1.	X5897_385.2154_2.73NA	-0.440748	4.44784e-06	0.00158915
TargetFEV1.	X7753_545.5534_4.06NA	-0.431628	7.33706e-06	0.00203889
TargetFEV1.	X10822_788.4109_3.17NA	-0.429504	8.22705e-06	0.00210471
TargetFEV1.	X7780_594.7304_5.41NA	-0.427422	9.19762e-06	0.00210471
TargetFEV1.	X5889_374.2268_3.75NA	-0.426613	9.6029e-06	0.00210471
TargetFEV1.	X7242_495.2223_3.95NA	-0.423784	1.11565e-05	0.00210471
TargetFEV1.	X11223_545.3035_3.99NA	-0.423651	1.1235e-05	0.00210471
TargetFEV1.	X5146_927.6179_7.01NA	-0.421556	1.25428e-05	0.00224069
TargetFEV1.	X9984_415.2207_3.02NA	-0.420739	1.30906e-05	0.0022579
TargetFEV1.	X8414_525.256_3.05NA	-0.417802	1.52515e-05	0.002384
TargetFEV1.	X11998_520.2502_4.06NA	-0.416774	1.60833e-05	0.00242096
TargetFEV1.	X2587_727.3956_4.23NA	-0.416068	1.66796e-05	0.00242096
TargetFEV1.	X9027_507.2825_4.1NA	-0.414534	1.80467e-05	0.00242096
TargetFEV1.	X6928_244.657_3.28NA	-0.414476	1.81e-05	0.00242096
TargetFEV1.	X5016_556.3055_3.07NA	-0.414238	1.83226e-05	0.00242096
TargetFEV1.	X4959_465.2641_3.25NA	-0.413597	1.89326e-05	0.00242096
TargetFEV1.	X7677_418.2351_3.47NA	-0.413414	1.91103e-05	0.00242096
TargetFEV1.	X12166_545.3016_4.15NA	-0.41316	1.93599e-05	0.00242096
TargetFEV1.	X6315_747.1583_5.49NA	-0.412173	2.03576e-05	0.00242696
TargetFEV1.	X2801_408.2923_7.2NA	-0.411352	2.12244e-05	0.00242696
TargetFEV1.	X7894_425.7169_3.08NA	-0.411263	2.1321e-05	0.00242696
TargetFEV1.	X11118_559.3066_3.31NA	-0.411237	2.13487e-05	0.00242696
TargetFEV1.	X1440_205.0965_1.61Massbank.PB000417.Tryptophan.2.amino.3..1H.indol.3.yl.propanoic.acid	-0.410556	2.20987e-05	0.00244195
TargetFEV1.	X1986_384.7146_2.7NA	-0.408884	2.40436e-05	0.00250168
TargetFEV1.	X3661_519.2322_2.86NA	-0.408504	2.45067e-05	0.00250168
TargetFEV1.	X6929_253.1185_1.31Phe.Ser	-0.406408	2.72207e-05	0.00262966
TargetFEV1.	X10529_519.2798_3.67NA	-0.406132	2.75981e-05	0.00262966
TargetFEV1.	X12227_481.2323_3.63NA	-0.40594	2.78633e-05	0.00262966
TargetFEV1.	X1960_328.221_3.04NA	-0.404981	2.92249e-05	0.00264758
TargetFEV1.	X5472_488.3098_3.83NA	-0.404697	2.96411e-05	0.00264758
TargetFEV1.	X5888_373.241_3.32NA	-0.40139	3.49005e-05	0.00300987
TargetFEV1.	X2211_895.4509_3.08NA	-0.40005	3.72692e-05	0.00305608
TargetFEV1.	X5996_481.2334_3.63NA	-0.399146	3.89531e-05	0.00312367
TargetFEV1.	X2048_488.2699_3.49NA	-0.398719	3.97712e-05	0.00312367
TargetFEV1.	X5092_724.4311_4.17NA	-0.3981	4.09886e-05	0.00312367
TargetFEV1.	X2031_448.2324_3.13NA	-0.397986	4.1216e-05	0.00312367
TargetFEV1.	X2421_272.1705_2.82NA	-0.397192	4.28365e-05	0.0031562
TargetFEV1.	X2956_386.7093_3.06NA	-0.3959	4.55992e-05	0.0031562
TargetFEV1.	X7092_689.3284_3.31NA	-0.395537	4.64049e-05	0.0031562
TargetFEV1.	X2056_500.2717_2.79NA	-0.395408	4.6693e-05	0.0031562
TargetFEV1.	X7444_314.1701_2.96NA	-0.395039	4.75305e-05	0.00316997
TargetFEV1.	X3789_681.1295_5.27NA	-0.394581	4.85895e-05	0.00319796
TargetFEV1.	X4970_471.2227_2.94NA	-0.393117	5.21237e-05	0.00330029
TargetFEV1.	X7666_394.7108_3.15NA	-0.392511	5.3656e-05	0.00335484
TargetFEV1.	X7028_490.2528_1.41NA	-0.390691	5.85116e-05	0.00337257
TargetFEV1.	X5049_632.3151_3.18NA	-0.390374	5.93984e-05	0.00337257
TargetFEV1.	X7828_768.4226_2.71NA	-0.390288	5.96434e-05	0.00337257
TargetFEV1.	X9119_337.7046_3.13NA	-0.390164	5.99935e-05	0.00337257
TargetFEV1.	X7818_727.0673_4.08NA	-0.389995	6.04766e-05	0.00337257
TargetFEV1.	X5018_566.2578_2.93NA	-0.389931	6.06589e-05	0.00337257
TargetFEV1.	X3673_531.2754_2.96NA	-0.389923	6.06819e-05	0.00337257
TargetFEV1.	X5046_619.2585_2.87NA	-0.389083	6.31415e-05	0.00342481
TargetFEV1.	X3458_230.6591_2.72NA	-0.38908	6.31506e-05	0.00342481
TargetFEV1.	X7552_733.2992_2.54NA	-0.388905	6.36761e-05	0.00342481
TargetFEV1.	X4893_334.1892_3.05NA	-0.387972	6.6537e-05	0.00347755
TargetFEV1.	X4958_464.7626_3.28NA	-0.387116	6.927e-05	0.00347755
TargetFEV1.	X5941_429.2674_3.21NA	-0.387006	6.9629e-05	0.00347755
TargetFEV1.	X2042_473.2397_3.96NA	-0.386917	6.99192e-05	0.00347755
TargetFEV1.	X11036_326.1802_3.37NA	-0.386315	7.19177e-05	0.00347755
TargetFEV1.	X7910_506.2943_4.12NA	-0.385934	7.32143e-05	0.00347755
TargetFEV1.	X2420_269.6754_2.83NA	-0.385605	7.43468e-05	0.00347755
TargetFEV1.	X3538_380.2053_3.17NA	-0.385427	7.49663e-05	0.00347755
TargetFEV1.	X5902_389.202_1.39NA	-0.385007	7.64504e-05	0.00347755
TargetFEV1.	X7003_445.2318_2.86NA	-0.384788	7.72365e-05	0.00347755
TargetFEV1.	X4802_659.3918_3.81NA	-0.384744	7.73933e-05	0.00347755
TargetFEV1.	X3727_589.3244_3.66NA	-0.384557	7.80694e-05	0.00347755
TargetFEV1.	X3972_582.3033_3.99NA	-0.384298	7.90183e-05	0.00347755
TargetFEV1.	X11889_244.6562_3.28NA	-0.384134	7.96215e-05	0.00347755
TargetFEV1.	X3061_546.3085_3.44NA	-0.38404	7.99712e-05	0.00347755
TargetFEV1.	X7487_437.2414_3.54NA	-0.383337	8.2621e-05	0.00347755
TargetFEV1.	X5100_754.5384_6.41NA	-0.383308	8.27326e-05	0.00347755
TargetFEV1.	X6078_577.3026_3.68NA	-0.3819	8.83034e-05	0.00366939
TargetFEV1.	X9992_459.2333_3.77NA	-0.381787	8.87638e-05	0.00366939
TargetFEV1.	X5005_537.2654_3.06NA	-0.381439	9.02005e-05	0.00369822
TargetFEV1.	X2804_419.2308_3.2NA	-0.380792	9.29241e-05	0.00373006
TargetFEV1.	X6086_599.3368_3.3NA	-0.380782	9.29699e-05	0.00373006
TargetFEV1.	X2435_326.1765_3.39NA	-0.380551	9.396e-05	0.00373006
TargetFEV1.	X7241_492.2765_3NA	-0.379148	0.000100201	0.00386139
TargetFEV1.	X2265_371.2275_2.9NA	-0.379115	0.000100356	0.00386139
TargetFEV1.	X2777_215.1379_2.92NA	-0.378814	0.000101743	0.00387093
TargetFEV1.	X7951_746.9075_5.48NA	-0.378643	0.000102543	0.00387093
TargetFEV1.	X707_243.1331_3.11NA	-0.378413	0.000103627	0.00387093
TargetFEV1.	X3122_755.4019_3.05NA	-0.378397	0.0001037	0.00387093
TargetFEV1.	X5979_465.2659_3.31NA	-0.376847	0.00011128	0.00409281
TargetFEV1.	X5043_616.3348_3.86NA	-0.376659	0.000112235	0.00409781
TargetFEV1.	X2921_283.1602_3.01NA	-0.376059	0.000115331	0.00414801
TargetFEV1.	X7741_528.3738_4.14NA	-0.375795	0.000116715	0.00414801
TargetFEV1.	X6666_416.2377_3.07NA	-0.375785	0.000116771	0.00414801
TargetFEV1.	X6058_552.2826_3.71NA	-0.375726	0.000117082	0.00414801
TargetFEV1.	X5001_522.2737_4.37NA	-0.375427	0.000118676	0.00414801
TargetFEV1.	X3004_466.2321_3.14NCGC00381428.01_C25H39NO7_.7E..6.Hydroperoxy.11.12.dihydroxy.3.isobutyl.13.methoxy.4.5.8.trimethyl.3.3a.6.6a.9.10.11.12.13.14.decahydro.1H.cycloundeca.d.isoindole.1.15.2H..dione	-0.375191	0.000119949	0.00414801
TargetFEV1.	X3695_559.3072_3.3NA	-0.375167	0.000120079	0.00414801
TargetFEV1.	X2021_435.2382_2.81NA	-0.374968	0.00012116	0.00415096
TargetFEV1.	X5514_554.297_4.27NA	-0.374784	0.000122172	0.00415718
TargetFEV1.	X2029_446.2587_3.05NA	-0.374331	0.000124693	0.00419667
TargetFEV1.	X5348_344.182_2.81NA	-0.374274	0.000125011	0.00419667
TargetFEV1.	X6207_1179.7056_4.66NA	-0.373391	0.000130075	0.00433067
TargetFEV1.	X10939_615.3316_2.98NA	-0.373278	0.000130734	0.00433067
TargetFEV1.	X7084_662.3572_3.6NA	-0.372849	0.000133272	0.00437712
TargetFEV1.	X7085_665.3467_3.48NA	-0.372526	0.000135215	0.00437712
TargetFEV1.	X7238_488.269_3.26NA	-0.372311	0.000136525	0.00437712
TargetFEV1.	X7578_842.4394_4.5NA	-0.372238	0.000136968	0.00437712
TargetFEV1.	X3495_332.1814_2.77NA	-0.372015	0.000138341	0.00437964
TargetFEV1.	X2061_508.2422_3.53NA	-0.371655	0.000140587	0.00442273
TargetFEV1.	X3659_513.9154_3.4NA	-0.371389	0.000142265	0.00444106
TargetFEV1.	X7878_311.1775_2.69NA	-0.371232	0.000143265	0.00444106
TargetFEV1.	X6236_385.2412_3.21NA	-0.371089	0.000144181	0.00444106
TargetFEV1.	X2467_441.2481_2.91NA	-0.371005	0.000144721	0.00444106
TargetFEV1.	X6305_701.3841_3.76NA	-0.37029	0.000149399	0.00449977
TargetFEV1.	X12385_599.3361_3.26NA	-0.370283	0.000149447	0.00449977
TargetFEV1.	X7752_545.3044_3.98NA	-0.370039	0.000151077	0.00449977
TargetFEV1.	X3605_459.2784_3.37NA	-0.370031	0.000151132	0.00449977
TargetFEV1.	X5072_672.4725_5.82NA	-0.369704	0.000153339	0.00451254
TargetFEV1.	X6996_430.2743_7.21NA	-0.3697	0.000153365	0.00451254
TargetFEV1.	X5882_364.22_3.01NA	-0.369562	0.000154308	0.00451372
TargetFEV1.	X2581_712.4222_3.64NA	-0.369407	0.000155368	0.00451832
TargetFEV1.	X5903_389.6898_2.66NA	-0.368865	0.000159148	0.00452457
TargetFEV1.	X5029_581.7989_4.09NA	-0.368857	0.000159204	0.00452457
TargetFEV1.	X5587_701.3884_3.78NA	-0.36857	0.000161231	0.00452457
TargetFEV1.	X1483_466.328_6.95NA	-0.368565	0.000161269	0.00452457
TargetFEV1.	X698_189.1227_0.92NA	-0.368475	0.000161915	0.00452457
TargetFEV1.	X3490_326.6781_3.38NA	-0.367478	0.000169191	0.00464996
TargetFEV1.	X7996_390.2016_4.14NA	-0.367127	0.000171826	0.00465918
TargetFEV1.	X6685_485.2675_3.78NA	-0.367062	0.000172321	0.00465918
TargetFEV1.	X2481_465.2678_3.53NA	-0.366375	0.0001776	0.00477611
TargetFEV1.	X5469_480.2098_2.81NA	-0.366204	0.000178939	0.00478637
TargetFEV1.	X11900_430.2616_2.85NA	-0.365548	0.000184158	0.00487255
TargetFEV1.	X5960_447.2445_2.96NA	-0.365529	0.000184309	0.00487255
TargetFEV1.	X2110_590.2307_3.03NA	-0.365313	0.000186057	0.00487255
TargetFEV1.	X3480_314.1709_2.95NA	-0.364689	0.0001912	0.00492997
TargetFEV1.	X2503_510.2966_3.16NA	-0.364648	0.000191543	0.00492997
TargetFEV1.	X6480_362.2063_3.36NA	-0.364573	0.000192171	0.00492997
TargetFEV1.	X2101_576.2886_2.92NA	-0.36457	0.000192192	0.00492997
TargetFEV1.	X11538_797.8637_3.91NA	-0.364093	0.000196231	0.00500681
TargetFEV1.	X2398_849.4098_3.27NA	-0.363971	0.00019728	0.00500681
TargetFEV1.	X6277_551.2842_3.6NA	-0.363544	0.000200981	0.00502655
TargetFEV1.	X4966_470.2553_3.57NA	-0.362983	0.000205938	0.00508985
TargetFEV1.	X7558_747.4082_5.49NA	-0.362913	0.000206565	0.00508985
TargetFEV1.	X7325_680.8809_5.34NA	-0.362736	0.000208158	0.00510395
TargetFEV1.	X3039_521.7711_4.38NA	-0.361735	0.000217376	0.00527822
TargetFEV1.	X4985_489.2608_3.13NCGC00380560.01_C26H32O9_Oxireno.4..5..pyrano.4..3..5.6.naphth.2.1.c.oxepin.3.10.12.1H.4H.10aH..trione..8..3.furanyl.decahydro.5.6.dihydroxy.1.1.5a.7a.11b.pentamethyl.	-0.361552	0.000219104	0.00529448
TargetFEV1.	X7623_300.1554_2.66NA	-0.361258	0.000221901	0.00531076
TargetFEV1.	X2588_727.7298_4.23NA	-0.360939	0.000224971	0.0053586
TargetFEV1.	X8399_450.3206_5.56GLYCOCHENODEOXYCHOLIC.ACID	-0.360214	0.000232112	0.00550247
TargetFEV1.	X3549_394.7247_2.89NA	-0.359958	0.000234677	0.00550678
TargetFEV1.	X2448_387.2548_3.38NA	-0.359818	0.000236091	0.00550678
TargetFEV1.	X7082_659.3498_3.18NA	-0.359635	0.000237955	0.00550678
TargetFEV1.	X2946_367.5284_3.48NA	-0.359585	0.000238468	0.00550678
TargetFEV1.	X6956_334.1849_3.09NA	-0.359543	0.000238898	0.00550678
TargetFEV1.	X2829_562.3071_3.56NCGC00384820.01_C29H36O10_2.Propenoic.acid..3..5..acetyloxy..9..3.furanyl.dodecahydro.4.hydroxy.3.3.5a.9a.tetramethyl.7.oxofuro.3..4..5.6.naphth.2.1.c.oxireno.d.pyran.11b.1H..yl....methyl.ester...2E..	-0.359131	0.000243152	0.00556772
TargetFEV1.	X7982_329.7105_3.32NA	-0.358965	0.000244889	0.00556772
TargetFEV1.	X6957_343.1969_1.35NA	-0.358842	0.000246189	0.00556772
TargetFEV1.	X11173_372.7119_3NA	-0.358597	0.000248776	0.00556772
TargetFEV1.	X7234_481.2382_3.07NCGC00380637.01_C28H34O8_2.5H..Furanone..5...1S.2S.3R.4R.7S..5.7.dihydroxy.4.7.dimethyl.8.oxo.6...2E.4E..1.oxo.2.4.hexadien.1.yl..3...4E..1.oxo.4.hexen.1.yl.bicyclo.2.2.2.oct.5.en.2.yl..4.hydroxy.3.5.dimethyl....5R..	-0.358545	0.000249334	0.00556772
TargetFEV1.	X1961_329.6879_2.89NA	-0.358384	0.000251059	0.00557298
TargetFEV1.	X6238_398.2204_3.22NA	-0.358315	0.000251798	0.00557298
TargetFEV1.	X5628_808.4183_3.27NA	-0.358024	0.000254948	0.00559135
TargetFEV1.	X5091_723.9294_4.17NA	-0.357929	0.000255982	0.00559135
TargetFEV1.	X4899_342.2367_3.32NA	-0.357447	0.000261296	0.00562594
TargetFEV1.	X11845_229.1534_0.9Spectral.Match.to.Leu.Pro.from.NIST14	-0.35735	0.000262382	0.00562594
TargetFEV1.	X7090_685.3679_4.03NA	-0.357278	0.000263189	0.00562594
TargetFEV1.	X1957_318.1577_2.97NA	-0.356915	0.000267291	0.00565827
TargetFEV1.	X2706_581.8018_4.04NA	-0.356649	0.000270331	0.00565827
TargetFEV1.	X12228_508.2808_4.17NA	-0.356639	0.000270442	0.00565827
TargetFEV1.	X6971_364.7226_3.01NA	-0.356544	0.000271542	0.00565827
TargetFEV1.	X4437_590.3571_4.66NA	-0.356451	0.000272619	0.00565827
TargetFEV1.	X4912_371.2287_2.9NA	-0.356276	0.000274653	0.00567692
TargetFEV1.	X5835_255.6543_3.16NA	-0.356109	0.000276602	0.00569367
TargetFEV1.	X2032_453.2356_3.01NA	-0.355647	0.000282079	0.00571239
TargetFEV1.	X6571_734.303_2.84NA	-0.355512	0.000283685	0.00572175
TargetFEV1.	X8082_437.2436_3.55NA	-0.355236	0.000287027	0.0057659
TargetFEV1.	X3499_335.181_2.79NA	-0.354745	0.000293042	0.00582395
TargetFEV1.	X2422_281.1489_1.26NA	-0.354602	0.000294817	0.00582395
TargetFEV1.	X7179_373.2272_2.93NA	-0.35459	0.000294966	0.00582395
TargetFEV1.	X4636_520.2735_3.28NA	-0.354528	0.000295738	0.00582395
TargetFEV1.	X8069_389.236_3.16NA	-0.354181	0.00030011	0.00584815
TargetFEV1.	X1983_374.1717_3.61NA	-0.354141	0.000300607	0.00584815
TargetFEV1.	X3510_348.1759_1.44NA	-0.354013	0.000302235	0.00584815
TargetFEV1.	X7722_495.2477_3.19NA	-0.353968	0.000302813	0.00584815
TargetFEV1.	X3001_454.2386_3.77NA	-0.3538	0.000304964	0.00586064
TargetFEV1.	X3532_376.2224_3.65NA	-0.353623	0.000307241	0.00586064
TargetFEV1.	X6282_589.3326_2.82NA	-0.353622	0.000307253	0.00586064
TargetFEV1.	X3557_401.6893_2.69NA	-0.353553	0.000308146	0.00586064
TargetFEV1.	X5025_575.3036_3.29NA	-0.353196	0.000312808	0.00592677
TargetFEV1.	X7950_741.4156_3.6NA	-0.351473	0.000336235	0.00614611
TargetFEV1.	X5040_608.3152_3.79NA	-0.351445	0.000336627	0.00614611
TargetFEV1.	X3567_416.7237_3.02NA	-0.351427	0.000336881	0.00614611
TargetFEV1.	X6651_369.2111_2.81NA	-0.351368	0.000337715	0.00614611
TargetFEV1.	X11529_676.3598_3.37NA	-0.351359	0.000337848	0.00614611
TargetFEV1.	X7759_551.7953_3.6NA	-0.351351	0.000337961	0.00614611
TargetFEV1.	X3701_562.3049_3.45NCGC00384820.01_C29H36O10_2.Propenoic.acid..3..5..acetyloxy..9..3.furanyl.dodecahydro.4.hydroxy.3.3.5a.9a.tetramethyl.7.oxofuro.3..4..5.6.naphth.2.1.c.oxireno.d.pyran.11b.1H..yl....methyl.ester...2E..	-0.351268	0.00033913	0.00614611
TargetFEV1.	X10395_326.6792_3.37NA	-0.35101	0.000342799	0.00616792
TargetFEV1.	X3465_284.6577_2.81NA	-0.350796	0.000345876	0.00620097
TargetFEV1.	X7824_743.4111_5.41NA	-0.350455	0.000350827	0.00622801
TargetFEV1.	X4055_575.303_3.71NA	-0.350415	0.000351413	0.00622801
TargetFEV1.	X5829_197.1276_3.12NA	-0.35035	0.000352365	0.00622801
TargetFEV1.	X3753_636.3003_3.39NA	-0.349965	0.000358055	0.00628919
TargetFEV1.	X7742_528.3742_4.17NA	-0.349444	0.000365891	0.00634336
TargetFEV1.	X4984_487.3114_3.86NA	-0.349321	0.000367768	0.00634336
TargetFEV1.	X7039_514.287_3.14NA	-0.349069	0.000371619	0.00638776
TargetFEV1.	X7022_475.2887_3.83NA	-0.348656	0.000378032	0.00643739
TargetFEV1.	X5836_258.1853_1.39NA	-0.348498	0.000380518	0.00643739
TargetFEV1.	X11507_449.222_2.75NA	-0.348376	0.000382447	0.00643739
TargetFEV1.	X3518_361.1712_1.13NA	-0.347908	0.000389918	0.00652298
TargetFEV1.	X6024_522.2887_3.02NA	-0.347367	0.000398723	0.00659215
TargetFEV1.	X3478_309.1782_3.09NA	-0.34733	0.000399322	0.00659215
TargetFEV1.	X5424_430.2632_3.39NA	-0.347275	0.000400229	0.00659215
TargetFEV1.	X9528_332.1823_2.8NA	-0.347262	0.000400451	0.00659215
TargetFEV1.	X6114_671.356_3.58NA	-0.34725	0.000400643	0.00659215
TargetFEV1.	X6987_415.2899_3.93NA	-0.346734	0.000409244	0.00665099
TargetFEV1.	X1761_453.7376_3.75NA	-0.346717	0.000409537	0.00665099
TargetFEV1.	X5991_475.7326_2.7NA	-0.346381	0.000415232	0.00672152
TargetFEV1.	X7063_590.8575_4.66NA	-0.345976	0.000422193	0.00672152
TargetFEV1.	X3305_485.2604_3.03NA	-0.345874	0.000423966	0.00672152
TargetFEV1.	X7933_638.3445_3.58NA	-0.345828	0.000424775	0.00672152
TargetFEV1.	X3649_499.302_3.18NA	-0.345815	0.000424998	0.00672152
TargetFEV1.	X2559_636.3581_3.83NA	-0.34571	0.000426829	0.00672152
TargetFEV1.	X6657_390.2001_4.13NA	-0.345682	0.000427318	0.00672152
TargetFEV1.	X7610_166.0863_2.62Massbank.PB000409.Phenylalanine.2.amino.3.phenylpropanoic.acid	-0.345007	0.000439298	0.0068451
TargetFEV1.	X4936_411.2223_3.3NA	-0.344932	0.000440648	0.0068451
TargetFEV1.	X1997_405.2137_3.04NA	-0.344672	0.000445359	0.00688482
TargetFEV1.	X4405_460.2752_3.28NA	-0.344236	0.000453359	0.00693709
TargetFEV1.	X5971_458.3026_3.07NA	-0.344057	0.000456685	0.00693709
TargetFEV1.	X7012_459.2784_3.52NA	-0.344046	0.000456889	0.00693709
TargetFEV1.	X7596_1024.5408_4.3NA	-0.343562	0.000465987	0.00693709
TargetFEV1.	X6327_869.4702_2.8NA	-0.343561	0.000465997	0.00693709
TargetFEV1.	X4901_350.7136_2.98NA	-0.343499	0.000467173	0.00693709
TargetFEV1.	X7312_638.337_3.53NA	-0.34347	0.000467743	0.00693709
TargetFEV1.	X6145_741.4133_3.55NA	-0.343204	0.000472815	0.00693709
TargetFEV1.	X2818_491.7803_3.02NA	-0.343174	0.000473405	0.00693709
TargetFEV1.	X7431_268.6571_2.95NA	-0.343127	0.000474307	0.00693709
TargetFEV1.	X4884_310.5075_2.71NA	-0.342933	0.000478065	0.00697166
TargetFEV1.	X7661_389.2023_2.64NA	-0.342545	0.000485646	0.00702156
TargetFEV1.	X5727_475.2725_3.46NCGC00380147.01_C26H34O8_	-0.342543	0.000485698	0.00702156
TargetFEV1.	X11901_440.7463_2.91NA	-0.342271	0.000491086	0.007079
TargetFEV1.	X2778_229.1538_2.57NA	-0.341737	0.000501825	0.0071718
TargetFEV1.	X4049_503.2763_3.29NA	-0.341637	0.000503859	0.00718035
TargetFEV1.	X5871_340.6839_2.89NA	-0.341436	0.000507971	0.00720717
TargetFEV1.	X7023_485.3614_9.97NA	-0.34138	0.000509121	0.00720717
TargetFEV1.	X6716_565.319_3.49NA	-0.341334	0.000510064	0.00720717
TargetFEV1.	X2064_520.2417_2.85NA	-0.340963	0.000517757	0.00725463
TargetFEV1.	X7042_521.294_4.09NA	-0.340962	0.000517774	0.00725463
TargetFEV1.	X6710_550.7849_3.51NA	-0.34068	0.000523711	0.00726192
TargetFEV1.	X6674_449.2235_2.73NA	-0.340668	0.000523952	0.00726192
TargetFEV1.	X6067_564.8218_3.44NA	-0.339964	0.000539022	0.00736759
TargetFEV1.	X2456_420.7617_3.27NA	-0.33995	0.000539341	0.00736759
TargetFEV1.	X5041_614.3892_3.54NA	-0.339947	0.000539393	0.00736759
TargetFEV1.	X2001_409.2202_2.98NA	-0.339893	0.000540565	0.00736759
TargetFEV1.	X4972_471.2574_2.71NA	-0.339696	0.000544865	0.00740602
TargetFEV1.	X11432_197.1277_3.09NA	-0.339392	0.00055156	0.00745674
TargetFEV1.	X7660_387.256_3.37NA	-0.33934	0.000552713	0.00745674
TargetFEV1.	X3667_523.2436_3.61NA	-0.33928	0.000554058	0.00745674
TargetFEV1.	X2007_419.2181_3.25NA	-0.338913	0.000562264	0.00751991
TargetFEV1.	X1948_247.1283_0.95NA	-0.338771	0.000565475	0.00754269
TargetFEV1.	X4895_337.7055_3.13NA	-0.338263	0.000577087	0.00766871
TargetFEV1.	X7056_560.3254_3.95NA	-0.338167	0.000579326	0.00766871
TargetFEV1.	X5430_435.2291_3.01NA	-0.338158	0.000579523	0.00766871
TargetFEV1.	X2480_465.2556_3.18NA	-0.338013	0.00058289	0.00767054
TargetFEV1.	X5291_237.1225_1.44Phe.Ala	-0.337918	0.000585116	0.00767054
TargetFEV1.	X11533_749.3823_4.14NA	-0.337758	0.000588862	0.00767054
TargetFEV1.	X5998_485.2575_3.63NA	-0.33745	0.000596148	0.00771633
TargetFEV1.	X6077_576.2945_2.89NA	-0.337414	0.000597005	0.00771633
TargetFEV1.	X7627_309.1775_2.82NA	-0.337284	0.000600105	0.00771652
TargetFEV1.	X7104_728.4116_3.95NA	-0.336762	0.000612715	0.00783836
TargetFEV1.	X4600_403.2222_3.02NA	-0.336609	0.000616458	0.00786613
TargetFEV1.	X8388_399.2585_3.53NA	-0.3363	0.000624073	0.00792287
TargetFEV1.	X7195_404.1793_2.76NA	-0.336127	0.000628379	0.00795735
TargetFEV1.	X7185_389.2345_3.09NA	-0.336007	0.000631392	0.00796136
TargetFEV1.	X4395_407.2282_3.59NA	-0.335873	0.00063476	0.00796136
TargetFEV1.	X4898_342.2009_3.5NA	-0.335861	0.000635062	0.00796136
TargetFEV1.	X7884_372.2921_8.73NA	-0.335791	0.000636814	0.00796336
TargetFEV1.	X4957_463.1826_3.3NA	-0.335412	0.000646471	0.00806396
TargetFEV1.	X6949_318.1657_1.24NA	-0.335241	0.000650861	0.00807081
TargetFEV1.	X3460_275.652_3.45NA	-0.335188	0.000652216	0.00807081
TargetFEV1.	X7731_506.359_6.63NA	-0.33514	0.000653469	0.00807081
TargetFEV1.	X1945_229.1537_1.41Spectral.Match.to.Ile.Pro.from.NIST14	-0.334925	0.00065906	0.00811974
TargetFEV1.	X5831_224.1383_3.16NA	-0.334799	0.000662328	0.00813997
TargetFEV1.	X12148_636.3619_3.92NA	-0.334447	0.00067163	0.00820754
TargetFEV1.	X9428_714.4171_3.64NA	-0.334392	0.00067307	0.00820754
TargetFEV1.	X2920_282.66_3.05NA	-0.334354	0.000674101	0.00820754
TargetFEV1.	X278_576.7892_2.9NA	-0.334284	0.000675942	0.00820754
TargetFEV1.	X2469_448.7676_3.38NA	-0.334257	0.000676677	0.00820754
TargetFEV1.	X7560_749.3831_4.2NA	-0.33419	0.000678455	0.00820754
TargetFEV1.	X2815_488.2698_3.2NA	-0.334158	0.000679313	0.00820754
TargetFEV1.	X3578_425.7197_3.01NA	-0.334016	0.000683129	0.00823376
TargetFEV1.	X5530_576.2902_3.46NA	-0.333934	0.00068534	0.00823662
TargetFEV1.	X11561_426.2097_2.84NA	-0.333759	0.000690086	0.00825792
TargetFEV1.	X11887_215.1379_2.91NA	-0.333573	0.000695162	0.00829668
TargetFEV1.	X4919_385.6918_3.12NA	-0.333145	0.000706972	0.0083997
TargetFEV1.	X3564_409.2146_3.08NA	-0.333036	0.000710008	0.00841184
TargetFEV1.	X2037_461.2474_3.19NA	-0.332949	0.000712441	0.00841184
TargetFEV1.	X7718_487.2437_2.95NA	-0.332928	0.000713039	0.00841184
TargetFEV1.	X5487_506.2928_4.12NA	-0.332838	0.000715555	0.00842166
TargetFEV1.	X3554_399.2328_2.93NA	-0.332624	0.000721595	0.00845297
TargetFEV1.	X5509_545.2915_3.21NA	-0.332224	0.000733008	0.00853957
TargetFEV1.	X5440_440.7449_3.7NA	-0.332194	0.000733877	0.00853957
TargetFEV1.	X6244_422.7519_2.93NA	-0.332186	0.000734109	0.00853957
TargetFEV1.	X3534_376.6997_3.02NA	-0.331863	0.000743452	0.00862818
TargetFEV1.	X5922_406.1972_3.55NA	-0.331795	0.000745434	0.00863116
TargetFEV1.	X6725_601.3198_2.76NA	-0.331687	0.000748592	0.0086477
TargetFEV1.	X9552_444.2437_2.84NA	-0.331434	0.000756038	0.00870411
TargetFEV1.	X3746_621.3247_3.55NA	-0.331403	0.000756955	0.00870411
TargetFEV1.	X10848_472.3098_3.85NA	-0.331203	0.0007629	0.00873232
TargetFEV1.	X3558_401.9396_2.69NA	-0.330878	0.000772645	0.00880099
TargetFEV1.	X3502_337.6936_2.88NA	-0.330769	0.000775937	0.00880099
TargetFEV1.	X1792_514.7909_3.46NA	-0.330574	0.000781858	0.00884808
TargetFEV1.	X6300_662.3566_3.89NA	-0.330351	0.000788684	0.00890519
TargetFEV1.	X2419_252.4999_2.8NA	-0.330164	0.00079445	0.00894597
TargetFEV1.	X1221_508.3752_7.03Spectral.Match.to.1..1Z.Octadecenyl..sn.glycero.3.phosphocholine.from.NIST14	-0.330118	0.000795873	0.00894597
TargetFEV1.	X3713_574.8001_3.72NA	-0.329718	0.000808356	0.00904939
TargetFEV1.	X7002_444.7423_3.14NA	-0.329601	0.000812042	0.00906659
TargetFEV1.	X2635_205.0968_1.04Massbank.PB000417.Tryptophan.2.amino.3..1H.indol.3.yl.propanoic.acid	-0.329521	0.00081457	0.00907456
TargetFEV1.	X2068_522.2887_3.3NA	-0.329384	0.000818915	0.00910175
TargetFEV1.	X9062_682.3124_2.78NA	-0.329299	0.000821623	0.00910175
TargetFEV1.	X3535_377.1958_3.01NA	-0.329215	0.000824289	0.00910175
TargetFEV1.	X5308_281.1128_1.61NA	-0.329143	0.000826616	0.00910735
TargetFEV1.	X2088_553.3014_3.59NA	-0.329013	0.000830794	0.00913215
TargetFEV1.	X8751_743.6607_5.43NA	-0.328903	0.000834345	0.00913215
TargetFEV1.	X9195_485.2537_3.58NA	-0.328743	0.000839536	0.00913904
TargetFEV1.	X5967_456.2379_3.32NA	-0.328682	0.000841526	0.00913904
TargetFEV1.	X7112_753.3803_4.14NA	-0.328666	0.000842045	0.00913904
TargetFEV1.	X3792_682.6454_2.77NA	-0.328653	0.000842465	0.00913904
TargetFEV1.	X7875_285.2035_3.5NA	-0.328316	0.000853509	0.00915937
TargetFEV1.	X5071_671.4693_5.81NA	-0.328296	0.000854194	0.00915937
TargetFEV1.	X7929_629.3824_3.82NA	-0.328254	0.000855578	0.00915937
TargetFEV1.	X5925_408.2302_3.11NA	-0.327308	0.000887415	0.00937576
TargetFEV1.	X5856_316.1822_3.03NA	-0.327262	0.000888974	0.00937576
TargetFEV1.	X7297_591.3095_3.57NA	-0.327228	0.000890136	0.00937576
TargetFEV1.	X9551_435.2582_3.24NA	-0.327222	0.000890341	0.00937576
TargetFEV1.	X5950_435.2579_3.89NA	-0.326979	0.000898718	0.00939169
TargetFEV1.	X1768_474.2538_2.79NA	-0.326895	0.000901628	0.00939169
TargetFEV1.	X5957_445.2044_1.41NA	-0.326881	0.000902127	0.00939169
TargetFEV1.	X9379_473.2934_3.87NA	-0.326744	0.000906911	0.00939169
TargetFEV1.	X3907_880.4861_2.91NA	-0.326696	0.000908562	0.00939169
TargetFEV1.	X2046_476.2331_3.14NA	-0.326644	0.000910402	0.00939169
TargetFEV1.	X7126_840.4138_3.59NA	-0.32657	0.000912982	0.00939416
TargetFEV1.	X7981_304.714_3.35NA	-0.326492	0.000915738	0.00939416
TargetFEV1.	X6334_907.4679_3.75NA	-0.32647	0.000916504	0.00939416
TargetFEV1.	X7665_393.216_3.55NA	-0.326117	0.000929017	0.00948356
TargetFEV1.	X6015_506.2934_3.69NA	-0.326012	0.000932794	0.00949034
TargetFEV1.	X5980_465.2668_3.76NA	-0.325926	0.000935859	0.00949034
TargetFEV1.	X11210_408.7194_2.96NA	-0.325851	0.000938578	0.00949034
TargetFEV1.	X7735_518.2497_2.88NA	-0.325834	0.000939168	0.00949034
TargetFEV1.	X8373_343.1977_2.94NA	-0.325548	0.000949537	0.00953731
TargetFEV1.	X6043_537.7869_3.85NA	-0.325468	0.000952441	0.0095456
TargetFEV1.	X7020_473.294_3.96NA	-0.325211	0.000961882	0.0095456
TargetFEV1.	X715_277.1174_3.35PyroGlu.Phe	-0.325168	0.00096345	0.0095456
TargetFEV1.	X6142_737.3928_3.71NA	-0.325033	0.000968453	0.0095456
TargetFEV1.	X8407_475.2732_3.15NA	-0.324955	0.000971354	0.0095456
TargetFEV1.	X3638_487.3108_3.87NA	-0.32482	0.000976366	0.00957604
TargetFEV1.	X7687_429.2683_3.53NA	-0.324629	0.000983521	0.00962734
TargetFEV1.	X2136_667.3391_3.29NA	-0.324319	0.000995237	0.00968517
TargetFEV1.	X5093_728.3991_4.23NA	-0.324234	0.000998474	0.00968994
TargetFEV1.	X7206_419.7161_3.12NA	-0.324168	0.00100099	0.00968994
TargetFEV1.	X6992_421.2614_3.27NA	-0.324117	0.00100296	0.00968994
TargetFEV1.	X7247_504.27_3.96NA	-0.324054	0.00100536	0.00968994
TargetFEV1.	X1949_261.1437_1NA	-0.323998	0.0010075	0.00968994
TargetFEV1.	X7655_376.1722_2.42NA	-0.323952	0.00100929	0.00968994
TargetFEV1.	X8593_431.2481_3.38NA	-0.323889	0.00101168	0.00969432
TargetFEV1.	X11516_508.2427_3.54NA	-0.323442	0.00102906	0.00982317
TargetFEV1.	X11852_359.2638_1.27NA	-0.323336	0.00103323	0.00982547
TargetFEV1.	X5333_316.2212_3.38NA	-0.323146	0.00104074	0.00984411
TargetFEV1.	X10924_518.2482_2.91NA	-0.323137	0.00104109	0.00984411
TargetFEV1.	X6489_378.2031_3.04NA	-0.32308	0.00104335	0.00984684
TargetFEV1.	X4923_393.2207_3.23NA	-0.322995	0.00104673	0.00986016
TargetFEV1.	X2251_330.6872_2.89NA	-0.322846	0.00105267	0.00989745
TargetFEV1.	X2974_408.2218_3.06NA	-0.322706	0.00105829	0.0099163
TargetFEV1.	X2026_440.7468_2.91NA	-0.322571	0.00106372	0.0099163
TargetFEV1.	X764_374.2271_3.36NA	-0.322563	0.00106404	0.0099163
TargetFEV1.	X5002_530.2764_3.31NA	-0.322477	0.00106752	0.0099163
TargetFEV1.	X6258_492.2815_3.02NA	-0.322451	0.00106855	0.0099163
TargetFEV1.	X4911_371.2272_1.44NA	-0.321778	0.00109618	0.0101351
TargetFEV1.	X1982_373.225_2.93NA	-0.321602	0.0011035	0.0101839
TargetFEV1.	X7743_530.2695_3.29NA	-0.321171	0.0011216	0.010294
TargetFEV1.	X6646_336.1915_3.23NA	-0.321047	0.00112689	0.0103236
TargetFEV1.	X6995_427.2533_3.74NA	-0.320965	0.00113035	0.0103364
TargetFEV1.	X2089_555.353_3.58NA	-0.32084	0.00113572	0.0103575
TargetFEV1.	X7721_492.2123_3.18NA	-0.320814	0.0011368	0.0103575
TargetFEV1.	X4611_444.2448_2.86NA	-0.32063	0.00114472	0.0103898
TargetFEV1.	X2984_417.232_3.08NA	-0.320578	0.001147	0.0103898
TargetFEV1.	X9160_419.2296_3.38NA	-0.320507	0.00115006	0.0103898
TargetFEV1.	X5063_665.8294_3.14NA	-0.320491	0.00115073	0.0103898
TargetFEV1.	X7019_472.3105_3.83NA	-0.32037	0.001156	0.0104186
TargetFEV1.	X6443_258.6603_2.7NA	-0.320234	0.00116194	0.0104533
TargetFEV1.	X5489_514.2833_3.23NA	-0.32017	0.00116473	0.0104596
TargetFEV1.	X5322_302.1775_2.82NA	-0.32001	0.00117177	0.0104633
TargetFEV1.	X5620_784.3471_3.11NA	-0.31995	0.00117442	0.0104633
TargetFEV1.	X2991_430.2633_2.87NA	-0.319587	0.00119057	0.0104633
TargetFEV1.	X7920_537.261_3.06NA	-0.319546	0.00119238	0.0104633
TargetFEV1.	X167_464.3129_6.99NA	-0.319532	0.00119301	0.0104633
TargetFEV1.	X6476_352.1895_2.73NA	-0.31948	0.00119536	0.0104633
TargetFEV1.	X6218_287.1714_2.72NA	-0.319464	0.00119608	0.0104633
TargetFEV1.	X5834_252.6618_3.49NA	-0.31943	0.00119761	0.0104633
TargetFEV1.	X3791_682.3138_2.76NA	-0.319382	0.00119976	0.0104633
TargetFEV1.	X2054_498.3014_3.18NA	-0.319202	0.0012079	0.0104633
TargetFEV1.	X2445_378.2458_2.8NA	-0.319164	0.00120963	0.0104633
TargetFEV1.	X2826_548.311_3.33NA	-0.31912	0.0012116	0.0104633
TargetFEV1.	X3663_519.2851_3.67NA	-0.319053	0.00121467	0.0104633
TargetFEV1.	X3861_805.3412_2.85NA	-0.319051	0.00121478	0.0104633
TargetFEV1.	X8091_497.2681_3.75NA	-0.319035	0.00121548	0.0104633
TargetFEV1.	X5524_568.3029_2.84NA	-0.318992	0.00121745	0.0104633
TargetFEV1.	X3498_334.1396_2.98NA	-0.318581	0.00123633	0.0106074
TargetFEV1.	X808_471.2199_2.95NA	-0.318473	0.00124135	0.0106323
TargetFEV1.	X765_374.2267_3.36NA	-0.318104	0.00125859	0.0107077
TargetFEV1.	X9525_252.6618_3.4NA	-0.318101	0.00125872	0.0107077
TargetFEV1.	X5725_460.2403_2.86NA	-0.317955	0.00126562	0.0107481
TargetFEV1.	X2592_730.8792_4.15NA	-0.317852	0.0012705	0.0107578
TargetFEV1.	X2917_258.505_3.38NA	-0.317828	0.00127166	0.0107578
TargetFEV1.	X5848_293.1828_3.09NA	-0.317795	0.00127322	0.0107578
TargetFEV1.	X3543_390.1892_2.65NA	-0.31756	0.00128442	0.0108342
TargetFEV1.	X6952_330.1984_2.73NA	-0.316515	0.00133542	0.0111889
TargetFEV1.	X2237_263.1388_3.13Phe.Pro	-0.316418	0.00134023	0.0112104
TargetFEV1.	X6622_471.2436_3.84NA	-0.316331	0.00134455	0.0112278
TargetFEV1.	X11479_305.1678_3.1NA	-0.316179	0.00135218	0.0112727
TargetFEV1.	X2449_394.1972_3.68NA	-0.316064	0.00135797	0.0112951
TargetFEV1.	X4886_311.1869_3.12NA	-0.315998	0.0013613	0.0112951
TargetFEV1.	X5918_401.2225_2.91NA	-0.315928	0.00136484	0.0112951
TargetFEV1.	X4960_465.2639_3.71NA	-0.315913	0.00136561	0.0112951
TargetFEV1.	X9162_422.7545_2.95NA	-0.315677	0.00137762	0.0113659
TargetFEV1.	X6490_378.2363_3.72NA	-0.315616	0.00138073	0.0113659
TargetFEV1.	X3732_598.3377_5.38NA	-0.315568	0.00138319	0.0113659
TargetFEV1.	X6230_344.7027_3.06NA	-0.315555	0.00138382	0.0113659
TargetFEV1.	X7176_367.2043_2.98NA	-0.315448	0.00138935	0.011374
TargetFEV1.	X6261_497.2737_3.89NA	-0.315377	0.00139301	0.0113854
TargetFEV1.	X7055_560.3279_3.87NA	-0.314928	0.00141631	0.0115006
TargetFEV1.	X5872_340.685_2.98NA	-0.314854	0.00142021	0.0115136
TargetFEV1.	X11224_560.299_3.33NA	-0.314686	0.00142904	0.0115465
TargetFEV1.	X5042_615.3331_2.97NA	-0.314669	0.00142995	0.0115465
TargetFEV1.	X2466_439.2403_3.71NA	-0.314646	0.00143119	0.0115465
TargetFEV1.	X6925_240.1581_1.12Massbank.EA285113.Albuterol.Salbutamol.4..2..tert.butylamino..1.hydroxy.ethyl..2.methylol.phenol	-0.314482	0.00143985	0.0115976
TargetFEV1.	X5060_658.3708_3.88NA	-0.314266	0.00145139	0.0116588
TargetFEV1.	X5919_402.2255_3.15NA	-0.314253	0.0014521	0.0116588
TargetFEV1.	X4144_403.8877_2.93NA	-0.314162	0.00145695	0.0116676
TargetFEV1.	X6943_306.7122_1.4NA	-0.314145	0.00145787	0.0116676
TargetFEV1.	X2142_679.3049_2.76NA	-0.314064	0.00146226	0.0116841
TargetFEV1.	X11888_243.1333_2.99NA	-0.313904	0.00147091	0.0117344
TargetFEV1.	X1510_530.3564_7.041..1Z.Octadecenyl..sn.glycero.3.phosphocholine	-0.313486	0.00149368	0.0118266
TargetFEV1.	X6126_688.3758_4.48NA	-0.313428	0.00149689	0.0118266
TargetFEV1.	X6096_631.3292_3.52NA	-0.313389	0.00149902	0.0118266
TargetFEV1.	X1441_205.0965_2.18Massbank.PB000417.Tryptophan.2.amino.3..1H.indol.3.yl.propanoic.acid	-0.313154	0.00151208	0.0118922
TargetFEV1.	X3675_536.2396_3.03NA	-0.313001	0.00152056	0.0119401
TargetFEV1.	X5785_490.2514_2.79NA	-0.312742	0.00153509	0.0120279
TargetFEV1.	X8187_296.1681_2.8NA	-0.312716	0.00153655	0.0120279
TargetFEV1.	X9019_444.2435_3.12NA	-0.31261	0.00154255	0.012056
TargetFEV1.	X3835_757.3719_3.16NA	-0.312361	0.00155669	0.0121286
TargetFEV1.	X5078_687.372_3.95NA	-0.311757	0.0015915	0.0123231
TargetFEV1.	X4633_503.7708_2.93NA	-0.311442	0.00160995	0.0124274
TargetFEV1.	X5951_436.2237_3.16NA	-0.311354	0.00161512	0.0124481
TargetFEV1.	X6608_1026.691_6.88NA	-0.311293	0.00161871	0.0124566
TargetFEV1.	X6075_571.6077_3.31NA	-0.311233	0.00162231	0.0124651
TargetFEV1.	X11980_407.2272_3.51NA	-0.311103	0.00163	0.0124893
TargetFEV1.	X3046_530.316_3.5NA	-0.311015	0.00163523	0.0124893
TargetFEV1.	X8191_325.6948_3.38NA	-0.310992	0.00163664	0.0124893
TargetFEV1.	X5437_439.2237_2.81NA	-0.310879	0.00164336	0.0125116
TargetFEV1.	X2028_445.2618_3.3NA	-0.310763	0.00165035	0.0125456
TargetFEV1.	X4286_366.2039_3.32NA	-0.310611	0.00165953	0.0125963
TargetFEV1.	X2783_323.1817_2.88NA	-0.310534	0.00166417	0.0126124
TargetFEV1.	X6034_529.231_3.61NA	-0.310456	0.00166891	0.0126292
TargetFEV1.	X5943_431.2469_2.96NA	-0.310322	0.00167705	0.0126716
TargetFEV1.	X3283_358.2006_2.76NA	-0.310168	0.00168648	0.0126895
TargetFEV1.	X2576_687.3701_3.58NA	-0.310159	0.00168703	0.0126895
TargetFEV1.	X3697_560.2962_3.37NA	-0.310007	0.00169642	0.012741
TargetFEV1.	X908_307.2624_8.71.gamma..Linolenic.acid.ethyl.ester	-0.309907	0.00170257	0.012768
TargetFEV1.	X4397_415.7514_3.59NA	-0.309784	0.00171018	0.0128058
TargetFEV1.	X5024_572.3993_5.62NA	-0.309679	0.00171672	0.0128151
TargetFEV1.	X7678_419.2143_2.65NA	-0.309626	0.00172007	0.0128151
TargetFEV1.	X5079_687.3761_3.94NA	-0.309584	0.00172269	0.0128151
TargetFEV1.	X5081_691.3622_3.75NA	-0.309473	0.00172962	0.0128171
TargetFEV1.	X8097_522.2603_3.56NA	-0.309406	0.00173384	0.0128268
TargetFEV1.	X6970_364.2184_3.06NA	-0.309357	0.00173689	0.0128268
TargetFEV1.	X3097_671.3057_3.77NA	-0.309234	0.00174467	0.0128525
TargetFEV1.	X7049_531.3602_7.04NA	-0.309182	0.00174798	0.0128579
TargetFEV1.	X1944_229.1175_1.43NA	-0.309034	0.00175739	0.0129082
TargetFEV1.	X2273_383.6686_2.72NA	-0.308736	0.00177644	0.0129909
TargetFEV1.	X7701_456.2774_3.56NA	-0.308597	0.00178543	0.0130199
TargetFEV1.	X3036_517.2942_3.12NA	-0.308594	0.00178561	0.0130199
TargetFEV1.	X2960_391.2047_3.19NA	-0.308495	0.00179203	0.0130452
TargetFEV1.	X2174_788.4356_4.07NA	-0.30846	0.0017943	0.0130452
TargetFEV1.	X7166_328.2189_3NA	-0.307897	0.00183113	0.013236
TargetFEV1.	X2223_1002.5595_4.3NA	-0.307759	0.00184032	0.0132732
TargetFEV1.	X7790_618.31_2.96NA	-0.307739	0.00184159	0.0132732
TargetFEV1.	X11876_627.3209_2.96NA	-0.307505	0.00185723	0.013317
TargetFEV1.	X5095_746.2305_4.93NA	-0.307434	0.00186201	0.013317
TargetFEV1.	X2953_378.7384_3.03NA	-0.30733	0.00186895	0.013317
TargetFEV1.	X8085_445.2612_3.5NA	-0.307311	0.00187028	0.013317
TargetFEV1.	X2181_803.3778_3.26NA	-0.307301	0.00187095	0.013317
TargetFEV1.	X6508_438.2411_3.2NA	-0.307296	0.00187124	0.013317
TargetFEV1.	X703_223.1071_1.43Phe.Gly	-0.307291	0.00187162	0.013317
TargetFEV1.	X7046_523.2487_3.57NA	-0.306774	0.00190672	0.0135096
TargetFEV1.	X2482_466.265_3.6NA	-0.306773	0.0019068	0.0135096
TargetFEV1.	X2495_503.2713_3.87NA	-0.306728	0.00190993	0.0135127
TargetFEV1.	X7442_310.1773_3.13NA	-0.306622	0.00191719	0.0135258
TargetFEV1.	X1487_473.2939_3.63NA	-0.306578	0.00192026	0.0135284
TargetFEV1.	X7710_475.2706_3.43NCGC00380147.01_C26H34O8_	-0.306536	0.0019231	0.0135293
TargetFEV1.	X1670_1025.6866_6.89NA	-0.306425	0.00193084	0.0135647
TargetFEV1.	X3507_346.1955_2.77NA	-0.30627	0.00194156	0.0136209
TargetFEV1.	X3501_335.8615_3.39NA	-0.306138	0.00195083	0.0136668
TargetFEV1.	X4878_265.189_2.99NA	-0.305942	0.00196456	0.0137245
TargetFEV1.	X7001_440.2443_3.68NA	-0.305716	0.00198053	0.0137599
TargetFEV1.	X11560_406.1967_3.59NA	-0.305715	0.00198063	0.0137599
TargetFEV1.	X9876_344.2531_3.46NA	-0.305664	0.0019842	0.0137656
TargetFEV1.	X2908_203.1383_0.9NA	-0.30549	0.0019966	0.0138133
TargetFEV1.	X3566_413.7001_3.22NA	-0.305451	0.0019994	0.0138135
TargetFEV1.	X1068_240.1582_1.3Massbank.EA285113.Albuterol.Salbutamol.4..2..tert.butylamino..1.hydroxy.ethyl..2.methylol.phenol	-0.305226	0.00201555	0.0138948
TargetFEV1.	X11318_552.2876_3.64NA	-0.304801	0.00204646	0.0140247
TargetFEV1.	X5502_532.2898_3.7NA	-0.304796	0.00204678	0.0140247
TargetFEV1.	X5880_359.2243_3.1NA	-0.304753	0.00204996	0.0140272
TargetFEV1.	X9575_563.3096_3.5NA	-0.304633	0.00205877	0.0140564
TargetFEV1.	X5518_558.3878_7.74NA	-0.304618	0.00205985	0.0140564
TargetFEV1.	X4926_394.7186_2.87NA	-0.304371	0.00207807	0.0141302
TargetFEV1.	X3583_432.7299_3.18NA	-0.30436	0.00207886	0.0141302
TargetFEV1.	X6272_526.2912_3.73NA	-0.304357	0.00207914	0.0141302
TargetFEV1.	X5281_166.0862_1.43Massbank.PB000409.Phenylalanine.2.amino.3.phenylpropanoic.acid	-0.304278	0.00208496	0.0141308
TargetFEV1.	X7466_390.1958_3.17NA	-0.304195	0.00209115	0.0141308
TargetFEV1.	X5934_419.2273_3.23NA	-0.303951	0.00210943	0.0142202
TargetFEV1.	X6535_544.8187_3.53NA	-0.303871	0.00211542	0.0142223
TargetFEV1.	X2478_462.3418_5.86D.Glucosyl..beta.1.1..D.erythro.sphingosine	-0.303755	0.00212418	0.0142531
TargetFEV1.	X6677_461.2414_4.12NA	-0.303713	0.00212734	0.0142531
TargetFEV1.	X10930_551.2866_3.52NA	-0.303697	0.00212856	0.0142531
TargetFEV1.	X5087_707.0327_4.84NA	-0.303643	0.00213267	0.0142615
TargetFEV1.	X1791_512.2373_2.78NA	-0.303546	0.00214001	0.0142694
TargetFEV1.	X3771_659.3354_3.22NA	-0.303483	0.00214483	0.0142694
TargetFEV1.	X6545_637.3046_3.41NA	-0.303465	0.0021462	0.0142694
TargetFEV1.	X4889_329.2337_2.94NA	-0.30344	0.00214811	0.0142694
TargetFEV1.	X6101_639.7698_4.94NA	-0.303291	0.00215954	0.0143159
TargetFEV1.	X5855_316.1282_3.53NA	-0.303094	0.00217464	0.0143397
TargetFEV1.	X5090_721.8294_3.85NA	-0.303004	0.00218164	0.0143397
TargetFEV1.	X6661_406.1608_3.35NA	-0.302876	0.00219159	0.0143862
TargetFEV1.	X2117_614.386_3.56NA	-0.302824	0.00219563	0.0143939
TargetFEV1.	X6471_345.2098_2.96NCGC00380706.01_C20H26O6_.2.R.3R.4.R.4a.R.5S.8a.S..5..3.Furyl..4..hydroxy.4a..5..bis.hydroxymethyl..2..methyl.3..4.4..4a..5.7..8..8a..octahydro.2.H.spiro.furan.3.1..naphthalen..2.one	-0.302689	0.00220616	0.014444
TargetFEV1.	X3917_960.5186_5.31NA	-0.302576	0.00221501	0.0144823
TargetFEV1.	X5057_654.4047_4.26NA	-0.302518	0.00221958	0.0144823
TargetFEV1.	X3453_166.0862_3.37NA	-0.302461	0.00222403	0.0144852
TargetFEV1.	X6446_288.1908_2.97NA	-0.302312	0.00223577	0.0145238
TargetFEV1.	X5940_429.2668_3.16NA	-0.302251	0.00224067	0.0145367
TargetFEV1.	X11511_458.749_3.19NA	-0.302034	0.00225789	0.0146061
TargetFEV1.	X706_243.1331_1Spectral.Match.to.Thymidine.from.NIST14	-0.301982	0.00226209	0.0146061
TargetFEV1.	X2784_330.6881_4.01NA	-0.301971	0.00226297	0.0146061
TargetFEV1.	X1790_511.9856_2.78NA	-0.301908	0.002268	0.0146192
TargetFEV1.	X3476_305.1666_3.13NA	-0.301748	0.00228088	0.0146833
TargetFEV1.	X2533_555.8557_3.56NA	-0.301639	0.00228967	0.014721
TargetFEV1.	X7631_318.165_1.45NA	-0.301519	0.00229935	0.0147416
TargetFEV1.	X11728_532.2769_4NA	-0.301458	0.00230437	0.0147416
TargetFEV1.	X7624_301.682_2.76NA	-0.301382	0.0023105	0.0147416
TargetFEV1.	X2440_370.5718_3.57NA	-0.301365	0.00231192	0.0147416
TargetFEV1.	X7557_745.7289_4.94NA	-0.301336	0.00231425	0.0147416
TargetFEV1.	X2577_687.3889_4.03NA	-0.301299	0.00231728	0.0147416
TargetFEV1.	X4127_339.695_3.1NA	-0.301273	0.0023194	0.0147416
TargetFEV1.	X12234_543.3064_3.1NA	-0.301028	0.00233954	0.0148319
TargetFEV1.	X5953_437.2404_3.15NA	-0.300948	0.00234618	0.0148552
TargetFEV1.	X6055_550.2915_3.8NA	-0.300877	0.00235204	0.0148735
TargetFEV1.	X10892_262.1182_2.89NA	-0.300731	0.00236415	0.0148935
TargetFEV1.	X11914_599.3337_3.35NA	-0.300605	0.0023747	0.0149285
TargetFEV1.	X4924_393.2195_3.58NA	-0.300593	0.00237567	0.0149285
TargetFEV1.	X3575_423.7221_3.45NA	-0.300501	0.00238338	0.0149582
TargetFEV1.	X5459_462.2965_6.71NA	-0.300393	0.00239243	0.0149749
TargetFEV1.	X5144_906.4652_3.76NA	-0.300301	0.00240024	0.0149749
TargetFEV1.	X6227_327.7216_2.77NA	-0.300208	0.00240808	0.0149749
TargetFEV1.	X7454_352.1905_2.73NA	-0.300195	0.00240914	0.0149749
TargetFEV1.	X9546_415.2245_2.78NA	-0.300167	0.00241158	0.0149749
TargetFEV1.	X3626_475.2719_3.19NA	-0.300152	0.00241285	0.0149749
TargetFEV1.	X2934_344.253_3.47NA	-0.300115	0.00241599	0.0149749
TargetFEV1.	X6744_683.3409_4.31NA	-0.299919	0.00243264	0.0150595
TargetFEV1.	X11048_444.7409_3.15NA	-0.299863	0.00243744	0.0150706
TargetFEV1.	X3646_494.2635_3.25NA	-0.299827	0.00244055	0.0150711
TargetFEV1.	X2957_387.7086_2.73NA	-0.299652	0.00245558	0.0151365
TargetFEV1.	X2839_590.2991_3.46NA	-0.299623	0.00245808	0.0151365
TargetFEV1.	X3306_497.7669_2.78NA	-0.299512	0.00246765	0.0151415
TargetFEV1.	X2535_561.2825_3.99NA	-0.299496	0.00246905	0.0151415
TargetFEV1.	X5796_555.3_4.25NA	-0.299449	0.00247313	0.0151415
TargetFEV1.	X7489_441.3054_3.5NA	-0.299349	0.00248175	0.0151747
TargetFEV1.	X6574_740.4167_3.63NA	-0.299285	0.00248731	0.0151747
TargetFEV1.	X1757_439.2244_2.81NA	-0.299076	0.00250558	0.0152654
TargetFEV1.	X6439_243.1697_3.38NA	-0.298748	0.00253455	0.0153795
TargetFEV1.	X7097_704.3638_3.58NA	-0.298725	0.0025366	0.0153795
TargetFEV1.	X7945_691.5317_5.03NA	-0.298553	0.00255189	0.0154524
TargetFEV1.	X1779_491.3066_3.9NA	-0.298383	0.00256707	0.0154891
TargetFEV1.	X7719_488.3084_2.86NA	-0.298323	0.00257244	0.0155028
TargetFEV1.	X6003_491.2564_3.69NA	-0.29812	0.00259076	0.0155757
TargetFEV1.	X7772_581.3099_3.85NA	-0.297921	0.0026088	0.0156465
TargetFEV1.	X2081_548.3425_4.23NA	-0.297844	0.00261584	0.01567
TargetFEV1.	X11202_215.1379_0.83NA	-0.297595	0.0026386	0.0157497
TargetFEV1.	X2990_427.2536_3.92NA	-0.297194	0.0026757	0.0159113
TargetFEV1.	X9541_394.7165_2.87NA	-0.297141	0.00268062	0.0159113
TargetFEV1.	X3721_585.3569_3.28NA	-0.296625	0.0027291	0.0161091
TargetFEV1.	X1956_311.1888_3.2NA	-0.296597	0.00273182	0.0161091
TargetFEV1.	X7061_578.316_4.12NA	-0.296554	0.00273589	0.0161091
TargetFEV1.	X9013_378.7363_3.04NA	-0.296364	0.00275399	0.0161684
TargetFEV1.	X3614_465.2515_3.19NA	-0.296027	0.00278634	0.0163009
TargetFEV1.	X3569_417.2311_2.92NA	-0.295674	0.00282057	0.0164208
TargetFEV1.	X11056_492.2477_3.06NA	-0.295377	0.00284972	0.0165235
TargetFEV1.	X7210_429.2667_3.53NA	-0.295365	0.00285082	0.0165235
TargetFEV1.	X8240_672.4389_3.73NA	-0.294845	0.00290249	0.0167454
TargetFEV1.	X3909_898.0069_5.38NA	-0.29455	0.0029322	0.0168608
TargetFEV1.	X2058_501.7827_4.29NA	-0.294546	0.00293261	0.0168608
TargetFEV1.	X7778_590.2917_3.49NA	-0.29442	0.00294537	0.016896
TargetFEV1.	X3639_488.3091_2.82NA	-0.294419	0.00294549	0.016896
TargetFEV1.	X7018_471.245_3.72NA	-0.294381	0.00294927	0.0168984
TargetFEV1.	X6495_393.7287_3.2NA	-0.294222	0.00296554	0.0169721
TargetFEV1.	X7425_229.1535_3.22NA	-0.294047	0.00298342	0.0170355
TargetFEV1.	X2035_457.2427_3.03NA	-0.293983	0.00299001	0.0170372
TargetFEV1.	X4908_362.2078_3.38NA	-0.293978	0.00299053	0.0170372
TargetFEV1.	X7745_532.285_3.69NA	-0.29359	0.0030306	0.0172262
TargetFEV1.	X6650_357.212_2.79NA	-0.293386	0.00305199	0.0172953
TargetFEV1.	X4938_415.2219_2.96NA	-0.293339	0.00305684	0.0172968
TargetFEV1.	X7212_433.2409_3.58NA	-0.293286	0.00306246	0.0173089
TargetFEV1.	X2930_326.6851_3.28NA	-0.29324	0.00306723	0.0173164
TargetFEV1.	X1798_523.2779_3.28NA	-0.293166	0.00307511	0.0173413
TargetFEV1.	X12142_387.7089_2.74NA	-0.29313	0.00307891	0.0173431
TargetFEV1.	X5359_359.2257_3.34NA	-0.293052	0.00308712	0.0173607
TargetFEV1.	X7893_424.2236_3.32NA	-0.29302	0.0030905	0.0173607
TargetFEV1.	X5486_505.218_2.86NA	-0.293002	0.00309244	0.0173607
TargetFEV1.	X1987_387.6995_2.77NA	-0.292935	0.00309955	0.0173811
TargetFEV1.	X5158_1033.5183_4.02NA	-0.292836	0.00311	0.0174007
TargetFEV1.	X5818_770.4244_4.63NA	-0.292613	0.00313391	0.0175149
TargetFEV1.	X3644_491.2527_3.5NA	-0.292519	0.00314395	0.0175226
TargetFEV1.	X3718_581.3144_4.08NA	-0.292503	0.0031457	0.0175226
TargetFEV1.	X1994_401.2737_3.53NA	-0.292317	0.00316584	0.0175755
TargetFEV1.	X5850_304.7145_3.37NA	-0.292177	0.00318092	0.0176397
TargetFEV1.	X12063_687.3707_3.69NA	-0.292091	0.00319028	0.0176524
TargetFEV1.	X7432_284.1539_2.73NA	-0.292056	0.00319414	0.0176542
TargetFEV1.	X2017_431.2264_2.71NA	-0.291858	0.00321587	0.0177547
TargetFEV1.	X4877_228.6663_2.83NA	-0.291746	0.00322817	0.0177834
TargetFEV1.	X7891_401.2739_3.6NA	-0.291687	0.00323464	0.0177994
TargetFEV1.	X8202_382.1996_2.92NA	-0.291632	0.00324076	0.0178135
TargetFEV1.	X6167_815.4341_3.06NA	-0.291465	0.00325918	0.0178805
TargetFEV1.	X2153_732.4235_4.14NA	-0.291457	0.00326009	0.0178805
TargetFEV1.	X3011_470.7743_3.24NA	-0.291287	0.00327905	0.0179635
TargetFEV1.	X3570_417.2326_3.49NA	-0.291235	0.00328489	0.0179635
TargetFEV1.	X9429_720.3799_4.01NA	-0.291225	0.00328601	0.0179635
TargetFEV1.	X11142_355.2601_8.93NA	-0.291183	0.00329073	0.0179697
TargetFEV1.	X4990_497.0206_3.89NA	-0.290958	0.00331601	0.018088
TargetFEV1.	X8411_488.3107_6.91NA	-0.290784	0.00333569	0.0181557
TargetFEV1.	X4180_557.338_3.41NA	-0.290696	0.0033457	0.0181904
TargetFEV1.	X5159_1047.4671_3.49NA	-0.290461	0.00337251	0.0182766
TargetFEV1.	X3552_397.2152_3.72NA	-0.290356	0.00338451	0.0183218
TargetFEV1.	X5251_808.3854_3.68NA	-0.29024	0.00339788	0.0183544
TargetFEV1.	X7579_842.9401_4.52NA	-0.290046	0.00342038	0.0184362
TargetFEV1.	X773_392.2159_3.16NA	-0.289997	0.00342609	0.0184471
TargetFEV1.	X7233_477.2477_3.22NA	-0.289564	0.00347664	0.018605
TargetFEV1.	X7036_508.2838_4.13NA	-0.289475	0.00348717	0.018605
TargetFEV1.	X7994_378.7399_2.82NA	-0.289439	0.00349147	0.018605
TargetFEV1.	X2203_870.4555_3.61NA	-0.289432	0.00349224	0.018605
TargetFEV1.	X5288_227.0784_2.16NA	-0.289398	0.00349634	0.018605
TargetFEV1.	X5064_666.0784_3.11NA	-0.289101	0.0035316	0.0187726
TargetFEV1.	X3592_442.2627_3.25NA	-0.288902	0.00355546	0.018858
TargetFEV1.	X6678_471.2404_3.72NA	-0.288866	0.00355974	0.018858
TargetFEV1.	X6741_676.3588_3.55NA	-0.288841	0.00356274	0.018858
TargetFEV1.	X2018_431.729_2.7NA	-0.288689	0.00358109	0.0189151
TargetFEV1.	X10514_418.2297_2.7NA	-0.288566	0.00359604	0.018974
TargetFEV1.	X2229_1120.5505_4NA	-0.288467	0.00360802	0.0190172
TargetFEV1.	X7038_510.2617_3.04NA	-0.288201	0.00364048	0.0191278
TargetFEV1.	X2477_461.3229_9.21NA	-0.288074	0.00365614	0.0191345
TargetFEV1.	X3613_465.2534_2.9NA	-0.288043	0.00365994	0.0191345
TargetFEV1.	X7769_572.808_4.12NA	-0.288016	0.00366327	0.0191345
TargetFEV1.	X5894_380.2116_3.07NA	-0.287962	0.00366994	0.0191345
TargetFEV1.	X7746_532.2798_3.93NA	-0.287801	0.00368985	0.0191345
TargetFEV1.	X5000_522.2456_3.52NA	-0.287769	0.00369391	0.0191345
TargetFEV1.	X7429_263.1406_3.45NA	-0.287764	0.00369449	0.0191345
TargetFEV1.	X7192_399.2557_3.53NA	-0.287738	0.0036977	0.0191345
TargetFEV1.	X2584_719.9291_4.38NA	-0.287518	0.00372524	0.0192497
TargetFEV1.	X7695_447.2104_2.72NA	-0.287314	0.00375081	0.0193211
TargetFEV1.	X7301_608.3244_3.82NA	-0.28709	0.00377911	0.0194077
TargetFEV1.	X10309_736.3846_3.74NA	-0.286944	0.00379769	0.0194513
TargetFEV1.	X5924_407.4843_3.01NA	-0.286932	0.00379926	0.0194513
TargetFEV1.	X7885_375.2157_2.93NA	-0.286403	0.00386723	0.0197185
TargetFEV1.	X3486_319.1397_2.86NA	-0.28636	0.00387279	0.0197268
TargetFEV1.	X8003_457.2638_3.41NA	-0.286323	0.00387763	0.0197313
TargetFEV1.	X5354_351.227_8.71NA	-0.286131	0.00390258	0.0197909
TargetFEV1.	X3462_277.1175_2.43NA	-0.286115	0.00390459	0.0197909
TargetFEV1.	X2122_627.3224_2.94NA	-0.286058	0.00391216	0.0198063
TargetFEV1.	X7912_512.3054_3.04NA	-0.28594	0.00392753	0.019864
TargetFEV1.	X2808_454.7402_3.77NA	-0.285785	0.00394803	0.0199428
TargetFEV1.	X6251_453.2378_2.99NA	-0.285761	0.00395109	0.0199428
TargetFEV1.	X2954_380.2153_3.48NA	-0.284942	0.00406061	0.0204035
TargetFEV1.	X9033_534.2652_3.29NA	-0.284735	0.00408865	0.0204912
TargetFEV1.	X6139_728.8316_3.6NA	-0.284677	0.00409661	0.0204912
TargetFEV1.	X3475_301.6798_2.74NA	-0.284374	0.00413804	0.0206366
TargetFEV1.	X1947_246.4773_2.83NA	-0.284234	0.0041574	0.0206918
TargetFEV1.	X3877_826.9696_5.38NA	-0.284193	0.00416311	0.0206997
TargetFEV1.	X9822_503.7672_3.04NA	-0.284115	0.00417392	0.0207223
TargetFEV1.	X5921_405.2183_2.98NA	-0.2841	0.00417594	0.0207223
TargetFEV1.	X7014_460.2455_3.05NA	-0.284049	0.00418296	0.0207311
TargetFEV1.	X8104_544.2992_3.19NA	-0.284028	0.004186	0.0207311
TargetFEV1.	X5993_476.2349_2.69NA	-0.28399	0.00419118	0.0207362
TargetFEV1.	X3587_435.7307_3.61NA	-0.283864	0.00420875	0.020782
TargetFEV1.	X1445_231.1696_1.42NA	-0.283755	0.00422398	0.0207911
TargetFEV1.	X2976_408.7235_3.02NA	-0.283712	0.00423005	0.0207911
TargetFEV1.	X9004_227.4893_1.34NA	-0.283701	0.00423166	0.0207911
TargetFEV1.	X2483_466.774_3.72NA	-0.283695	0.00423244	0.0207911
TargetFEV1.	X5376_375.1871_1.45NA	-0.283449	0.00426705	0.0208869
TargetFEV1.	X3706_570.4213_4.47NA	-0.283446	0.00426757	0.0208869
TargetFEV1.	X6732_641.3583_3.26NA	-0.283337	0.00428301	0.0209215
TargetFEV1.	X2959_389.2373_3.05NA	-0.283195	0.00430323	0.02099
TargetFEV1.	X709_253.1176_1.41Phe.Ser	-0.283155	0.00430882	0.02099
TargetFEV1.	X5027_577.2971_2.95NA	-0.28315	0.00430962	0.02099
TargetFEV1.	X5327_309.278_9.16Linoleic.acid.ethyl.ester	-0.283085	0.00431887	0.0210146
TargetFEV1.	X6019_512.239_3.19NA	-0.283036	0.00432588	0.0210282
TargetFEV1.	X7979_229.1176_3.07NA	-0.282991	0.00433236	0.0210393
TargetFEV1.	X822_504.2311_2.71NA	-0.282914	0.00434338	0.0210724
TargetFEV1.	X7045_522.7817_3.77NA	-0.282882	0.00434799	0.0210743
TargetFEV1.	X6673_444.2774_3.38NA	-0.282828	0.00435572	0.0210913
TargetFEV1.	X2402_917.5981_6.84NA	-0.2826	0.00438872	0.0212305
TargetFEV1.	X1439_188.0698_1.63DL.Indole.3.lactic.acid	-0.282471	0.0044074	0.0212797
TargetFEV1.	X11991_500.3526_3.24NA	-0.282274	0.00443624	0.0213355
TargetFEV1.	X7882_364.2198_3.43NA	-0.282254	0.00443908	0.0213355
TargetFEV1.	X7086_666.3286_3.1NA	-0.282242	0.00444089	0.0213355
TargetFEV1.	X6682_474.2548_3.35NA	-0.281946	0.00448448	0.021486
TargetFEV1.	X6503_423.2235_3.14NA	-0.281808	0.00450494	0.0215442
TargetFEV1.	X7698_451.2212_3.34NA	-0.281777	0.00450955	0.0215442
TargetFEV1.	X5321_302.1721_2.91NA	-0.28167	0.00452541	0.0215993
TargetFEV1.	X7161_288.835_2.86NA	-0.281446	0.00455896	0.0217196
TargetFEV1.	X9535_373.2387_3.03NA	-0.281145	0.00460432	0.0219132
TargetFEV1.	X6267_514.2615_2.8NA	-0.281003	0.00462583	0.0219947
TargetFEV1.	X6482_369.2012_3.06NA	-0.280941	0.00463517	0.0220106
TargetFEV1.	X3961_524.2764_3.29NA	-0.280878	0.00464488	0.0220106
TargetFEV1.	X8208_424.2098_3.16NA	-0.280867	0.00464654	0.0220106
TargetFEV1.	X3469_295.128_2.43NA	-0.280865	0.00464679	0.0220106
TargetFEV1.	X4999_517.2659_4.01NA	-0.280835	0.00465142	0.0220117
TargetFEV1.	X6433_166.0864_3.66NA	-0.280736	0.00466659	0.0220178
TargetFEV1.	X3904_877.4704_3.72NA	-0.280735	0.00466671	0.0220178
TargetFEV1.	X7074_629.3839_3.82NA	-0.280696	0.00467267	0.0220178
TargetFEV1.	X5425_431.2471_3.37NA	-0.280673	0.00467624	0.0220178
TargetFEV1.	X816_494.2609_3.3NA	-0.280635	0.00468201	0.0220178
TargetFEV1.	X5008_539.2844_3.71NA	-0.280386	0.00472038	0.0221417
TargetFEV1.	X793_433.2317_3.11NA	-0.280198	0.00474957	0.0222031
TargetFEV1.	X6527_516.3431_7.42NA	-0.280093	0.00476599	0.0222248
TargetFEV1.	X12044_451.2506_3.24NA	-0.280092	0.00476612	0.0222248
TargetFEV1.	X5287_221.1528_8.41NA	-0.280069	0.0047696	0.0222248
TargetFEV1.	X6492_388.2564_3.35NA	-0.280054	0.00477197	0.0222248
TargetFEV1.	X712_265.1538_2.86Phe.Val	-0.27958	0.00484664	0.0224679
TargetFEV1.	X6141_733.4281_4.13NA	-0.279507	0.00485821	0.0225007
TargetFEV1.	X12214_364.1544_2.77NA	-0.279413	0.0048731	0.0225281
TargetFEV1.	X4394_401.2381_3.78NA	-0.279413	0.00487314	0.0225281
TargetFEV1.	X6511_458.2508_3.22NA	-0.278512	0.00501838	0.0231264
TargetFEV1.	X6104_649.3239_3.33NA	-0.278418	0.00503381	0.0231639
TargetFEV1.	X5728_505.2662_3.74NA	-0.278257	0.00506029	0.0232394
TargetFEV1.	X298_616.352_3.96NA	-0.278251	0.00506119	0.0232394
TargetFEV1.	X7193_401.2736_3.46NA	-0.278233	0.00506416	0.0232394
TargetFEV1.	X6704_523.2829_3.82NA	-0.278147	0.00507848	0.0232837
TargetFEV1.	X3228_770.4259_4.72NA	-0.278002	0.00510243	0.0233721
TargetFEV1.	X57_305.2468_8.4Spectral.Match.to.8S.Hydroxy.9E.11Z.14Z.eicosatrienoic.acid.from.NIST14	-0.277701	0.0051526	0.0235588
TargetFEV1.	X4535_132.1017_3.19NA	-0.277629	0.00516466	0.0235923
TargetFEV1.	X6290_635.3087_3.03NA	-0.277451	0.00519458	0.0236858
TargetFEV1.	X5073_675.3888_3.96NA	-0.277332	0.00521465	0.0237124
TargetFEV1.	X1659_1003.7039_6.88NA	-0.27718	0.00524027	0.023798
TargetFEV1.	X3456_229.1176_3.01NA	-0.277065	0.00525983	0.0238312
TargetFEV1.	X4656_606.8369_2.93NA	-0.277034	0.0052652	0.023834
TargetFEV1.	X7007_449.2731_4.07NA	-0.276825	0.00530099	0.0239743
TargetFEV1.	X1962_330.7116_3.18NA	-0.276788	0.00530733	0.0239813
TargetFEV1.	X3457_229.1175_3.46NA	-0.276499	0.0053571	0.0240798
TargetFEV1.	X3468_295.1281_1.05Phe.Glu	-0.276365	0.00538041	0.024137
TargetFEV1.	X8599_459.7676_4.03NA	-0.276238	0.00540253	0.0242146
TargetFEV1.	X2003_412.169_2.95NA	-0.276189	0.00541113	0.0242288
TargetFEV1.	X4983_487.2814_3.33NA	-0.276104	0.00542602	0.0242288
TargetFEV1.	X6084_594.3118_3.43NA	-0.276074	0.00543113	0.0242288
TargetFEV1.	X7071_616.361_3.7NA	-0.276054	0.00543477	0.0242288
TargetFEV1.	X2507_515.2909_3.47NA	-0.275655	0.00550501	0.024519
TargetFEV1.	X3655_509.2259_3.66NA	-0.275629	0.00550967	0.024519
TargetFEV1.	X5931_417.7197_2.63NA	-0.275529	0.00552756	0.0245767
TargetFEV1.	X462_371.8963_3.41NA	-0.275376	0.00555472	0.024639
TargetFEV1.	X6972_366.7068_2.93NA	-0.275367	0.00555633	0.024639
TargetFEV1.	X5885_369.1957_3.23NA	-0.27533	0.00556296	0.0246465
TargetFEV1.	X4319_661.344_3.16NA	-0.275057	0.00561205	0.0248101
TargetFEV1.	X2583_719.427_4.37NA	-0.275056	0.00561225	0.0248101
TargetFEV1.	X2146_698.3704_3.35NA	-0.275042	0.00561477	0.0248101
TargetFEV1.	X5944_431.2463_3.29NA	-0.274858	0.00564804	0.0249351
TargetFEV1.	X7817_726.7348_4.07NA	-0.274599	0.0056954	0.0250999
TargetFEV1.	X12149_687.3693_3.26NA	-0.274415	0.00572905	0.0252038
TargetFEV1.	X3640_489.2578_3.25NCGC00380560.01_C26H32O9_Oxireno.4..5..pyrano.4..3..5.6.naphth.2.1.c.oxepin.3.10.12.1H.4H.10aH..trione..8..3.furanyl.decahydro.5.6.dihydroxy.1.1.5a.7a.11b.pentamethyl.	-0.274162	0.00577577	0.025387
TargetFEV1.	X2217_941.4608_3.68NA	-0.273958	0.00581366	0.0255299
TargetFEV1.	X6653_376.7081_3.1NA	-0.273932	0.00581848	0.0255299
TargetFEV1.	X3808_712.3897_5.49NA	-0.273803	0.00584257	0.0256131
TargetFEV1.	X7931_635.3096_3.34NA	-0.273695	0.00586271	0.0256789
TargetFEV1.	X10008_610.3221_4.21NA	-0.27354	0.00589189	0.0257169
TargetFEV1.	X7197_407.7339_3.1NA	-0.273521	0.00589554	0.0257169
TargetFEV1.	X5055_653.8324_3.95NA	-0.27352	0.00589569	0.0257169
TargetFEV1.	X6271_524.2409_3.49NA	-0.273398	0.00591866	0.025766
TargetFEV1.	X2539_572.6341_3.13NA	-0.273304	0.00593661	0.0257836
TargetFEV1.	X8084_445.2608_3.07NA	-0.273157	0.00596439	0.0258526
TargetFEV1.	X5377_375.2225_3.03NA	-0.27312	0.00597147	0.0258609
TargetFEV1.	X2059_502.2886_4.3NA	-0.272767	0.00603913	0.0260861
TargetFEV1.	X6049_546.2796_3.42NA	-0.272648	0.00606213	0.0261162
TargetFEV1.	X1936_1124.5005_3.85NA	-0.272643	0.00606318	0.0261162
TargetFEV1.	X7717_485.2599_3.7NA	-0.272516	0.00608769	0.0261825
TargetFEV1.	X4880_296.6593_1.41NA	-0.272489	0.006093	0.0261825
TargetFEV1.	X7174_366.6965_2.92NA	-0.272463	0.00609807	0.0261825
TargetFEV1.	X3010_470.2592_3.53NA	-0.272431	0.00610417	0.0261861
TargetFEV1.	X745_336.1913_3.61NA	-0.272304	0.00612888	0.0262696
TargetFEV1.	X2602_825.5059_4.14NA	-0.272264	0.00613682	0.0262811
TargetFEV1.	X1457_333.278_8.91Spectral.Match.to.cis.7.10.13.16.Docosatetraenoic.acid.from.NIST14	-0.272136	0.00616191	0.026366
TargetFEV1.	X5866_327.7045_2.84NA	-0.27201	0.00618651	0.0264486
TargetFEV1.	X5351_348.1762_1.09NA	-0.271966	0.00619521	0.0264632
TargetFEV1.	X1935_1124.1662_3.85NA	-0.271907	0.00620688	0.0264904
TargetFEV1.	X3002_459.7465_3NA	-0.271695	0.00624894	0.0266472
TargetFEV1.	X8160_874.4578_4NA	-0.27135	0.00631768	0.0269174
TargetFEV1.	X11984_439.7253_3.23NA	-0.271164	0.006355	0.0270534
TargetFEV1.	X1894_816.4594_4.17NA	-0.271049	0.00637819	0.027129
TargetFEV1.	X1941_1148.5131_3.83NA	-0.270794	0.00642994	0.0272795
TargetFEV1.	X7540_672.3556_3.63NA	-0.27071	0.00644723	0.0273065
TargetFEV1.	X4917_382.2181_0.94NA	-0.270578	0.00647407	0.0273279
TargetFEV1.	X7199_408.7258_2.97NA	-0.270571	0.00647558	0.0273279
TargetFEV1.	X5981_465.2931_4.01NA	-0.270558	0.0064783	0.0273279
TargetFEV1.	X9221_546.3057_3.29NA	-0.270514	0.00648721	0.0273279
TargetFEV1.	X5342_333.1896_1.3NA	-0.270512	0.00648763	0.0273279
TargetFEV1.	X3624_474.2547_3.02NA	-0.270498	0.00649052	0.0273279
TargetFEV1.	X2039_463.7555_2.91NA	-0.270403	0.00651001	0.0273869
TargetFEV1.	X3500_335.8615_3.36NA	-0.270182	0.00655573	0.0275176
TargetFEV1.	X8367_327.7224_2.79NA	-0.270154	0.00656157	0.0275176
TargetFEV1.	X6010_499.2485_3.76NA	-0.270147	0.00656307	0.0275176
TargetFEV1.	X6301_662.692_3.88NA	-0.270089	0.00657507	0.0275413
TargetFEV1.	X5300_260.1593_0.89NA	-0.270026	0.00658822	0.0275538
TargetFEV1.	X8799_875.5848_11.94NA	-0.269852	0.00662432	0.0276816
TargetFEV1.	X6494_391.202_3.21NA	-0.269794	0.00663647	0.0277092
TargetFEV1.	X913_322.2731_8.4NA	-0.269635	0.00666982	0.0278021
TargetFEV1.	X3643_490.2627_3.47NA	-0.269438	0.00671142	0.0279522
TargetFEV1.	X1978_367.7299_3.61NA	-0.269217	0.00675826	0.0281004
TargetFEV1.	X3580_430.727_3.08NA	-0.269108	0.00678151	0.0281573
TargetFEV1.	X10601_488.2697_2.87NA	-0.2691	0.00678321	0.0281573
TargetFEV1.	X2316_522.2859_3.42NA	-0.268747	0.00685905	0.0283545
TargetFEV1.	X1215_490.3282_7.19NA	-0.268531	0.00690569	0.0284767
TargetFEV1.	X3641_489.2589_3.49NA	-0.268477	0.00691742	0.0285016
TargetFEV1.	X9007_344.2607_7.74NA	-0.268276	0.00696124	0.0286585
TargetFEV1.	X4955_460.7464_4.03NA	-0.268205	0.00697683	0.0286991
TargetFEV1.	X5406_405.1994_2.59NA	-0.267827	0.00706001	0.0290096
TargetFEV1.	X3916_950.4148_3.21NA	-0.267723	0.00708301	0.0290207
TargetFEV1.	X7732_509.2297_3.63NA	-0.267712	0.00708537	0.0290207
TargetFEV1.	X6880_689.5124_3.8NA	-0.267693	0.00708972	0.0290207
TargetFEV1.	X2943_363.2075_3.24NA	-0.267672	0.00709429	0.0290207
TargetFEV1.	X5738_651.3411_3.43NA	-0.267658	0.00709736	0.0290207
TargetFEV1.	X3865_810.9101_4.35NA	-0.26762	0.0071059	0.0290207
TargetFEV1.	X2787_358.7003_2.91NA	-0.267588	0.00711302	0.0290207
TargetFEV1.	X10537_597.2739_3.42NA	-0.267364	0.00716295	0.0291914
TargetFEV1.	X3050_537.2892_3.68NA	-0.267335	0.00716952	0.0291914
TargetFEV1.	X9138_376.2106_3.09NA	-0.26719	0.00720206	0.0292408
TargetFEV1.	X6762_785.4281_3.83NA	-0.26713	0.00721571	0.0292725
TargetFEV1.	X1864_698.3094_3.87NA	-0.267006	0.00724362	0.0293619
TargetFEV1.	X5930_415.2898_3.63NA	-0.266787	0.00729335	0.0295018
TargetFEV1.	X3526_372.1768_3.17NA	-0.266758	0.00729991	0.0295018
TargetFEV1.	X6313_737.3994_3.67NA	-0.266724	0.00730761	0.0295018
TargetFEV1.	X9375_459.7425_2.95NA	-0.266469	0.00736612	0.0296661
TargetFEV1.	X10977_336.1927_3.36NA	-0.266377	0.00738723	0.0297033
TargetFEV1.	X6188_884.466_3.96NA	-0.266235	0.00742008	0.0298001
TargetFEV1.	X8410_488.3106_6.89NA	-0.266095	0.00745237	0.0298214
TargetFEV1.	X4046_472.2718_3.35NA	-0.266005	0.00747343	0.0298579
TargetFEV1.	X11734_545.2991_3.17NA	-0.265925	0.00749199	0.0298843
TargetFEV1.	X6659_394.2288_3.34NA	-0.265771	0.00752785	0.0300034
TargetFEV1.	X4776_504.2728_3.88NA	-0.265653	0.00755552	0.0300897
TargetFEV1.	X7441_306.712_2.63NA	-0.265568	0.00757561	0.0301218
TargetFEV1.	X8585_403.2271_3.03NA	-0.2655	0.0075916	0.0301614
TargetFEV1.	X6219_293.2192_3.28NA	-0.265185	0.00766615	0.0303471
TargetFEV1.	X5096_746.3974_4.91NA	-0.265175	0.00766868	0.0303471
TargetFEV1.	X7077_643.3205_3.97NA	-0.264904	0.0077333	0.0305304
TargetFEV1.	X11177_404.5565_2.88NA	-0.264836	0.00774967	0.0305708
TargetFEV1.	X2565_661.3764_4.01NA	-0.264671	0.00778929	0.0307029
TargetFEV1.	X1939_1147.8446_3.82NA	-0.264308	0.00787744	0.0310016
TargetFEV1.	X3875_825.9672_5.38NA	-0.264243	0.0078932	0.0310147
TargetFEV1.	X5088_707.3941_4.03NA	-0.264062	0.00793756	0.0311401
TargetFEV1.	X8196_346.1942_2.78NA	-0.263639	0.00804198	0.0314757
TargetFEV1.	X2794_367.7292_3.59NA	-0.26344	0.00809145	0.0316445
TargetFEV1.	X8910_495.2737_3.87NA	-0.263415	0.00809775	0.0316445
TargetFEV1.	X7181_382.1988_2.91NA	-0.26334	0.00811634	0.0316677
TargetFEV1.	X6668_426.2212_3.03NA	-0.2629	0.00822715	0.031927
TargetFEV1.	X10158_352.1971_2.91NA	-0.262892	0.00822907	0.031927
TargetFEV1.	X5068_667.3382_4.52NA	-0.26288	0.00823227	0.031927
TargetFEV1.	X3171_372.2302_3.42NA	-0.262874	0.00823363	0.031927
TargetFEV1.	X5290_237.1226_1.11Phe.Ala	-0.262838	0.00824279	0.0319299
TargetFEV1.	X2468_441.306_3.5NA	-0.262492	0.00833087	0.0321021
TargetFEV1.	X8021_704.3487_3.22NA	-0.262483	0.00833338	0.0321021
TargetFEV1.	X7054_558.2593_3.37NA	-0.262408	0.00835247	0.0321021
TargetFEV1.	X1181_287.2361_8.4Arachidonoyl.amide	-0.262321	0.00837479	0.0321248
TargetFEV1.	X5039_605.3352_4.22NA	-0.262256	0.00839154	0.0321644
TargetFEV1.	X6457_325.6961_3.46NA	-0.262216	0.00840202	0.0321799
TargetFEV1.	X6259_494.6217_3.03NA	-0.262031	0.00844966	0.0323049
TargetFEV1.	X9065_726.3888_4.15NA	-0.262019	0.00845277	0.0323049
TargetFEV1.	X7983_332.2153_2.98NA	-0.261983	0.00846215	0.0323112
TargetFEV1.	X3589_440.2286_2.95NA	-0.26172	0.00853071	0.0324981
TargetFEV1.	X9973_332.2146_3.56NA	-0.261696	0.00853708	0.0324981
TargetFEV1.	X8106_560.3252_3.66NA	-0.261614	0.00855834	0.0325543
TargetFEV1.	X4979_478.2436_3.38NA	-0.261159	0.00867853	0.0329362
TargetFEV1.	X11905_473.2413_3.76NA	-0.261134	0.00868507	0.0329362
TargetFEV1.	X3731_594.252_2.87NA	-0.261109	0.00869169	0.0329362
TargetFEV1.	X10145_289.5084_2.66NA	-0.260975	0.00872738	0.0330214
TargetFEV1.	X4945_433.23_2.7NA	-0.26082	0.00876874	0.0331202
TargetFEV1.	X8445_637.3159_3.43NA	-0.260756	0.00878601	0.033143
TargetFEV1.	X2689_494.3234_7.17NA	-0.260607	0.0088259	0.0332433
TargetFEV1.	X5879_356.6847_3.19NA	-0.260448	0.00886892	0.0333803
TargetFEV1.	X7156_228.6632_2.88NA	-0.260152	0.00894922	0.0336319
TargetFEV1.	X5905_390.2211_3.15NA	-0.260087	0.00896697	0.0336733
TargetFEV1.	X6464_336.1928_3.54Gly.Leu.Phe	-0.259734	0.00906388	0.0340116
TargetFEV1.	X4903_356.2171_3.89NA	-0.259566	0.00911031	0.0341346
TargetFEV1.	X5937_423.2262_3.14NA	-0.259479	0.0091344	0.0341993
TargetFEV1.	X5455_461.2588_3.21NA	-0.259319	0.00917904	0.0343407
TargetFEV1.	X8405_468.2492_3.39NA	-0.2591	0.0092401	0.0345048
TargetFEV1.	X5400_395.2197_2.88NA	-0.259088	0.00924359	0.0345048
TargetFEV1.	X5977_463.254_3.52NA	-0.258899	0.00929684	0.0346613
TargetFEV1.	X1517_537.4098_7.73NA	-0.25889	0.00929937	0.0346613
TargetFEV1.	X3878_828.3733_3.55NA	-0.258684	0.00935742	0.0347606
TargetFEV1.	X11182_494.2645_3.29NA	-0.258648	0.00936772	0.0347606
TargetFEV1.	X3100_676.3313_3.66NA	-0.258483	0.00941463	0.034907
TargetFEV1.	X1950_265.1153_3.12Phe.Val	-0.258448	0.00942467	0.034907
TargetFEV1.	X2436_326.5289_3.11NA	-0.258264	0.00947733	0.0350374
TargetFEV1.	X2525_537.2579_3.57NA	-0.25787	0.00959086	0.0353266
TargetFEV1.	X1529_552.2978_3.59NA	-0.257718	0.00963499	0.035463
TargetFEV1.	X9533_369.2176_2.61NA	-0.257441	0.0097157	0.0356813
TargetFEV1.	X3455_229.1176_0.87NA	-0.257383	0.00973293	0.0356962
TargetFEV1.	X5633_811.413_4.39NA	-0.257379	0.00973404	0.0356962
TargetFEV1.	X1466_383.2588_4.05NA	-0.257323	0.00975049	0.0357304
TargetFEV1.	X5105_778.9364_4.19NA	-0.257276	0.00976425	0.0357546
TargetFEV1.	X5012_545.2908_3.97NA	-0.257245	0.00977351	0.0357623
TargetFEV1.	X9094_185.1275_3.14NA	-0.257101	0.00981604	0.0358486
TargetFEV1.	X7098_705.38_3.83NA	-0.257092	0.00981845	0.0358486
TargetFEV1.	X3565_411.7105_3.91NA	-0.257079	0.00982233	0.0358486
TargetFEV1.	X6640_259.1692_2.82NA	-0.256906	0.00987363	0.0359628
TargetFEV1.	X2599_791.3951_3.27NA	-0.256705	0.00993354	0.0360872
TargetFEV1.	X697_188.0699_2.19DL.Indole.3.lactic.acid	-0.256596	0.00996632	0.0361767
TargetFEV1.	X5304_263.1411_1.48NA	-0.256329	0.0100464	0.0363923
TargetFEV1.	X6119_677.3317_3.73NA	-0.256159	0.0100979	0.0365481
TargetFEV1.	X5481_494.2654_3.91NA	-0.25601	0.0101432	0.0366609
TargetFEV1.	X4455_719.3785_3.98NA	-0.255996	0.0101473	0.0366609
TargetFEV1.	X2985_418.7172_3.14NA	-0.255984	0.010151	0.0366609
TargetFEV1.	X3662_519.2454_3.99NA	-0.255751	0.0102223	0.0368467
TargetFEV1.	X6057_552.2682_3.08NA	-0.255732	0.0102282	0.0368467
TargetFEV1.	X11079_661.3394_3.16NA	-0.255459	0.0103122	0.0370558
TargetFEV1.	X10847_449.235_3.96NA	-0.255369	0.0103399	0.0371019
TargetFEV1.	X1204_445.2912_8.89NA	-0.255232	0.0103824	0.0372153
TargetFEV1.	X1470_400.3413_7.1Spectral.Match.to.Palmitoylcarnitine.from.NIST14	-0.255197	0.0103931	0.0372153
TargetFEV1.	X1767_466.2652_3.56NA	-0.255001	0.0104544	0.0373519
TargetFEV1.	X5999_485.2624_3.12NA	-0.25494	0.0104735	0.0373936
TargetFEV1.	X7519_587.3333_3.62NA	-0.254846	0.0105027	0.0374712
TargetFEV1.	X8375_346.1946_3.04NA	-0.254779	0.0105239	0.0375202
TargetFEV1.	X7180_375.2302_3.31NA	-0.254687	0.0105528	0.0375696
TargetFEV1.	X5779_426.3572_7.26Spectral.Match.to.Oleoyl.L.carnitine.from.NIST14	-0.254611	0.0105769	0.0376284
TargetFEV1.	X7930_632.323_3.27NA	-0.254548	0.0105968	0.0376456
TargetFEV1.	X3603_457.337_3.97NA	-0.254482	0.0106177	0.037692
TargetFEV1.	X7751_545.2917_2.79NA	-0.254412	0.01064	0.037692
TargetFEV1.	X5153_981.6097_3.9NA	-0.254269	0.0106853	0.0377991
TargetFEV1.	X1818_560.7797_4NA	-0.254225	0.0106992	0.0378215
TargetFEV1.	X7089_673.5266_9.23NA	-0.25418	0.0107138	0.0378463
TargetFEV1.	X3336_609.3204_3.22NA	-0.254068	0.0107495	0.0379458
TargetFEV1.	X4910_369.6935_2.88NA	-0.253997	0.0107724	0.0379996
TargetFEV1.	X1859_689.5107_3.82NA	-0.253908	0.0108008	0.0380731
TargetFEV1.	X2033_454.2294_4.02NA	-0.253847	0.0108203	0.0381057
TargetFEV1.	X8573_367.1976_3.25NA	-0.253707	0.0108656	0.0381939
TargetFEV1.	X1059_982.42_3.86NA	-0.253519	0.0109266	0.0383813
TargetFEV1.	X3773_664.0162_4.86NA	-0.253252	0.0110137	0.0385692
TargetFEV1.	X1964_341.2231_1.42NA	-0.253243	0.0110166	0.0385692
TargetFEV1.	X2937_346.1961_3.03NA	-0.253205	0.0110289	0.0385692
TargetFEV1.	X1738_387.2173_3.04NA	-0.253202	0.0110298	0.0385692
TargetFEV1.	X10513_380.201_3.18NA	-0.253189	0.0110341	0.0385692
TargetFEV1.	X2353_631.3286_3.28NA	-0.253051	0.0110796	0.0386742
TargetFEV1.	X6986_405.2527_3.79NA	-0.253022	0.011089	0.03868
TargetFEV1.	X2103_576.8058_3.55NA	-0.252984	0.0111016	0.0386969
TargetFEV1.	X9253_604.3266_4.22NA	-0.252555	0.0112436	0.0390831
TargetFEV1.	X5107_782.4152_3.53NA	-0.252134	0.0113846	0.0394363
TargetFEV1.	X5106_779.4342_4.19NA	-0.252084	0.0114015	0.0394401
TargetFEV1.	X2199_861.3865_3.82NA	-0.252049	0.0114134	0.0394539
TargetFEV1.	X6905_872.3856_3.83NA	-0.251402	0.0116334	0.0401867
TargetFEV1.	X6655_380.2166_3.49NA	-0.251335	0.0116563	0.0402103
TargetFEV1.	X8592_426.2248_3.12NA	-0.25127	0.0116788	0.04026
TargetFEV1.	X11646_404.2143_3.1NA	-0.251164	0.0117152	0.040305
TargetFEV1.	X1576_689.3117_3.82NA	-0.251028	0.0117625	0.0403207
TargetFEV1.	X3461_276.1341_2.71NA	-0.251009	0.0117689	0.0403207
TargetFEV1.	X7202_409.7235_2.98NA	-0.25089	0.0118101	0.040434
TargetFEV1.	X6684_485.2599_3.17NA	-0.250853	0.0118231	0.040451
TargetFEV1.	X6942_305.6448_0.93NA	-0.25078	0.0118485	0.0404993
TargetFEV1.	X2858_731.3809_4.17NA	-0.250734	0.0118644	0.0405092
TargetFEV1.	X7954_790.4342_3.97NA	-0.250542	0.0119319	0.0406286
TargetFEV1.	X2138_674.2859_3.89NA	-0.250239	0.0120383	0.0409264
TargetFEV1.	X5927_413.2379_3.5NA	-0.25023	0.0120418	0.0409264
TargetFEV1.	X8427_563.3216_3.74NA	-0.250224	0.0120439	0.0409264
TargetFEV1.	X728_302.2054_3.32NA	-0.250114	0.0120827	0.0410025
TargetFEV1.	X11891_296.2134_3.01Descladinose.Azithromycin	-0.249907	0.0121563	0.0411964
TargetFEV1.	X2083_551.2796_3.78NA	-0.249839	0.0121804	0.0412286
TargetFEV1.	X7138_961.6518_6.83NA	-0.249801	0.0121941	0.0412406
TargetFEV1.	X2788_360.2108_3.44NA	-0.249668	0.0122419	0.0412999
TargetFEV1.	X5929_413.7578_3.02NA	-0.24966	0.0122447	0.0412999
TargetFEV1.	X5911_396.2038_3.24NA	-0.249504	0.0123007	0.0414028
TargetFEV1.	X9972_307.2621_8.74.gamma..Linolenic.acid.ethyl.ester	-0.249482	0.0123088	0.0414028
TargetFEV1.	X3481_315.1728_3.27NA	-0.249449	0.0123204	0.0414028
TargetFEV1.	X7467_396.7154_3.71NA	-0.249284	0.0123801	0.0415048
TargetFEV1.	X2095_570.9851_4.18NA	-0.249147	0.0124299	0.0415973
TargetFEV1.	X3908_897.0032_5.38NA	-0.249144	0.012431	0.0415973
TargetFEV1.	X5701_1022.9637_2.78NA	-0.24914	0.0124326	0.0415973
TargetFEV1.	X2430_311.1992_3.25NA	-0.249098	0.0124479	0.0416207
TargetFEV1.	X5478_492.2783_3.78NA	-0.249017	0.0124772	0.0416413
TargetFEV1.	X3645_492.2103_3.19NA	-0.248908	0.0125171	0.0417405
TargetFEV1.	X10871_401.7248_3.08NA	-0.248793	0.0125592	0.0418249
TargetFEV1.	X5050_638.3483_3.6NA	-0.248752	0.0125741	0.041826
TargetFEV1.	X7216_447.2458_2.82NA	-0.248673	0.0126033	0.0418881
TargetFEV1.	X9436_731.3946_4.07NA	-0.24863	0.012619	0.0419126
TargetFEV1.	X8115_630.3253_3.54NA	-0.248546	0.0126503	0.0419885
TargetFEV1.	X2844_605.2958_3.43NA	-0.248496	0.0126685	0.0419975
TargetFEV1.	X1813_554.2836_3.42NA	-0.248489	0.012671	0.0419975
TargetFEV1.	X3864_810.658_4.38NA	-0.248447	0.0126866	0.0419975
TargetFEV1.	X4302_496.2795_3.03NA	-0.2484	0.0127041	0.0420055
TargetFEV1.	X2652_358.3058_8.46NA	-0.247934	0.0128778	0.0424898
TargetFEV1.	X1937_1124.8337_3.86NA	-0.247847	0.0129103	0.0425692
TargetFEV1.	X3609_461.2251_2.82NA	-0.247673	0.0129761	0.0427297
TargetFEV1.	X2967_402.2336_3.57NA	-0.247477	0.01305	0.0429167
TargetFEV1.	X7493_451.2234_2.81NA	-0.247425	0.01307	0.042954
TargetFEV1.	X1729_363.5479_3.59NA	-0.247268	0.0131294	0.0430731
TargetFEV1.	X6065_562.3193_3.87NA	-0.247253	0.0131353	0.0430731
TargetFEV1.	X7459_367.2025_3.16NA	-0.247219	0.0131481	0.0430731
TargetFEV1.	X2123_630.3119_2.94NA	-0.247216	0.0131493	0.0430731
TargetFEV1.	X82_346.6887_2.84NA	-0.247158	0.0131716	0.0430853
TargetFEV1.	X6001_489.2616_3.49NCGC00380560.01_C26H32O9_Oxireno.4..5..pyrano.4..3..5.6.naphth.2.1.c.oxepin.3.10.12.1H.4H.10aH..trione..8..3.furanyl.decahydro.5.6.dihydroxy.1.1.5a.7a.11b.pentamethyl.	-0.247134	0.0131808	0.0430853
TargetFEV1.	X2198_855.8876_3.67NA	-0.247123	0.0131851	0.0430853
TargetFEV1.	X3463_280.1292_1.43Asn.Phe	-0.247117	0.0131874	0.0430853
TargetFEV1.	X2383_790.4302_3.87NA	-0.247072	0.0132044	0.0430921
TargetFEV1.	X6087_600.3669_3.28NA	-0.247031	0.0132201	0.0430921
TargetFEV1.	X5020_569.7731_3.45NA	-0.247027	0.0132216	0.0430921
TargetFEV1.	X6739_661.3054_2.84NA	-0.247021	0.013224	0.0430921
TargetFEV1.	X3755_637.3195_3.5NA	-0.246732	0.0133354	0.0433987
TargetFEV1.	X1516_536.4064_7.73NA	-0.246556	0.0134034	0.0435915
TargetFEV1.	X4647_567.3093_3.84NA	-0.246522	0.0134165	0.0436059
TargetFEV1.	X1571_674.7023_3.86NA	-0.246442	0.0134477	0.0436593
TargetFEV1.	X3768_658.2732_3.66NA	-0.246435	0.0134504	0.0436593
TargetFEV1.	X2135_652.8054_3.14NA	-0.246377	0.0134732	0.0436911
TargetFEV1.	X1708_251.1906_2.77NA	-0.246329	0.0134919	0.0436911
TargetFEV1.	X7155_171.1121_2.95NA	-0.246321	0.0134951	0.0436911
TargetFEV1.	X6703_523.286_3.72NA	-0.245973	0.0136314	0.0440465
TargetFEV1.	X9006_249.1265_1.09NA	-0.245808	0.0136968	0.0441706
TargetFEV1.	X6587_852.1179_3.9NA	-0.245675	0.0137491	0.0442631
TargetFEV1.	X5975_461.7481_3.36NA	-0.24567	0.0137515	0.0442631
TargetFEV1.	X952_492.3442_7.65NA	-0.245638	0.013764	0.0442748
TargetFEV1.	X4575_302.2051_2.98NA	-0.245445	0.0138409	0.0444651
TargetFEV1.	X3030_501.3006_2.95NA	-0.245261	0.0139147	0.0446448
TargetFEV1.	X7110_750.3338_3.03NA	-0.245233	0.0139257	0.0446516
TargetFEV1.	X4384_295.1654_2.76Tyr.Leu	-0.244996	0.0140211	0.0448425
TargetFEV1.	X7843_845.3847_3.85NA	-0.244772	0.014112	0.0450303
TargetFEV1.	X1940_1148.1789_3.83NA	-0.244692	0.0141443	0.0450635
TargetFEV1.	X6265_502.2812_3.27NA	-0.24455	0.014202	0.0452186
TargetFEV1.	X5028_578.2889_3.25NA	-0.244516	0.0142161	0.0452313
TargetFEV1.	X6256_483.7882_3.09NA	-0.244354	0.0142824	0.0453879
TargetFEV1.	X1904_861.1346_3.82NA	-0.244306	0.0143021	0.0453929
TargetFEV1.	X7025_487.2542_4.39NA	-0.244197	0.014347	0.0454422
TargetFEV1.	X3028_500.3534_3.21NA	-0.24418	0.014354	0.0454422
TargetFEV1.	X1628_843.6273_3.86NA	-0.244156	0.0143639	0.0454447
TargetFEV1.	X7173_366.2022_3.6NA	-0.244127	0.0143756	0.0454532
TargetFEV1.	X5044_618.353_5.22NA	-0.243981	0.0144361	0.0455868
TargetFEV1.	X9136_371.2272_2.95NA	-0.243953	0.0144479	0.0455952
TargetFEV1.	X1901_844.6251_3.86NA	-0.243797	0.0145127	0.0457419
TargetFEV1.	X3682_546.3058_3.65NA	-0.243663	0.0145684	0.0458885
TargetFEV1.	X8250_774.3931_3.57NA	-0.243577	0.0146045	0.0459732
TargetFEV1.	X1151_693.3569_2.96NA	-0.243342	0.0147029	0.0462216
TargetFEV1.	X6042_537.788_3.52NA	-0.243322	0.0147111	0.0462216
TargetFEV1.	X5904_390.1972_2.7NA	-0.243135	0.0147901	0.0463196
TargetFEV1.	X4982_481.232_3.07NA	-0.243128	0.0147933	0.0463196
TargetFEV1.	X2948_369.201_2.81NA	-0.243117	0.0147978	0.0463196
TargetFEV1.	X1008_695.3578_3.1NA	-0.242848	0.0149117	0.046647
TargetFEV1.	X7782_599.0073_5.38NA	-0.242636	0.0150024	0.0468919
TargetFEV1.	X1132_591.421_3.04DescladinoseAzithromycin	-0.242621	0.0150088	0.0468919
TargetFEV1.	X1863_697.9077_3.86NA	-0.242581	0.0150262	0.046917
TargetFEV1.	X1984_375.6704_3.02NA	-0.242394	0.0151066	0.0471093
TargetFEV1.	X3546_392.7168_2.89NA	-0.242247	0.0151699	0.0472183
TargetFEV1.	X7211_430.7313_3.04NA	-0.242041	0.015259	0.0474366
TargetFEV1.	X3504_340.185_3.42NA	-0.242015	0.0152704	0.0474424
TargetFEV1.	X11424_811.4138_4.34NA	-0.24192	0.0153118	0.0474909
TargetFEV1.	X10394_265.1882_2.96NA	-0.241918	0.0153125	0.0474909
TargetFEV1.	X3726_589.3144_3.54NA	-0.241892	0.0153239	0.0474909
TargetFEV1.	X4133_371.2174_3.03NA	-0.241693	0.0154111	0.0476737
TargetFEV1.	X7334_702.3677_3.29NA	-0.241566	0.0154665	0.0477846
TargetFEV1.	X4068_688.3124_4.35NA	-0.241493	0.0154987	0.0478546
TargetFEV1.	X1903_860.8843_3.82NA	-0.241462	0.0155123	0.0478672
TargetFEV1.	X6879_688.9109_3.8NA	-0.241416	0.0155325	0.0479
TargetFEV1.	X2938_346.1964_3.23NA	-0.24137	0.015553	0.0479334
TargetFEV1.	X1081_296.2136_3.04Descladinose.Azithromycin	-0.241329	0.0155711	0.0479597
TargetFEV1.	X7228_460.2723_3.16NA	-0.241174	0.0156398	0.0480948
TargetFEV1.	X2972_407.7346_3.05NA	-0.241076	0.0156834	0.0481573
TargetFEV1.	X2025_440.2467_2.84NA	-0.240875	0.0157729	0.0483727
TargetFEV1.	X5317_295.1644_1.45NA	-0.240772	0.015819	0.0484549
TargetFEV1.	X4927_395.2161_2.88NA	-0.240676	0.0158622	0.0485572
TargetFEV1.	X6875_674.7037_3.84NA	-0.240537	0.0159246	0.0486707
TargetFEV1.	X3454_201.1226_0.9NA	-0.240514	0.0159352	0.0486707
TargetFEV1.	X2267_372.221_3NA	-0.240507	0.0159381	0.0486707
TargetFEV1.	X2474_457.2614_3.55NA	-0.240447	0.0159653	0.0487238
TargetFEV1.	X1858_688.909_3.83NA	-0.240366	0.016002	0.0487844
TargetFEV1.	X9942_852.1169_3.94NA	-0.24036	0.0160046	0.0487844
TargetFEV1.	X6642_287.4915_1.3NA	-0.240337	0.0160153	0.0487873
TargetFEV1.	X7799_654.8659_4.16NA	-0.240073	0.016135	0.049092
TargetFEV1.	X917_327.2277_8.41NA	-0.239991	0.0161725	0.0491163
TargetFEV1.	X5906_392.2138_2.8NA	-0.239969	0.0161828	0.0491178
TargetFEV1.	X6242_413.755_3.38NA	-0.239947	0.0161929	0.0491187
TargetFEV1.	X7027_489.7902_3.12NA	-0.239787	0.016266	0.0493108
TargetFEV1.	X7652_372.3099_6.48NA	-0.239719	0.0162973	0.0493757
TargetFEV1.	X1998_405.5781_2.9NA	-0.239629	0.0163386	0.0494408
TargetFEV1.	X9380_482.2406_3.22NA	-0.239514	0.0163917	0.0495415
TargetFEV1.	X3547_393.218_3.16NA	-0.239489	0.0164033	0.0495467
TargetFEV1.	X1968_355.2016_2.91NA	-0.239357	0.0164647	0.0497023
TargetFEV1.	X7460_369.2001_3.19NA	-0.239305	0.0164888	0.0497448
TargetFEV1.	X3560_404.7126_3.27NA	-0.239197	0.016539	0.0498663
TargetFEV1.	X10994_494.5647_13NA	0.239543	0.0163783	0.0495311
TargetFEV1.	X1320_476.2495_3.34NA	0.239663	0.0163229	0.0494231
TargetFEV1.	X1018_747.6073_13.25PC.16.0.17.0....M.H...C41H83N1O8P1	0.240001	0.0161679	0.0491163
TargetFEV1.	X12413_679.4295_8.46NA	0.24001	0.0161637	0.0491163
TargetFEV1.	X1312_408.2114_3.37NA	0.240302	0.0160312	0.0488058
TargetFEV1.	X3339_614.313_2.73NA	0.240509	0.0159375	0.0486707
TargetFEV1.	X2531_551.8929_9.6NA	0.240834	0.0157912	0.0483993
TargetFEV1.	X2886_848.6483_8.95NA	0.240908	0.0157583	0.0483578
TargetFEV1.	X9514_453.1678_6.52NA	0.241139	0.0156554	0.0481009
TargetFEV1.	X6597_876.6799_9.54NA	0.241165	0.0156438	0.0480948
TargetFEV1.	X249_540.4248_7.95NA	0.241211	0.0156234	0.0480913
TargetFEV1.	X7000_439.2315_3.71NA	0.241596	0.0154534	0.0477738
TargetFEV1.	X1036_788.6106_9.111.Octadecanoyl.2.octadecenoyl.sn.glycero.3.phosphocholine	0.241692	0.0154115	0.0476737
TargetFEV1.	X310_645.2983_9.68NA	0.241792	0.0153678	0.0475973
TargetFEV1.	X5722_416.2243_2.71NA	0.241902	0.0153196	0.0474909
TargetFEV1.	X3015_478.3221_7.35NA	0.242185	0.0151968	0.0472727
TargetFEV1.	X161_459.2278_2.64NA	0.242283	0.0151542	0.0471987
TargetFEV1.	X12288_299.1608_7.06NA	0.242365	0.0151188	0.0471178
TargetFEV1.	X23_200.2001_7.66NA	0.242438	0.0150874	0.0470787
TargetFEV1.	X1319_475.916_3.33NA	0.243157	0.014781	0.0463196
TargetFEV1.	X8534_250.1768_5.26NA	0.243173	0.0147743	0.0463196
TargetFEV1.	X68_332.3151_6.49NA	0.243226	0.0147518	0.0463196
TargetFEV1.	X256_548.2985_8.51NA	0.243466	0.0146508	0.0460902
TargetFEV1.	X12264_221.1165_7.07NA	0.243871	0.0144815	0.0456726
TargetFEV1.	X1426_1265.9209_4.53NA	0.244004	0.0144268	0.0455861
TargetFEV1.	X1728_360.3616_7.96NA	0.244207	0.0143429	0.0454422
TargetFEV1.	X1474_417.2102_3.57NA	0.244231	0.0143328	0.0454422
TargetFEV1.	X2875_797.6208_8.96PC.O.18.0.20.3....M.H...C46H89N1O7P1	0.244313	0.0142994	0.0453929
TargetFEV1.	X9449_861.4502_4.45NA	0.244496	0.0142241	0.0452313
TargetFEV1.	X3144_860.6639_9.78NA	0.244729	0.0141291	0.0450438
TargetFEV1.	X896_144.9818_10.56NA	0.244762	0.0141159	0.0450303
TargetFEV1.	X1003_677.0266_3.04NA	0.244797	0.0141016	0.0450303
TargetFEV1.	X9735_313.1762_8.37NA	0.244811	0.0140958	0.0450303
TargetFEV1.	X6856_548.3013_8.49NA	0.245104	0.0139776	0.0447318
TargetFEV1.	X4129_341.3042_9.1NA	0.245124	0.0139694	0.0447318
TargetFEV1.	X2406_1034.0507_4.55NA	0.245141	0.0139628	0.0447318
TargetFEV1.	X6372_553.2564_8.5NA	0.24532	0.0138908	0.0445968
TargetFEV1.	X10694_242.247_8.88NA	0.245496	0.0138204	0.0444279
TargetFEV1.	X1035_788.6121_9.021.Octadecanoyl.2.octadecenoyl.sn.glycero.3.phosphocholine	0.245787	0.0137051	0.0441706
TargetFEV1.	X3148_904.6927_9.74NA	0.245892	0.0136636	0.0440937
TargetFEV1.	X12031_854.6964_8.95NA	0.24592	0.0136523	0.0440858
TargetFEV1.	X9445_796.6145_8.99NA	0.245986	0.0136263	0.0440465
TargetFEV1.	X5202_576.2792_6.65NA	0.246168	0.013555	0.0438564
TargetFEV1.	X6784_99.5121_12.98NA	0.246336	0.013489	0.0436911
TargetFEV1.	X8755_751.308_6.31NA	0.246875	0.0132801	0.0432469
TargetFEV1.	X916_323.1551_2.61NA	0.247293	0.0131201	0.0430731
TargetFEV1.	X958_495.3069_7.72NA	0.247495	0.0130434	0.0429167
TargetFEV1.	X6363_429.3187_7.48NA	0.247711	0.0129618	0.0427106
TargetFEV1.	X965_514.2821_4.2NA	0.247962	0.0128673	0.0424833
TargetFEV1.	X151_448.216_1.39NA	0.24836	0.0127191	0.0420217
TargetFEV1.	X1034_788.6114_8.771.Octadecanoyl.2.octadecenoyl.sn.glycero.3.phosphocholine	0.248395	0.0127058	0.0420055
TargetFEV1.	X4010_912.4744_4.43NA	0.248465	0.0126802	0.0419975
TargetFEV1.	X193_494.3235_6.24lysoPC.16.1..PC.16.1.7Z..0.0....M.H...C24H48NO7P	0.248747	0.0125762	0.041826
TargetFEV1.	X184_482.4042_7.87NA	0.248831	0.0125451	0.041806
TargetFEV1.	X72_338.181_2.61NA	0.249012	0.0124791	0.0416413
TargetFEV1.	X914_322.6579_2.72NA	0.249048	0.012466	0.0416413
TargetFEV1.	X121_408.308_8.87NA	0.249365	0.0123508	0.0414343
TargetFEV1.	X2547_593.4411_9.53NA	0.249379	0.0123459	0.0414343
TargetFEV1.	X204_501.7752_1.44NA	0.249437	0.0123248	0.0414028
TargetFEV1.	X31_242.2469_8.89NA	0.24948	0.0123093	0.0414028
TargetFEV1.	X971_535.2988_7.72NA	0.249602	0.0122653	0.0413417
TargetFEV1.	X2499_505.3888_9.67NA	0.2497	0.0122303	0.0412999
TargetFEV1.	X2603_836.6113_9NA	0.249753	0.0122113	0.0412707
TargetFEV1.	X11117_558.9406_3.44NA	0.249834	0.0121823	0.0412286
TargetFEV1.	X903_276.6513_6.7NA	0.250056	0.0121035	0.0410451
TargetFEV1.	X4372_213.1125_12.31NA	0.250163	0.0120654	0.0409717
TargetFEV1.	X1129_578.2941_2.69NA	0.250593	0.011914	0.0405953
TargetFEV1.	X1427_1266.171_4.53NA	0.250642	0.0118967	0.0405639
TargetFEV1.	X9724_207.1232_10.07NA	0.250662	0.0118899	0.0405639
TargetFEV1.	X3045_527.9037_9.63NA	0.250766	0.0118534	0.0404993
TargetFEV1.	X399_867.371_6.05NA	0.251021	0.0117648	0.0403207
TargetFEV1.	X9074_822.6326_8.98NA	0.251034	0.0117601	0.0403207
TargetFEV1.	X2363_690.0377_4.53NA	0.251039	0.0117586	0.0403207
TargetFEV1.	X1028_773.6234_13.25PC.17.0.18.1....M.H...C43H85N1O8P1	0.251057	0.0117523	0.0403207
TargetFEV1.	X695_181.0717_1.39Guaiphenesin	0.251162	0.011716	0.040305
TargetFEV1.	X244_538.1633_11.32NA	0.251164	0.0117152	0.040305
TargetFEV1.	X216_511.2645_2.67NA	0.251352	0.0116505	0.0402103
TargetFEV1.	X3190_510.3551_6.97Spectral.Match.to.1.2.Dioctanoyl.PC.from.NIST14	0.252107	0.0113937	0.0394401
TargetFEV1.	X2256_340.32_9.79NA	0.252248	0.0113462	0.0393304
TargetFEV1.	X417_971.5291_2.71NA	0.252267	0.0113399	0.0393304
TargetFEV1.	X119_398.8776_2.66NA	0.252452	0.0112779	0.0391479
TargetFEV1.	X8056_304.284_5.85NA	0.252473	0.0112709	0.0391479
TargetFEV1.	X2888_874.6628_8.95NA	0.252559	0.0112424	0.0390831
TargetFEV1.	X5278_132.1016_8.97NA	0.252754	0.0111776	0.0389078
TargetFEV1.	X2553_615.4539_9.49NA	0.252949	0.0111129	0.0387095
TargetFEV1.	X2270_374.7072_2.68NA	0.253104	0.0110619	0.0386395
TargetFEV1.	X493_438.3779_7.91NA	0.2533	0.010998	0.0385692
TargetFEV1.	X7986_350.1165_4.86VORICONAZOLE	0.25347	0.0109424	0.0384099
TargetFEV1.	X219_517.7708_3.17NA	0.253808	0.0108329	0.0381057
TargetFEV1.	X238_531.2739_8.51NA	0.253811	0.010832	0.0381057
TargetFEV1.	X3104_684.561_9.91NA	0.254387	0.0106478	0.0376932
TargetFEV1.	X1063_132.1016_4.82NA	0.25443	0.0106341	0.037692
TargetFEV1.	X69_334.5251_2.58NA	0.254444	0.0106295	0.037692
TargetFEV1.	X251_544.2813_3.34NA	0.254576	0.0105878	0.0376407
TargetFEV1.	X387_828.4413_4.41NA	0.254743	0.0105353	0.0375338
TargetFEV1.	X1509_522.3554_6.55Spectral.Match.to.1..9Z.Octadecenoyl..sn.glycero.3.phosphocholine.from.NIST14	0.255117	0.0104181	0.037249
TargetFEV1.	X501_459.7286_2.64NA	0.25517	0.0104015	0.0372163
TargetFEV1.	X4056_579.968_2.71NA	0.255195	0.0103938	0.0372153
TargetFEV1.	X2803_416.2223_2.67NA	0.255419	0.0103244	0.0370729
TargetFEV1.	X2624_1105.2436_4.34NA	0.2556	0.0102685	0.0369254
TargetFEV1.	X71_337.8497_2.58NA	0.255696	0.0102393	0.0368467
TargetFEV1.	X4451_699.5037_11.09NA	0.255705	0.0102363	0.0368467
TargetFEV1.	X396_851.3972_6.08Eplerenone	0.255906	0.010175	0.0367211
TargetFEV1.	X6853_531.2746_8.5NA	0.256326	0.0100475	0.0363923
TargetFEV1.	X1094_364.2811_7.33NA	0.25643	0.0100161	0.036331
TargetFEV1.	X4539_377.3253_7.93NA	0.256702	0.00993444	0.0360872
TargetFEV1.	X265_558.6092_3.38NA	0.256818	0.00989975	0.0360135
TargetFEV1.	X479_409.2301_1.37NA	0.256889	0.00987863	0.0359628
TargetFEV1.	X9665_206.8932_11.67NA	0.257044	0.00983291	0.0358486
TargetFEV1.	X6359_413.3232_8.41NA	0.257059	0.00982822	0.0358486
TargetFEV1.	X270_561.3017_2.75NA	0.257505	0.00969719	0.0356395
TargetFEV1.	X10794_607.3919_11.34NA	0.257575	0.00967651	0.0355896
TargetFEV1.	X6832_408.3085_8.86NA	0.257953	0.00956689	0.0352643
TargetFEV1.	X8521_194.117_8.03NA	0.258059	0.00953613	0.0351768
TargetFEV1.	X4117_229.2153_8.13NA	0.258082	0.00952943	0.0351768
TargetFEV1.	X9610_806.5698_8.03NA	0.258153	0.00950904	0.0351287
TargetFEV1.	X4230_904.4938_6.06NA	0.258323	0.00946028	0.0350002
TargetFEV1.	X239_533.5333_2.72NA	0.258436	0.0094281	0.034907
TargetFEV1.	X2246_312.3251_10.4NA	0.258665	0.00936296	0.0347606
TargetFEV1.	X8880_278.1895_3.27Massbank.FIO00477.Amitryptiline	0.258704	0.00935193	0.0347606
TargetFEV1.	X2693_507.3647_9.61NA	0.258836	0.00931461	0.0346664
TargetFEV1.	X518_478.7379_2.76NA	0.258836	0.00931438	0.0346664
TargetFEV1.	X11576_814.6845_8.67NA	0.259207	0.00921024	0.0344317
TargetFEV1.	X12553_422.2357_2.71NA	0.25967	0.0090816	0.0340526
TargetFEV1.	X9028_509.3144_9.95NA	0.260175	0.00894296	0.0336319
TargetFEV1.	X9738_637.9692_9.45NA	0.26064	0.0088172	0.0332356
TargetFEV1.	X777_409.2144_2.69NA	0.260803	0.00877335	0.0331202
TargetFEV1.	X575_565.8213_2.89NA	0.260813	0.00877062	0.0331202
TargetFEV1.	X218_511.5156_2.67NA	0.261084	0.00869848	0.032937
TargetFEV1.	X4538_258.2781_6.57NA	0.261121	0.00868864	0.0329362
TargetFEV1.	X9023_488.2652_6.05NA	0.261337	0.00863125	0.0328066
TargetFEV1.	X2139_677.0235_2.79NA	0.261817	0.00850531	0.0324265
TargetFEV1.	X6431_132.1017_11.82NA	0.261914	0.00848011	0.0323551
TargetFEV1.	X1326_493.2916_7.09NA	0.262014	0.00845403	0.0323049
TargetFEV1.	X364_745.3905_9.68NA	0.262369	0.00836245	0.0321021
TargetFEV1.	X818_496.3402_6.67Lyso.PC.16.0.	0.262386	0.00835803	0.0321021
TargetFEV1.	X945_467.2759_6.92NA	0.262442	0.00834377	0.0321021
TargetFEV1.	X8483_391.3409_8.42NA	0.262448	0.0083422	0.0321021
TargetFEV1.	X6915_813.6828_13.25Spectral.Match.to.N.Tetracosenoyl.4.sphingenyl.1.O.phosphorylcholine.from.NIST14	0.262569	0.00831117	0.0320775
TargetFEV1.	X318_666.3677_9.68NA	0.262675	0.00828437	0.0319988
TargetFEV1.	X8500_149.0593_4.61NA	0.262741	0.00826737	0.0319578
TargetFEV1.	X8791_849.6523_8.99NA	0.262795	0.00825377	0.0319299
TargetFEV1.	X48_284.2941_9.06NA	0.2628	0.00825249	0.0319299
TargetFEV1.	X118_398.5435_2.65NA	0.262873	0.00823387	0.031927
TargetFEV1.	X329_679.3627_9.68NA	0.262993	0.00820371	0.031927
TargetFEV1.	X1952_272.1499_11.82NA	0.263198	0.00815193	0.031757
TargetFEV1.	X1712_295.2624_8.12Ricinoleic.acid.methyl.ester	0.263286	0.0081299	0.0316959
TargetFEV1.	X6885_711.2796_9.67NA	0.263358	0.00811184	0.0316677
TargetFEV1.	X9003_135.0802_6.09NA	0.263642	0.00804104	0.0314757
TargetFEV1.	X520_482.2565_2.78NA	0.26387	0.00798474	0.0313007
TargetFEV1.	X4293_424.3625_7.55NA	0.264091	0.00793039	0.0311364
TargetFEV1.	X2671_408.308_8.89NA	0.264247	0.00789231	0.0310147
TargetFEV1.	X10554_823.6374_9.56NA	0.264512	0.00782787	0.0308307
TargetFEV1.	X4228_878.6944_8.97NA	0.264963	0.00771929	0.0304991
TargetFEV1.	X5118_796.616_8.99Spectral.Match.to.1.Heptadecanoyl.2..5Z.8Z.11Z.14Z.eicosatetraenoyl..sn.glycero.3.phosphocholine.from.NIST14	0.264997	0.00771109	0.0304908
TargetFEV1.	X1742_397.6943_3.52NA	0.265222	0.0076573	0.0303471
TargetFEV1.	X7649_365.2767_5.4NA	0.265259	0.00764852	0.0303393
TargetFEV1.	X116_397.54_3.39NA	0.265289	0.00764147	0.0303354
TargetFEV1.	X2147_700.527_13.17SM.d18.2.16.0....M.H...C39H78N2O6P1	0.26557	0.00757508	0.0301218
TargetFEV1.	X3120_745.506_12.65NA	0.265939	0.00748869	0.0298843
TargetFEV1.	X537_506.2827_2.71NA	0.266049	0.0074631	0.0298405
TargetFEV1.	X6914_799.639_8.92PC.18.2.19.0....M.H...C45H87N1O8P1	0.266111	0.0074487	0.0298214
TargetFEV1.	X934_401.551_2.7NA	0.266114	0.00744805	0.0298214
TargetFEV1.	X4763_400.3776_7.47NA	0.266177	0.00743341	0.0298171
TargetFEV1.	X27_228.1951_8.87NA	0.266221	0.00742322	0.0298001
TargetFEV1.	X422_1061.0504_2.98NA	0.266421	0.0073771	0.0296865
TargetFEV1.	X7147_852.4004_6.08NA	0.266599	0.00733626	0.0295697
TargetFEV1.	X2701_559.5168_9.71NA	0.266638	0.00732725	0.0295572
TargetFEV1.	X3064_552.4827_10NA	0.266746	0.00730264	0.0295018
TargetFEV1.	X358_732.3578_2.71NA	0.266841	0.00728115	0.0294901
TargetFEV1.	X185_485.2865_6.93NA	0.267253	0.00718793	0.0292072
TargetFEV1.	X226_523.7867_3.77NA	0.267275	0.00718303	0.0292072
TargetFEV1.	X6351_298.3097_9.29NA	0.267322	0.00717239	0.0291914
TargetFEV1.	X11603_286.3095_7.16NA	0.267612	0.00710772	0.0290207
TargetFEV1.	X2710_587.5477_9.64NA	0.267809	0.00706391	0.0290096
TargetFEV1.	X8490_672.5259_8.14NA	0.268598	0.00689129	0.0284408
TargetFEV1.	X3111_710.2625_10.99NA	0.268636	0.00688307	0.0284303
TargetFEV1.	X10974_312.3614_8.2NA	0.268979	0.00680922	0.0281718
TargetFEV1.	X1217_495.3266_6.24PC.0.0.16.0....M.H...C24H51N1O7P1	0.268979	0.00680915	0.0281718
TargetFEV1.	X961_507.2691_6.93NA	0.268981	0.00680868	0.0281718
TargetFEV1.	X301_621.3075_9.68NA	0.269071	0.00678942	0.0281598
TargetFEV1.	X4747_119.0854_6.27NA	0.269329	0.00673448	0.0280248
TargetFEV1.	X2224_1034.5521_4.59NA	0.269716	0.00665292	0.0277547
TargetFEV1.	X2170_776.5573_10.12NA	0.270066	0.00657974	0.0275413
TargetFEV1.	X10863_789.6173_9.71PC.18.0.18.0....M.H...C44H89N1O8P1	0.270307	0.00652989	0.0274475
TargetFEV1.	X4179_557.2818_7.73NA	0.270632	0.00646313	0.0273279
TargetFEV1.	X230_526.2981_2.71NA	0.270758	0.00643743	0.0272882
TargetFEV1.	X135_421.2697_8.19NA	0.270907	0.00640704	0.0272054
TargetFEV1.	X250_543.9463_3.32NA	0.270944	0.00639962	0.027197
TargetFEV1.	X5746_789.6164_9.35PC.P.16.0.22.6....M.H...C46H81N1O7P1	0.272623	0.00606698	0.0261162
TargetFEV1.	X438_161.0958_7.07NA	0.272695	0.00605317	0.0261162
TargetFEV1.	X642_724.4753_5.8NA	0.273033	0.00598819	0.0258885
TargetFEV1.	X500_457.7576_2.66NA	0.27308	0.00597918	0.0258718
TargetFEV1.	X1868_708.263_10.97NA	0.273258	0.00594531	0.0257922
TargetFEV1.	X2817_490.2892_6.06Spectral.Match.to.1.Myristoyl.sn.glycero.3.phosphocholine.from.NIST14	0.273295	0.00593816	0.0257836
TargetFEV1.	X75_340.3566_10.1NA	0.273318	0.00593392	0.0257836
TargetFEV1.	X9727_826.6663_9.42SM.d17.1.26.1....M.H...C48H96N2O6P1	0.273485	0.00590223	0.0257169
TargetFEV1.	X12258_149.0595_5.24NA	0.273499	0.00589955	0.0257169
TargetFEV1.	X3139_816.6386_9.8NA	0.273583	0.00588388	0.0257169
TargetFEV1.	X8312_526.2963_2.69NA	0.274518	0.00571017	0.0251429
TargetFEV1.	X1189_357.2002_2.7NA	0.274692	0.00567835	0.0250468
TargetFEV1.	X4864_1078.5644_8.51NA	0.275372	0.00555555	0.024639
TargetFEV1.	X194_494.7459_2.7NA	0.276067	0.00543241	0.0242288
TargetFEV1.	X421_1060.8006_2.98NA	0.276154	0.00541727	0.0242288
TargetFEV1.	X6922_178.1223_10.13NA	0.276405	0.0053734	0.0241272
TargetFEV1.	X5737_612.8153_2.62NA	0.276494	0.00535802	0.0240798
TargetFEV1.	X531_496.4196_8.3NA	0.276501	0.00535683	0.0240798
TargetFEV1.	X883_846.4408_6.06NA	0.276516	0.00535415	0.0240798
TargetFEV1.	X964_513.3178_7.71NA	0.276542	0.00534962	0.0240798
TargetFEV1.	X143_437.7418_1.44NA	0.276676	0.00532654	0.0240464
TargetFEV1.	X55_304.2839_5.87NA	0.277137	0.00524774	0.023798
TargetFEV1.	X4178_555.2657_7.09NA	0.277144	0.00524643	0.023798
TargetFEV1.	X3141_821.41_12.65NA	0.277335	0.00521402	0.0237124
TargetFEV1.	X2626_89.5067_13.42NA	0.27739	0.00520476	0.0237106
TargetFEV1.	X7342_726.532_11.09NA	0.277456	0.00519365	0.0236858
TargetFEV1.	X2306_506.2813_2.71NA	0.277898	0.00511968	0.0234297
TargetFEV1.	X205_501.7726_2.57NA	0.278496	0.00502105	0.0231264
TargetFEV1.	X11517_510.3548_6.92Spectral.Match.to.1.2.Dioctanoyl.PC.from.NIST14	0.278925	0.00495139	0.0228477
TargetFEV1.	X208_502.3731_7.37NA	0.278991	0.00494074	0.0228196
TargetFEV1.	X6344_119.0854_6.06NA	0.279599	0.00484353	0.0224679
TargetFEV1.	X372_759.4173_3.76NA	0.27983	0.00480707	0.0223259
TargetFEV1.	X4229_878.6944_9NA	0.279947	0.00478878	0.0222616
TargetFEV1.	X8959_774.6301_9.01PC.35.1..GPCho.18.1.9Z..17.0....M.H...C43H84NO8P	0.279947	0.00478872	0.0222616
TargetFEV1.	X7123_811.601_8.85PC.18.0.20.3....M.H...C46H87N1O8P1	0.280244	0.00474248	0.0221907
TargetFEV1.	X1943_213.1123_11.61NA	0.280265	0.00473916	0.0221907
TargetFEV1.	X7567_795.6055_9.96PC.15.0.22.4....M.H...C45H83N1O8P1	0.280368	0.00472315	0.0221417
TargetFEV1.	X2922_284.3301_7.4NA	0.28056	0.00469349	0.022044
TargetFEV1.	X2851_679.3473_2.83NA	0.280625	0.00468352	0.0220178
TargetFEV1.	X286_590.4255_7.31NA	0.280665	0.0046774	0.0220178
TargetFEV1.	X11012_732.358_2.75NA	0.281443	0.0045593	0.0217196
TargetFEV1.	X397_866.437_2.77NA	0.281796	0.00450671	0.0215442
TargetFEV1.	X9334_230.1391_7.9NA	0.282144	0.00445531	0.0213667
TargetFEV1.	X182_481.7586_2.71NA	0.282217	0.00444453	0.0213355
TargetFEV1.	X627_680.3648_9.68NA	0.282225	0.00444334	0.0213355
TargetFEV1.	X2549_596.5085_9.96NA	0.282439	0.00441215	0.0212821
TargetFEV1.	X9332_168.0374_7.81NA	0.282502	0.00440292	0.0212786
TargetFEV1.	X6849_487.3606_7.86NA	0.283407	0.00427308	0.0208934
TargetFEV1.	X6394_524.2884_3.79NA	0.283491	0.00426113	0.0208869
TargetFEV1.	X803_452.7641_2.74NA	0.283673	0.00423554	0.0207911
TargetFEV1.	X350_716.3833_3.39NA	0.283792	0.00421882	0.0207911
TargetFEV1.	X6696_513.4182_7.44NA	0.283949	0.00419692	0.0207441
TargetFEV1.	X2663_394.3471_10.49NA	0.284343	0.00414241	0.0206378
TargetFEV1.	X279_577.9604_2.68NA	0.284436	0.00412955	0.0206148
TargetFEV1.	X381_794.6018_8.981..1Z.Octadecenyl..2..5Z.8Z.11Z.14Z.eicosatetraenoyl..sn.glycero.3.phosphocholine	0.284632	0.00410279	0.0205016
TargetFEV1.	X2530_549.4111_11.74NA	0.284704	0.00409285	0.0204912
TargetFEV1.	X2400_872.9_3.83NA	0.284782	0.00408235	0.0204814
TargetFEV1.	X6357_408.3677_8.36NA	0.284926	0.00406276	0.0204035
TargetFEV1.	X2381_788.9102_3.03NA	0.285204	0.00402526	0.0202559
TargetFEV1.	X344_703.4448_12.65NA	0.285233	0.00402135	0.0202559
TargetFEV1.	X5748_796.6165_8.81NA	0.285571	0.00397628	0.0200498
TargetFEV1.	X65_324.5144_2.69NA	0.286111	0.00390515	0.0197909
TargetFEV1.	X8491_702.5391_7.7SM.d18.1.16.0....M.H...C39H80N2O6P1	0.286192	0.00389464	0.0197909
TargetFEV1.	X10504_242.2834_12.87NA	0.286533	0.00385034	0.0196525
TargetFEV1.	X9476_595.5898_10.54NA	0.286549	0.00384838	0.0196525
TargetFEV1.	X11135_206.8932_12.44NA	0.286901	0.00380322	0.0194516
TargetFEV1.	X445_277.1788_7.07NA	0.286959	0.00379584	0.0194513
TargetFEV1.	X241_534.795_2.69NA	0.287254	0.00375839	0.0193211
TargetFEV1.	X4474_795.6054_13.22PC.15.0.22.4....M.H...C45H83N1O8P1	0.28728	0.00375515	0.0193211
TargetFEV1.	X524_491.5771_2.54NA	0.287409	0.00373885	0.0192801
TargetFEV1.	X38_257.2467_8.88NA	0.287464	0.00373196	0.0192645
TargetFEV1.	X1106_430.3876_7.7Sorbitane.Monostearate...Polysorbate.60.in.source.fragment	0.287727	0.00369913	0.0191345
TargetFEV1.	X915_322.9051_2.61NA	0.287772	0.00369344	0.0191345
TargetFEV1.	X232_526.4306_7.84NA	0.287782	0.00369225	0.0191345
TargetFEV1.	X6847_473.3181_9.69NA	0.287807	0.00368917	0.0191345
TargetFEV1.	X3078_595.9189_9.52NA	0.287854	0.00368331	0.0191345
TargetFEV1.	X398_866.9368_2.74NA	0.288028	0.00366179	0.0191345
TargetFEV1.	X2887_848.6483_8.99NA	0.288141	0.00364792	0.0191345
TargetFEV1.	X1460_339.2883_6.98NA	0.288261	0.00363319	0.0191096
TargetFEV1.	X460_338.1785_2.68NA	0.288383	0.00361826	0.0190511
TargetFEV1.	X481_416.5564_2.7NA	0.288735	0.00357555	0.0189058
TargetFEV1.	X326_676.6926_3.06NA	0.289032	0.00353984	0.0187965
TargetFEV1.	X407_909.4912_4.21NA	0.289416	0.00349414	0.018605
TargetFEV1.	X1134_597.3086_2.7NA	0.289548	0.00347857	0.018605
TargetFEV1.	X4294_429.3178_7.57NA	0.289622	0.00346984	0.0186025
TargetFEV1.	X9481_194.1167_1.95NA	0.289645	0.00346717	0.0186025
TargetFEV1.	X12305_347.3144_8.51NA	0.289798	0.0034492	0.0185316
TargetFEV1.	X795_438.2429_1.45NA	0.289901	0.0034372	0.0184869
TargetFEV1.	X951_490.2884_6.07Spectral.Match.to.1.Myristoyl.sn.glycero.3.phosphocholine.from.NIST14	0.290194	0.00340318	0.0183632
TargetFEV1.	X354_722.507_7.23NA	0.29032	0.0033887	0.0183246
TargetFEV1.	X388_828.5464_12.65NA	0.290512	0.00336663	0.0182645
TargetFEV1.	X134_421.2318_7.01Spectral.Match.to.Tris.2.butoxyethyl..phosphate.from.NIST14	0.290649	0.00335102	0.0181995
TargetFEV1.	X28_228.1951_8.89NA	0.290848	0.00332838	0.0181357
TargetFEV1.	X11059_503.3758_7.38NA	0.291803	0.00322186	0.0177682
TargetFEV1.	X7423_711.4942_10.49NA	0.292133	0.00318579	0.0176471
TargetFEV1.	X6848_482.4049_7.86NA	0.292343	0.00316301	0.0175755
TargetFEV1.	X7837_798.6342_13.26SM.d18.2.23.0....M.H...C46H92N2O6P1	0.292344	0.00316282	0.0175755
TargetFEV1.	X5435_438.7349_2.7NA	0.292502	0.0031458	0.0175226
TargetFEV1.	X136_424.4506_12.35NA	0.292871	0.00310635	0.0173998
TargetFEV1.	X8869_281.1374_6.3NA	0.293375	0.00305312	0.0172953
TargetFEV1.	X4310_556.4411_7.43NA	0.293503	0.00303967	0.0172581
TargetFEV1.	X4522_1266.4202_4.53NA	0.293882	0.00300039	0.0170739
TargetFEV1.	X52_298.3096_9.7NA	0.294059	0.00298219	0.0170355
TargetFEV1.	X6738_658.5068_7.74NA	0.29472	0.00291507	0.0167986
TargetFEV1.	X2322_531.3697_9.71NA	0.294859	0.00290114	0.0167454
TargetFEV1.	X4045_460.2693_6.06NA	0.294896	0.00289745	0.0167454
TargetFEV1.	X365_747.726_2.84NA	0.294936	0.00289343	0.0167454
TargetFEV1.	X550_535.2966_2.69NA	0.295613	0.00282654	0.0164208
TargetFEV1.	X160_458.3469_7.4NA	0.295631	0.00282475	0.0164208
TargetFEV1.	X6374_584.4729_8.2NA	0.29581	0.00280736	0.0163665
TargetFEV1.	X8901_452.7623_2.77NA	0.295845	0.0028039	0.0163653
TargetFEV1.	X2065_520.2733_2.69NA	0.29585	0.00280343	0.0163653
TargetFEV1.	X343_698.5004_11.09NA	0.296062	0.00278297	0.0163002
TargetFEV1.	X1037_789.4303_4.93NA	0.296077	0.00278149	0.0163002
TargetFEV1.	X3264_962.5_2.86NA	0.296438	0.00274692	0.0161458
TargetFEV1.	X253_545.7868_2.73NA	0.296537	0.00273745	0.0161091
TargetFEV1.	X2641_270.3148_7.33NA	0.296716	0.00272049	0.016085
TargetFEV1.	X1706_207.1232_11.83NA	0.296867	0.00270626	0.0160198
TargetFEV1.	X170_468.3075_6.071.Myristoyl.sn.glycero.3.phosphocholine	0.296975	0.00269612	0.0159787
TargetFEV1.	X494_438.7439_1.43NA	0.297131	0.00268157	0.0159113
TargetFEV1.	X5279_132.1016_9.6NA	0.297341	0.00266202	0.0158517
TargetFEV1.	X9443_777.566_9.85NA	0.297426	0.00265422	0.0158241
TargetFEV1.	X6864_621.3112_9.66NA	0.297671	0.0026316	0.0157267
TargetFEV1.	X5617_768.5866_7.62Arachidonoyl.PAF.C.16	0.297789	0.00262081	0.015681
TargetFEV1.	X478_408.8787_2.69NA	0.298026	0.00259924	0.0156079
TargetFEV1.	X266_558.9431_3.39NA	0.298174	0.00258591	0.0155653
TargetFEV1.	X1313_408.4612_3.32NA	0.298486	0.0025579	0.0154524
TargetFEV1.	X1361_699.8576_2.99NA	0.298497	0.00255687	0.0154524
TargetFEV1.	X4315_614.4827_7.8NA	0.298885	0.00252239	0.0153305
TargetFEV1.	X409_910.1588_4.19NA	0.299035	0.00250925	0.0152692
TargetFEV1.	X891_1046.5641_3.79NA	0.299281	0.00248766	0.0151747
TargetFEV1.	X2034_454.3739_7.16NA	0.299478	0.00247061	0.0151415
TargetFEV1.	X6362_424.3633_7.47NA	0.299598	0.00246021	0.0151365
TargetFEV1.	X308_638.3369_9.68NA	0.300126	0.00241504	0.0149749
TargetFEV1.	X5753_861.1174_4.45NA	0.300204	0.00240843	0.0149749
TargetFEV1.	X9516_774.632_13.25NA	0.300397	0.00239215	0.0149749
TargetFEV1.	X8484_419.315_10.1NA	0.300793	0.00235904	0.0148801
TargetFEV1.	X1211_468.3077_6.051.Myristoyl.sn.glycero.3.phosphocholine	0.300804	0.00235811	0.0148801
TargetFEV1.	X5822_789.618_13.24NA	0.301166	0.00232823	0.014779
TargetFEV1.	X2302_490.3435_9.71NA	0.301333	0.00231457	0.0147416
TargetFEV1.	X2518_527.4017_9.63NA	0.301568	0.00229543	0.0147391
TargetFEV1.	X1001_651.8386_3.56NA	0.30197	0.00226305	0.0146061
TargetFEV1.	X4563_810.598_10.02NA	0.302351	0.00223276	0.0145231
TargetFEV1.	X10557_848.6488_8.53NA	0.302504	0.00222069	0.0144823
TargetFEV1.	X1252_620.2282_3.08NA	0.303037	0.00217905	0.0143397
TargetFEV1.	X3231_789.6162_9.07PC.18.0.18.0....M.H...C44H89N1O8P1	0.303043	0.00217861	0.0143397
TargetFEV1.	X2284_420.8848_12.39NA	0.303163	0.00216935	0.0143343
TargetFEV1.	X9861_226.1796_4.88NA	0.303199	0.00216655	0.0143343
TargetFEV1.	X727_301.2106_8.88NA	0.303274	0.00216083	0.0143159
TargetFEV1.	X22_195.1009_6.1NA	0.303456	0.00214689	0.0142694
TargetFEV1.	X3576_423.7355_2.66NA	0.30389	0.00211397	0.0142223
TargetFEV1.	X181_481.2578_2.74NA	0.304166	0.00209334	0.0141308
TargetFEV1.	X1569_665.4441_11.34NA	0.30423	0.00208857	0.0141308
TargetFEV1.	X2078_540.4255_7.94NA	0.304303	0.00208311	0.0141308
TargetFEV1.	X8961_797.6207_9.55NA	0.304821	0.00204496	0.0140247
TargetFEV1.	X4536_160.0422_4.36NA	0.304825	0.00204468	0.0140247
TargetFEV1.	X113_385.2343_9.16NA	0.30521	0.00201672	0.0138948
TargetFEV1.	X8223_553.2556_8.78NA	0.305502	0.00199574	0.0138133
TargetFEV1.	X12461_774.5403_9.95NA	0.305741	0.00197876	0.0137599
TargetFEV1.	X9474_279.9042_13.34NA	0.305804	0.00197428	0.0137599
TargetFEV1.	X4303_512.4143_7.45NA	0.30605	0.00195696	0.0136905
TargetFEV1.	X6354_394.352_7.93NA	0.306632	0.00191647	0.0135258
TargetFEV1.	X6874_666.3687_9.66NA	0.307129	0.00188257	0.0133759
TargetFEV1.	X154_453.1672_6.06NA	0.307303	0.00187081	0.013317
TargetFEV1.	X1473_414.3207_7.42NA	0.307447	0.00186113	0.013317
TargetFEV1.	X435_119.0854_6.09NA	0.307976	0.00182595	0.0132176
TargetFEV1.	X6345_168.0374_7.32NA	0.308215	0.00181026	0.0131231
TargetFEV1.	X3302_468.3876_7.5NA	0.308302	0.00180458	0.0131009
TargetFEV1.	X6367_457.3497_8.32NA	0.308738	0.00177633	0.0129909
TargetFEV1.	X7419_255.1582_5.32NA	0.30885	0.0017691	0.0129751
TargetFEV1.	X130_419.2688_7.47NA	0.30933	0.00173862	0.0128268
TargetFEV1.	X1463_371.326_6.02NA	0.3095	0.00172796	0.0128171
TargetFEV1.	X8967_848.6481_9.56NA	0.309559	0.00172423	0.0128151
TargetFEV1.	X175_473.3171_9.7NA	0.309571	0.00172348	0.0128151
TargetFEV1.	X7422_675.423_10.49NA	0.31024	0.00168208	0.0126895
TargetFEV1.	X104_372.3462_6.84NA	0.31097	0.00163795	0.0124893
TargetFEV1.	X2395_820.6169_9.57NA	0.31097	0.00163792	0.0124893
TargetFEV1.	X2245_312.3251_9.43NA	0.311462	0.00160877	0.0124274
TargetFEV1.	X933_395.2546_7.66NA	0.311876	0.0015846	0.0122886
TargetFEV1.	X959_495.3057_9.72NA	0.312093	0.00157206	0.0122103
TargetFEV1.	X813_480.762_3.34NA	0.312202	0.00156579	0.0121805
TargetFEV1.	X1000_651.5867_3.59NA	0.312438	0.00155231	0.0121134
TargetFEV1.	X6346_194.1168_2.5NA	0.313219	0.00150842	0.0118821
TargetFEV1.	X2691_499.2745_10.28NA	0.313475	0.00149431	0.0118266
TargetFEV1.	X2913_250.1768_8.91NA	0.31348	0.00149401	0.0118266
TargetFEV1.	X599_612.8143_2.7NA	0.313539	0.00149077	0.0118266
TargetFEV1.	X2500_507.8664_9.67NA	0.313704	0.00148177	0.0118022
TargetFEV1.	X328_678.478_7.25NA	0.314997	0.00141274	0.0114903
TargetFEV1.	X901_255.231_8.3NA	0.315026	0.00141122	0.0114903
TargetFEV1.	X9014_383.3508_9.1NA	0.315107	0.00140696	0.0114806
TargetFEV1.	X6868_645.2995_9.66NA	0.31547	0.00138821	0.011374
TargetFEV1.	X370_758.4148_3.75NA	0.315902	0.00136615	0.0112951
TargetFEV1.	X6850_495.3002_9.69NA	0.316832	0.00131975	0.0110761
TargetFEV1.	X6350_281.1374_6.05Massbank.FIO00534.Brefeldin.A	0.316983	0.00131235	0.0110326
TargetFEV1.	X6877_679.364_9.66NA	0.31715	0.00130421	0.0109826
TargetFEV1.	X12269_235.1685_6.85NA	0.318208	0.00125371	0.0107014
TargetFEV1.	X2729_724.2579_9.69NA	0.31838	0.00124567	0.010651
TargetFEV1.	X6858_570.4574_7.78NA	0.319071	0.00121383	0.0104633
TargetFEV1.	X331_679.8495_2.79NA	0.319076	0.00121361	0.0104633
TargetFEV1.	X7834_795.6053_8.24NA	0.319226	0.0012068	0.0104633
TargetFEV1.	X8481_214.252_5.81NA	0.319331	0.00120205	0.0104633
TargetFEV1.	X4312_570.4562_7.83NA	0.319358	0.00120083	0.0104633
TargetFEV1.	X186_486.2664_2.68NA	0.319466	0.00119597	0.0104633
TargetFEV1.	X6866_638.3379_9.66NA	0.31973	0.00118416	0.0104633
TargetFEV1.	X8867_270.2783_8.49NA	0.319799	0.0011811	0.0104633
TargetFEV1.	X804_458.7576_2.7NA	0.32008	0.0011687	0.0104633
TargetFEV1.	X1103_408.8795_2.67NA	0.320559	0.00114783	0.0103898
TargetFEV1.	X247_538.7767_0.76NA	0.32149	0.00110815	0.0101893
TargetFEV1.	X1332_511.3021_7.07NA	0.321531	0.00110646	0.0101893
TargetFEV1.	X2627_149.0232_7.28NA	0.322155	0.00108063	0.0100099
TargetFEV1.	X9864_266.1716_8.89NA	0.322498	0.00106666	0.0099163
TargetFEV1.	X6361_419.1827_7.1NA	0.322538	0.00106505	0.0099163
TargetFEV1.	X6845_468.3899_7.39NA	0.323243	0.0010369	0.00984171
TargetFEV1.	X6855_540.4469_8.24NA	0.323347	0.00103281	0.00982547
TargetFEV1.	X9510_565.5676_9.97NA	0.323445	0.00102896	0.00982317
TargetFEV1.	X111_382.1426_3.39NA	0.324003	0.00100731	0.00968994
TargetFEV1.	X362_742.4331_3.7NA	0.324335	0.000994617	0.00968517
TargetFEV1.	X5310_285.278_9.57NA	0.324391	0.000992505	0.00968517
TargetFEV1.	X4370_207.1232_10.58NA	0.324997	0.00096978	0.0095456
TargetFEV1.	X164_463.3022_7.4NA	0.324999	0.000969705	0.0095456
TargetFEV1.	X309_643.2915_9.68NA	0.325143	0.000964372	0.0095456
TargetFEV1.	X6909_160.0421_3.28NA	0.325208	0.000961976	0.0095456
TargetFEV1.	X245_538.7607_1.43NA	0.32522	0.00096154	0.0095456
TargetFEV1.	X6830_393.297_9.68NA	0.325369	0.000956064	0.0095456
TargetFEV1.	X122_409.2292_2.69NA	0.325582	0.000948302	0.00953731
TargetFEV1.	X3303_475.2612_3.54NA	0.325702	0.00094393	0.00951923
TargetFEV1.	X3351_668.353_3.9NA	0.32595	0.000934997	0.00949034
TargetFEV1.	X4390_318.2991_6.1NA	0.326351	0.000920701	0.00941789
TargetFEV1.	X294_614.4828_7.76NA	0.326637	0.00091063	0.00939169
TargetFEV1.	X2240_281.1374_6.1NA	0.32671	0.000908074	0.00939169
TargetFEV1.	X4557_644.4944_7.35NA	0.326964	0.000899241	0.00939169
TargetFEV1.	X10230_544.2793_3.42NA	0.327147	0.000892926	0.00938323
TargetFEV1.	X4314_600.4673_7.4NA	0.327574	0.000878332	0.00932785
TargetFEV1.	X6867_643.2933_9.66NA	0.327592	0.000877754	0.00932785
TargetFEV1.	X1739_388.3928_8.63NA	0.327773	0.000871611	0.00929594
TargetFEV1.	X89_356.8649_2.7NA	0.328212	0.000856975	0.00915937
TargetFEV1.	X1201_423.3436_9.11NA	0.328361	0.000852049	0.00915937
TargetFEV1.	X6811_272.15_13.01NA	0.328547	0.000845937	0.00913904
TargetFEV1.	X102_371.72_3.71NA	0.32857	0.000845184	0.00913904
TargetFEV1.	X8501_160.0419_3.08NA	0.328949	0.000832859	0.00913215
TargetFEV1.	X7421_670.4674_10.49NA	0.329248	0.000823253	0.00910175
TargetFEV1.	X942_438.7433_2.57NA	0.329707	0.000808692	0.00904939
TargetFEV1.	X4547_443.3341_7.9NA	0.330817	0.000774483	0.00880099
TargetFEV1.	X9475_287.8882_13.36NA	0.330931	0.000771044	0.00880099
TargetFEV1.	X276_570.4567_7.81NA	0.331223	0.000762299	0.00873232
TargetFEV1.	X4258_218.9192_11.64NA	0.332716	0.000718992	0.00844225
TargetFEV1.	X10407_813.6816_9.37Spectral.Match.to.N.Tetracosenoyl.4.sphingenyl.1.O.phosphorylcholine.from.NIST14	0.333519	0.000696642	0.00829668
TargetFEV1.	X601_619.7307_3.06NA	0.333886	0.000686659	0.00823662
TargetFEV1.	X4297_468.3887_7.5NA	0.33514	0.000653474	0.00807081
TargetFEV1.	X1469_399.3571_6.67NA	0.335954	0.000632718	0.00796136
TargetFEV1.	X9732_826.6659_8.9SM.d17.1.26.1....M.H...C48H96N2O6P1	0.336517	0.000618723	0.00787494
TargetFEV1.	X6582_821.6209_9.56NA	0.337212	0.000601832	0.00771888
TargetFEV1.	X8492_704.459_11.08NA	0.33732	0.000599245	0.00771652
TargetFEV1.	X939_419.2564_7.55NA	0.337672	0.000590898	0.00767707
TargetFEV1.	X1177_270.2782_8.95NA	0.337785	0.000588228	0.00767054
TargetFEV1.	X305_634.4518_7.29NA	0.337811	0.000587618	0.00767054
TargetFEV1.	X192_491.9109_2.54NA	0.33796	0.000584127	0.00767054
TargetFEV1.	X281_580.2461_3.18NA	0.338922	0.000562065	0.00751991
TargetFEV1.	X377_772.5187_12.65NA	0.339257	0.000554559	0.00745674
TargetFEV1.	X324_675.2632_9.21NA	0.340056	0.000537031	0.00736759
TargetFEV1.	X556_540.4461_8.26NA	0.340172	0.000534528	0.00736759
TargetFEV1.	X371_758.9174_3.76NA	0.340661	0.000524101	0.00726192
TargetFEV1.	X9725_213.1124_10.24NA	0.340848	0.000520162	0.00726192
TargetFEV1.	X6670_443.3335_7.92NA	0.341099	0.000514916	0.00725463
TargetFEV1.	X864_732.8592_2.73NA	0.341885	0.000498825	0.00714935
TargetFEV1.	X144_437.7421_2.53NA	0.342168	0.000493142	0.0070882
TargetFEV1.	X6355_397.2008_7.11NA	0.342743	0.00048177	0.00700527
TargetFEV1.	X5721_399.1777_4.54NA	0.343136	0.000474135	0.00693709
TargetFEV1.	X8598_452.3936_8.35NA	0.343187	0.000473153	0.00693709
TargetFEV1.	X6863_614.4836_7.75NA	0.343216	0.000472598	0.00693709
TargetFEV1.	X547_518.2974_3.9NA	0.34323	0.000472327	0.00693709
TargetFEV1.	X1089_332.3302_7.3Spectral.Match.to.Benzyltetradecyldimethylammonium.from.NIST14	0.343522	0.000466749	0.00693709
TargetFEV1.	X1339_533.2841_7.07NA	0.343747	0.000462491	0.00693709
TargetFEV1.	X9072_798.6324_9.01SM.d18.2.23.0....M.H...C46H92N2O6P1	0.343764	0.000462172	0.00693709
TargetFEV1.	X714_275.2573_8.88NA	0.343784	0.000461794	0.00693709
TargetFEV1.	X930_393.239_7.27NA	0.344639	0.000445958	0.00688482
TargetFEV1.	X1102_402.3562_7.04Sorbitane.Monopalmitate...Polysorbate.40.in.source.fragment	0.345529	0.000430005	0.00672152
TargetFEV1.	X3128_773.6217_9.81PC.17.0.18.1....M.H...C43H85N1O8P1	0.345541	0.000429798	0.00672152
TargetFEV1.	X8493_731.253_4.37NA	0.345656	0.000427774	0.00672152
TargetFEV1.	X4295_438.3784_7.9NA	0.345978	0.000422163	0.00672152
TargetFEV1.	X4797_630.3761_11.34NA	0.346021	0.000421416	0.00672152
TargetFEV1.	X941_437.2652_7.471.Oleoyl.L..alpha..lysophosphatidic.acid	0.346765	0.000408726	0.00665099
TargetFEV1.	X9134_368.4243_11.93NA	0.346905	0.000406376	0.00665099
TargetFEV1.	X4558_658.5095_7.72NA	0.348309	0.000383515	0.00643739
TargetFEV1.	X6376_628.4995_8.17NA	0.348312	0.000383468	0.00643739
TargetFEV1.	X319_670.3085_9.2NA	0.348395	0.00038215	0.00643739
TargetFEV1.	X6852_526.4311_7.82NA	0.34857	0.000379381	0.00643739
TargetFEV1.	X1091_343.2946_5.4CocamidopropylBetaine	0.349374	0.000366958	0.00634336
TargetFEV1.	X1307_359.6727_2.72NA	0.349377	0.000366911	0.00634336
TargetFEV1.	X4309_556.442_7.38NA	0.349683	0.000362275	0.00633601
TargetFEV1.	X4216_811.6004_9.55NA	0.349946	0.000358341	0.00628919
TargetFEV1.	X123_409.5479_2.69NA	0.350377	0.000351969	0.00622801
TargetFEV1.	X2909_221.174_8.92NA	0.351067	0.000341987	0.00616792
TargetFEV1.	X2874_789.9327_4.94NA	0.351579	0.00033475	0.00614611
TargetFEV1.	X4809_693.4539_9.57NA	0.351898	0.000330311	0.00614611
TargetFEV1.	X220_517.7968_3.88NA	0.352061	0.000328064	0.00614598
TargetFEV1.	X436_148.0866_13.18Danazol	0.352149	0.000326859	0.00614598
TargetFEV1.	X6887_739.5265_11.08NA	0.352151	0.000326827	0.00614598
TargetFEV1.	X7424_800.6511_9.23NA	0.354248	0.000299258	0.00584815
TargetFEV1.	X1302_313.2726_6.85NA	0.354886	0.000291309	0.00582395
TargetFEV1.	X796_438.2427_2.55NA	0.355691	0.00028155	0.00571239
TargetFEV1.	X938_409.1829_9.33NA	0.355847	0.000279687	0.00571019
TargetFEV1.	X879_819.2562_2.96NA	0.35589	0.000279186	0.00571019
TargetFEV1.	X6360_414.2276_7.11NA	0.356481	0.000272264	0.00565827
TargetFEV1.	X4551_487.3597_7.88NA	0.356958	0.000266799	0.00565827
TargetFEV1.	X6883_703.4547_11.08NA	0.357556	0.000260091	0.00562594
TargetFEV1.	X103_372.0981_3.6NA	0.357775	0.000257673	0.00560383
TargetFEV1.	X255_546.3936_7.35NA	0.358119	0.000253917	0.00559135
TargetFEV1.	X9336_208.8903_12.4NA	0.358604	0.000248704	0.00556772
TargetFEV1.	X363_744.3896_9.68NA	0.35879	0.000246734	0.00556772
TargetFEV1.	X152_451.3749_9.81NA	0.359911	0.000235149	0.00550678
TargetFEV1.	X4943_430.9137_12.42NA	0.361396	0.000220577	0.00530446
TargetFEV1.	X6353_387.1929_5.94NA	0.361841	0.000216383	0.00527822
TargetFEV1.	X2912_250.1768_8.9NA	0.363001	0.000205777	0.00508985
TargetFEV1.	X630_695.3584_8.6NA	0.363749	0.000199192	0.00500681
TargetFEV1.	X898_172.1149_9.35NA	0.363849	0.000198333	0.00500681
TargetFEV1.	X6851_496.4205_8.28NA	0.365387	0.000185456	0.00487255
TargetFEV1.	X490_432.2376_6.29NCGC00385123.01_C22H30O6_7b.9.Dihydroxy.3..hydroxymethyl..1.1.6.8.tetramethyl.5.oxo.1.1a.1b.4.4a.5.7a.7b.8.9.decahydro.9aH.cyclopropa.3.4.benzo.1.2.e.azulen.9a.yl.acetate	0.367335	0.000170261	0.00465381
TargetFEV1.	X6889_745.3923_9.66NA	0.36809	0.000164686	0.00455117
TargetFEV1.	X6371_512.4157_7.41NA	0.36825	0.000163532	0.00454437
TargetFEV1.	X4156_459.2472_7.471.Oleoyl.L..alpha..lysophosphatidic.acid	0.368524	0.00016156	0.00452457
TargetFEV1.	X6408_790.4298_4.95NA	0.369093	0.000157546	0.00452457
TargetFEV1.	X196_495.2992_9.71NA	0.370588	0.000147436	0.0044968
TargetFEV1.	X8783_827.6699_9.08NA	0.37217	0.000137387	0.00437712
TargetFEV1.	X5292_239.2361_8.88NA	0.372616	0.000134674	0.00437712
TargetFEV1.	X34_247.1653_13.2NA	0.375136	0.000120244	0.00414801
TargetFEV1.	X8502_168.0373_4.69NA	0.377697	0.000107062	0.00396685
TargetFEV1.	X7418_191.0805_3.66.Methoxy.4.methylcoumarin	0.38005	9.61462e-05	0.00375721
TargetFEV1.	X9520_458.4202_8.14NA	0.380303	9.50391e-05	0.00374319
TargetFEV1.	X315_659.2865_8.59NA	0.380723	9.32213e-05	0.00373006
TargetFEV1.	X408_909.8239_4.2NA	0.383459	8.21564e-05	0.00347755
TargetFEV1.	X280_579.7491_3.18NA	0.383662	8.13849e-05	0.00347755
TargetFEV1.	X325_675.3177_9.7NA	0.384197	7.9388e-05	0.00347755
TargetFEV1.	X429_1160.4596_3.3NA	0.384371	7.87481e-05	0.00347755
TargetFEV1.	X271_561.2976_2.81NA	0.385196	7.57812e-05	0.00347755
TargetFEV1.	X2250_329.2423_9.57NA	0.386232	7.21987e-05	0.00347755
TargetFEV1.	X2055_498.3999_7.14NA	0.386234	7.21923e-05	0.00347755
TargetFEV1.	X6365_452.3943_8.31NA	0.387452	6.81843e-05	0.00347755
TargetFEV1.	X6724_600.4684_7.35NA	0.388073	6.62235e-05	0.00347755
TargetFEV1.	X2674_419.2098_3.38NA	0.39087	5.80164e-05	0.00337257
TargetFEV1.	X4644_551.3913_10.75NA	0.390939	5.78283e-05	0.00337257
TargetFEV1.	X7417_178.122_2.56NA	0.391503	5.6298e-05	0.00337257
TargetFEV1.	X491_432.5655_2.68NA	0.393809	5.04233e-05	0.00323356
TargetFEV1.	X1435_90.9768_12.4NA	0.393938	5.01122e-05	0.00323356
TargetFEV1.	X3115_739.5249_11.1NA	0.395444	4.66135e-05	0.0031562
TargetFEV1.	X6871_659.2875_8.58NA	0.395935	4.55212e-05	0.0031562
TargetFEV1.	X174_471.1044_9.33NCGC00169402.02.2..3.4.dihydroxyphenyl..5.7.dihydroxy.6..3.4.5.trihydroxy.6..hydroxymethyl.oxan.2.yl.chromen.4.one	0.39598	4.54233e-05	0.0031562
TargetFEV1.	X313_654.3316_8.59NA	0.396385	4.4542e-05	0.0031562
TargetFEV1.	X342_691.3127_8.54NA	0.398005	4.11786e-05	0.00312367
TargetFEV1.	X306_637.3047_8.6NA	0.400184	3.70271e-05	0.00305608
TargetFEV1.	X6347_242.2833_10.78NA	0.400334	3.67561e-05	0.00305608
TargetFEV1.	X217_511.2819_10.44NA	0.403629	3.12517e-05	0.00274247
TargetFEV1.	X6865_637.3059_8.58NA	0.405332	2.87194e-05	0.00264758
TargetFEV1.	X6870_654.3327_8.58NA	0.407193	2.61734e-05	0.00261838
TargetFEV1.	X869_763.5179_12.66NA	0.408981	2.39264e-05	0.00250168
TargetFEV1.	X10553_798.6318_9.54SM.d18.2.23.0....M.H...C46H92N2O6P1	0.410237	2.2457e-05	0.00244195
TargetFEV1.	X619_661.2944_8.58NA	0.417853	1.52107e-05	0.002384
TargetFEV1.	X6792_149.0591_1.54NA	0.418623	1.46156e-05	0.002384
TargetFEV1.	X9472_182.984_13.38NA	0.423439	1.13609e-05	0.00210471
TargetFEV1.	X778_409.8779_2.69NA	0.425304	1.02945e-05	0.00210471
TargetFEV1.	X780_410.21_2.69NA	0.425725	1.0067e-05	0.00210471
TargetFEV1.	X9860_132.1016_7.53NA	0.42644	9.69177e-06	0.00210471
TargetFEV1.	X1019_748.3941_2.81NA	0.43235	7.05562e-06	0.00203889
TargetFEV1.	X800_440.2239_1.14NA	0.437645	5.28216e-06	0.00165134
TargetFEV1.	X282_580.734_3.29NA	0.438374	5.07374e-06	0.00165134
TargetFEV1.	X9666_206.8932_12.87NA	0.460146	1.46003e-06	0.00153702
TargetFEV1.	X6913_501.3762_8.29NA	0.460911	1.39533e-06	0.00153702
TargetFEV1.	X5125_835.7631_5.53NA	-0.239024	0.0166199	0.0500801
TargetFEV1.	X6266_504.3074_3.48NA	-0.238925	0.0166662	0.0501892
TargetFEV1.	X243_537.1655_11.32NA	0.238822	0.0167145	0.050295
TargetFEV1.	X5066_666.8333_4.52NA	-0.238786	0.0167314	0.050295
TargetFEV1.	X2889_874.6631_9NA	0.238786	0.0167315	0.050295
TargetFEV1.	X5104_778.4305_4.12NA	-0.238716	0.0167645	0.0503639
TargetFEV1.	X2995_445.7017_3.25NA	-0.238547	0.0168444	0.0505592
TargetFEV1.	X4017_1014.5346_3.06NA	0.238535	0.0168497	0.0505592
TargetFEV1.	X5036_604.8309_4.21NA	-0.238505	0.0168642	0.0505725
TargetFEV1.	X12600_635.8633_4.02NA	-0.238311	0.0169562	0.0508179
TargetFEV1.	X3990_684.3588_3.15NA	-0.238214	0.0170023	0.0509256
TargetFEV1.	X9517_362.9263_11.42NA	0.238109	0.0170524	0.0510451
TargetFEV1.	X4187_581.3216_3.3NA	0.238053	0.0170792	0.0510944
TargetFEV1.	X3593_443.2492_3.25NCGC00380442.01_C25H30O7_3H.5.13b.Methano.1H.furo.3..4..6.7.heptaleno.3.2.c.pyran.1.4.9.3aH.7H..trione..5.6.6a.11.13.13a.hexahydro.3a.7.dihydroxy.3.5.7.11.11.13a.hexamethyl.14.methylene.	-0.237932	0.0171376	0.0511776
TargetFEV1.	X2464_430.2033_2.58NA	0.237958	0.017125	0.0511776
TargetFEV1.	X8169_914.5178_3.92NA	-0.237951	0.0171283	0.0511776
TargetFEV1.	X1420_1163.2198_4.44NA	0.23784	0.0171817	0.0512785
TargetFEV1.	X6160_782.9219_3.51NA	-0.237773	0.0172139	0.0513441
TargetFEV1.	X1594_751.411_11.68NA	0.237562	0.0173159	0.0516176
TargetFEV1.	X1514_534.3904_7.23NA	-0.237513	0.0173398	0.0516271
TargetFEV1.	X6206_1162.5088_3.86NA	-0.237529	0.0173317	0.0516271
TargetFEV1.	X5985_471.754_2.91NA	-0.237374	0.0174075	0.0517979
TargetFEV1.	X335_682.3537_2.77NA	0.237323	0.017432	0.0518399
TargetFEV1.	X7709_475.2462_2.84NA	-0.237295	0.017446	0.0518508
TargetFEV1.	X1897_829.5477_12.65NA	0.237247	0.0174694	0.0518783
TargetFEV1.	X443_256.2628_8.25NA	0.237233	0.017476	0.0518783
TargetFEV1.	X5467_476.262_6.1NA	0.237208	0.0174884	0.0518844
TargetFEV1.	X9786_144.9818_11.33NA	0.237171	0.0175064	0.0519069
TargetFEV1.	X3527_372.7163_3.02NA	-0.236974	0.0176028	0.052131
TargetFEV1.	X10551_790.5604_7.54NA	0.236976	0.0176021	0.052131
TargetFEV1.	X1953_293.1125_2.73NA	-0.236949	0.0176153	0.0521371
TargetFEV1.	X1056_904.8175_4.16NA	0.236879	0.0176497	0.0522081
TargetFEV1.	X7517_573.6414_4.48NA	-0.236789	0.0176939	0.0523079
TargetFEV1.	X9536_373.2407_2.98NA	-0.236591	0.0177923	0.0525365
TargetFEV1.	X383_806.0775_2.84NA	0.236602	0.0177869	0.0525365
TargetFEV1.	X2992_437.243_3.2NA	-0.236518	0.0178283	0.0525498
TargetFEV1.	X440_212.1174_3.24NA	0.236523	0.0178257	0.0525498
TargetFEV1.	X12220_449.2727_3.85NA	-0.23653	0.0178223	0.0525498
TargetFEV1.	X56_304.2991_7.57NA	0.236481	0.0178469	0.0525736
TargetFEV1.	X1626_843.1263_3.85NA	-0.236409	0.0178827	0.0526483
TargetFEV1.	X10124_794.6019_8.941..1Z.Octadecenyl..2..5Z.8Z.11Z.14Z.eicosatetraenoyl..sn.glycero.3.phosphocholine	0.236307	0.0179336	0.0527372
TargetFEV1.	X7457_358.2088_2.97NA	-0.236306	0.017934	0.0527372
TargetFEV1.	X2175_788.6137_13.251.Octadecanoyl.2.octadecenoyl.sn.glycero.3.phosphocholine	0.236209	0.0179824	0.0528253
TargetFEV1.	X2498_503.953_2.83NA	-0.236204	0.0179851	0.0528253
TargetFEV1.	X7892_408.2216_3.68NA	-0.236154	0.0180103	0.0528683
TargetFEV1.	X6044_541.2881_3.72NA	-0.236119	0.0180276	0.0528882
TargetFEV1.	X2208_872.6337_3.87NA	-0.235942	0.018117	0.0530894
TargetFEV1.	X3769_658.3043_2.81NA	-0.23594	0.0181175	0.0530894
TargetFEV1.	X2295_453.2682_4.07NA	-0.235872	0.0181518	0.0531589
TargetFEV1.	X4637_520.2724_3.67NA	-0.235826	0.0181754	0.0531656
TargetFEV1.	X7924_572.2961_3.62NA	-0.23583	0.0181734	0.0531656
TargetFEV1.	X1743_397.9418_3.45NA	0.235689	0.0182444	0.0532429
TargetFEV1.	X2201_861.8864_3.82NA	-0.235719	0.0182292	0.0532429
TargetFEV1.	X4953_458.2537_3.01NA	-0.235713	0.0182325	0.0532429
TargetFEV1.	X2486_477.303_3.76NA	-0.235692	0.0182433	0.0532429
TargetFEV1.	X5781_432.231_2.74NA	-0.235583	0.0182983	0.0533691
TargetFEV1.	X1409_993.3727_2.98NA	0.235517	0.018332	0.0534363
TargetFEV1.	X6780_1163.1762_3.86NA	-0.235425	0.0183788	0.0535414
TargetFEV1.	X872_792.3593_3.9NA	0.235391	0.0183962	0.053561
TargetFEV1.	X6686_485.7575_3.63NA	-0.235294	0.018446	0.0536434
TargetFEV1.	X8386_397.2165_3.27NA	-0.235301	0.0184424	0.0536434
TargetFEV1.	X4685_732.4148_4.09NA	-0.235242	0.0184725	0.0536895
TargetFEV1.	X2192_832.5822_9.57NA	0.235161	0.0185138	0.0537782
TargetFEV1.	X1609_788.6112_8.61.Octadecanoyl.2.octadecenoyl.sn.glycero.3.phosphocholine	0.235072	0.0185595	0.053808
TargetFEV1.	X2126_643.3493_3.14NA	-0.235074	0.0185585	0.053808
TargetFEV1.	X2243_298.3458_8.06NA	0.235064	0.0185636	0.053808
TargetFEV1.	X3839_760.7377_4.88NA	-0.235058	0.0185671	0.053808
TargetFEV1.	X8163_885.9783_4.81NA	-0.235008	0.0185925	0.0538505
TargetFEV1.	X5650_845.1281_3.86NA	-0.234825	0.0186872	0.0540933
TargetFEV1.	X12304_341.1954_5.78NA	0.234755	0.0187236	0.0541675
TargetFEV1.	X11484_489.2623_3.24NA	-0.234631	0.018788	0.054293
TargetFEV1.	X3953_485.8537_9.7NA	0.234629	0.0187887	0.054293
TargetFEV1.	X6782_90.9768_10.96NA	0.23437	0.0189241	0.0546525
TargetFEV1.	X1085_321.2392_7.11NA	0.23429	0.0189661	0.0547424
TargetFEV1.	X260_553.2559_8.52NA	0.234261	0.0189814	0.0547549
TargetFEV1.	X8782_822.6332_8.52NA	0.234225	0.019	0.054777
TargetFEV1.	X3840_761.0703_4.84NA	-0.234198	0.0190142	0.0547863
TargetFEV1.	X2178_793.3523_3.99NA	0.234174	0.019027	0.0547917
TargetFEV1.	X1232_539.2507_4.07NA	0.234004	0.0191165	0.0550177
TargetFEV1.	X7800_656.0188_4.11NA	-0.233973	0.019133	0.0550334
TargetFEV1.	X5920_404.5576_2.91NA	-0.23378	0.0192351	0.0552954
TargetFEV1.	X7047_530.3146_3.76NA	-0.233713	0.0192707	0.0553658
TargetFEV1.	X423_1061.3015_2.96NA	0.233637	0.0193111	0.0554501
TargetFEV1.	X4996_509.342_7.42NA	-0.233546	0.0193597	0.0555578
TargetFEV1.	X2232_157.083_0.97NA	0.23348	0.019395	0.0556271
TargetFEV1.	X5297_249.1264_0.98NA	-0.233375	0.0194512	0.0557452
TargetFEV1.	X1908_871.8837_3.86NA	-0.233361	0.0194585	0.0557452
TargetFEV1.	X10999_552.3921_7.5NA	-0.233328	0.0194759	0.0557632
TargetFEV1.	X1565_653.5358_9.76NA	0.2333	0.019491	0.0557746
TargetFEV1.	X3017_482.2447_3.26NA	-0.233242	0.0195223	0.0558322
TargetFEV1.	X3550_395.7206_2.91NA	-0.233155	0.0195689	0.0559336
TargetFEV1.	X1616_810.5975_13.23Spectral.Match.to.1.Octadecanoyl.2.octadecenoyl.sn.glycero.3.phosphocholine.from.NIST14	0.233062	0.019619	0.0560446
TargetFEV1.	X6130_700.359_3.43NA	-0.233037	0.0196326	0.0560516
TargetFEV1.	X8212_490.2652_3.55NA	-0.232977	0.0196651	0.0561124
TargetFEV1.	X8512_149.0595_6.33NA	0.232897	0.0197084	0.0562039
TargetFEV1.	X284_589.9656_2.73NA	0.232802	0.0197598	0.0562617
TargetFEV1.	X3025_492.2497_3.02NA	-0.232829	0.0197453	0.0562617
TargetFEV1.	X3099_672.4379_3.75NA	-0.232798	0.0197625	0.0562617
TargetFEV1.	X4001_766.5322_7.2NA	0.232747	0.0197902	0.0563085
TargetFEV1.	X10872_404.8916_2.92NA	-0.232693	0.0198194	0.0563598
TargetFEV1.	X7015_461.2592_3.44NA	-0.232588	0.0198763	0.0564894
TargetFEV1.	X2416_144.9819_11.48NA	0.232514	0.0199168	0.0565723
TargetFEV1.	X9980_395.7185_2.76NA	-0.232434	0.0199609	0.0566334
TargetFEV1.	X5986_472.2638_3.63NA	-0.232445	0.0199548	0.0566334
TargetFEV1.	X2079_543.2457_3.57NA	-0.232303	0.0200327	0.0568046
TargetFEV1.	X3615_468.241_3.04NA	-0.232133	0.0201261	0.0570371
TargetFEV1.	X1069_242.13_3.89NA	0.232107	0.0201409	0.0570468
TargetFEV1.	X4879_275.6694_3.11NA	-0.231953	0.0202258	0.057255
TargetFEV1.	X7362_798.3713_3.59NA	-0.231838	0.0202894	0.0574025
TargetFEV1.	X5520_561.4864_8.5NA	-0.231678	0.0203784	0.0576217
TargetFEV1.	X732_317.2078_7.06NA	0.231606	0.020419	0.0577039
TargetFEV1.	X11302_760.3833_3.37NA	-0.23149	0.0204836	0.0578536
TargetFEV1.	X8150_817.4331_2.95NA	-0.231456	0.020503	0.0578757
TargetFEV1.	X210_502.7677_1.44NA	0.231366	0.0205531	0.0579845
TargetFEV1.	X5846_289.1861_0.91NA	-0.231207	0.0206429	0.0582052
TargetFEV1.	X2925_300.1541_3.03NA	-0.231127	0.020688	0.0582876
TargetFEV1.	X1607_779.3981_5.16NA	0.231114	0.0206955	0.0582876
TargetFEV1.	X1629_843.878_3.86NA	-0.23105	0.0207314	0.0583559
TargetFEV1.	X3528_373.7116_2.69NA	0.230946	0.0207906	0.0584568
TargetFEV1.	X6155_773.1633_4.87NA	-0.230958	0.0207838	0.0584568
TargetFEV1.	X970_521.3794_10.94NA	0.230919	0.0208058	0.0584667
TargetFEV1.	X6020_512.3428_3.98NA	-0.230814	0.0208653	0.0585679
TargetFEV1.	X5117_793.416_4.06NA	-0.230825	0.0208593	0.0585679
TargetFEV1.	X2239_279.1696_3.38Phe.Leu	-0.230774	0.0208881	0.0585992
TargetFEV1.	X5522_562.4217_8.56NA	-0.230661	0.0209525	0.0587468
TargetFEV1.	X8506_508.5808_9.8NA	0.230638	0.0209658	0.0587513
TargetFEV1.	X10029_788.4304_3.71NA	-0.230556	0.0210129	0.0588502
TargetFEV1.	X10599_470.7644_2.81NA	0.230513	0.0210376	0.0588863
TargetFEV1.	X1627_843.3778_3.85NA	-0.230456	0.02107	0.058944
TargetFEV1.	X1615_796.6163_9.55Spectral.Match.to.1.Heptadecanoyl.2..5Z.8Z.11Z.14Z.eicosatetraenoyl..sn.glycero.3.phosphocholine.from.NIST14	0.230424	0.0210881	0.0589541
TargetFEV1.	X1671_1028.6165_6.88NA	0.230409	0.0210971	0.0589541
TargetFEV1.	X7462_373.7046_2.7NA	-0.230301	0.0211592	0.0590945
TargetFEV1.	X5736_594.3074_3.5NA	-0.230195	0.02122	0.0591981
TargetFEV1.	X9300_812.5408_13.21NA	0.230203	0.0212157	0.0591981
TargetFEV1.	X2140_677.3579_2.79NA	0.229812	0.0214426	0.0596528
TargetFEV1.	X7788_617.3155_3.25NA	-0.229815	0.0214407	0.0596528
TargetFEV1.	X6150_756.4515_4.31NA	-0.229815	0.0214408	0.0596528
TargetFEV1.	X6176_858.4466_3.11NA	-0.229827	0.0214334	0.0596528
TargetFEV1.	X382_805.7434_2.84NA	0.229846	0.0214225	0.0596528
TargetFEV1.	X9364_402.2243_3.13NA	-0.229779	0.0214618	0.0596643
TargetFEV1.	X7141_1034.5205_4.01NA	-0.229764	0.0214705	0.0596643
TargetFEV1.	X7066_605.2998_3.43NA	-0.229685	0.0215162	0.059758
TargetFEV1.	X1923_912.8842_3.73NA	0.229641	0.0215421	0.0597968
TargetFEV1.	X60_314.3043_6.59NA	0.229497	0.0216268	0.0599984
TargetFEV1.	X956_494.5912_4.06NA	0.229313	0.0217348	0.0602646
TargetFEV1.	X1909_872.1333_3.87NA	-0.229161	0.0218248	0.0604471
TargetFEV1.	X1065_188.0689_0.78Spectral.Match.to.Abrine.from.NIST14	-0.229163	0.0218231	0.0604471
TargetFEV1.	X7388_893.7941_5.36NA	-0.229096	0.021863	0.0605196
TargetFEV1.	X1026_768.585_13.24Arachidonoyl.PAF.C.16	0.229006	0.0219166	0.0606343
TargetFEV1.	X9970_247.1105_3.17NA	-0.228957	0.0219457	0.0606811
TargetFEV1.	X1648_961.6525_6.86NA	-0.228867	0.0219992	0.0607955
TargetFEV1.	X7592_960.8548_7.59NA	-0.228842	0.0220137	0.0608021
TargetFEV1.	X2143_690.3485_3.2NA	-0.228797	0.0220404	0.0608422
TargetFEV1.	X3563_408.2139_3.53NA	-0.228716	0.0220893	0.0609437
TargetFEV1.	X1153_749.5153_3.83MoNA.2399.Azithromycin.Dihydrate	-0.22861	0.0221525	0.0610842
TargetFEV1.	X10010_616.3386_3.88NA	-0.228577	0.0221724	0.0610915
TargetFEV1.	X7941_669.3515_2.8NA	-0.228565	0.0221796	0.0610915
TargetFEV1.	X5341_331.2624_8.6NA	-0.228528	0.0222017	0.0611189
TargetFEV1.	X1862_697.7075_3.85NA	-0.228369	0.0222972	0.0613479
TargetFEV1.	X3516_353.2447_8.55NA	-0.228235	0.0223782	0.061537
TargetFEV1.	X1088_324.2886_7.37NA	0.228055	0.0224868	0.0618017
TargetFEV1.	X285_590.3_2.77NA	0.228023	0.0225065	0.0618217
TargetFEV1.	X9137_373.2789_2.86NA	-0.227993	0.0225246	0.0618374
TargetFEV1.	X4565_983.0613_13.9NA	0.227814	0.0226337	0.0621031
TargetFEV1.	X2030_446.2589_3.28NCGC00380693.01_C25H35NO6_3..4...2...2E..2.Buten.2.yl..6.8.dimethyl.1.2.4a.5.6.7.8.8a.octahydro.1.naphthalenyl.carbonyl..3.hydroxy.5.oxo.2.5.dihydro.1H.pyrrol.2.yl..2.hydroxy.2.methylpropanoic.acid	-0.227675	0.0227187	0.0622712
TargetFEV1.	X2254_337.8497_2.67NA	0.227673	0.0227199	0.0622712
TargetFEV1.	X11420_718.3713_3.75NA	-0.227614	0.0227558	0.0623014
TargetFEV1.	X10012_629.3587_3.36NA	-0.227631	0.0227458	0.0623014
TargetFEV1.	X2264_366.2076_3.27NA	-0.227512	0.0228184	0.0624387
TargetFEV1.	X6663_409.7278_3.38NA	-0.227404	0.0228854	0.0625876
TargetFEV1.	X3562_408.214_3.24NA	0.227098	0.023074	0.0630345
TargetFEV1.	X7765_566.309_3.58NA	-0.22711	0.0230671	0.0630345
TargetFEV1.	X11609_306.1465_2.89NA	-0.227073	0.0230899	0.0630436
TargetFEV1.	X3896_862.3884_3.84NA	-0.227052	0.023103	0.0630447
TargetFEV1.	X3279_178.1223_13.17NA	0.226998	0.0231364	0.0630672
TargetFEV1.	X5345_341.3042_9.08NA	0.227014	0.0231262	0.0630672
TargetFEV1.	X900_237.2205_8.3NA	0.226897	0.0231995	0.0632047
TargetFEV1.	X7116_768.4034_4.15NA	-0.22684	0.0232346	0.063266
TargetFEV1.	X1218_495.7749_3.59NA	0.226817	0.0232492	0.0632712
TargetFEV1.	X6477_352.1885_3.13NA	-0.226597	0.0233866	0.0635923
TargetFEV1.	X5908_394.7216_4.07NA	-0.226588	0.0233926	0.0635923
TargetFEV1.	X6373_569.2306_8.5NA	0.2265	0.0234479	0.0636774
TargetFEV1.	X2529_549.4131_9.59NA	0.226478	0.0234615	0.0636774
TargetFEV1.	X3739_603.2999_3.12NA	-0.226477	0.0234621	0.0636774
TargetFEV1.	X3088_621.3705_3.19NA	-0.226457	0.0234749	0.0636776
TargetFEV1.	X702_223.1071_1.24Phe.Gly	-0.226419	0.0234989	0.0637081
TargetFEV1.	X6002_489.7631_3.37NA	-0.226344	0.0235459	0.063801
TargetFEV1.	X5103_771.1815_4.73NA	-0.226283	0.0235844	0.0638708
TargetFEV1.	X1301_205.0964_3.32NA	0.226077	0.0237148	0.0641197
TargetFEV1.	X2112_594.3181_3.98NA	-0.226117	0.0236895	0.0641197
TargetFEV1.	X1539_568.4563_8.53NA	0.226077	0.0237148	0.0641197
TargetFEV1.	X4835_822.6329_9.55NA	0.225951	0.0237949	0.0643016
TargetFEV1.	X562_553.3406_10.47NA	0.225899	0.0238285	0.0643575
TargetFEV1.	X654_748.06_2.83NA	0.225836	0.0238685	0.0644307
TargetFEV1.	X9494_399.2512_7.01NA	0.225769	0.0239111	0.0644734
TargetFEV1.	X246_538.7608_2.59NA	0.225735	0.0239329	0.0644734
TargetFEV1.	X1350_596.3094_3.34NA	0.225785	0.0239009	0.0644734
TargetFEV1.	X4123_298.2731_5.94NA	-0.225731	0.0239358	0.0644734
TargetFEV1.	X6172_836.2643_5.51NA	-0.225416	0.024138	0.064983
TargetFEV1.	X7200_408.735_3.79NA	-0.225336	0.0241896	0.0650808
TargetFEV1.	X1127_564.461_7.89NA	0.225319	0.0242004	0.0650808
TargetFEV1.	X8387_399.2495_3.51NA	-0.225215	0.0242678	0.0652272
TargetFEV1.	X9190_474.2651_4.12NA	-0.225119	0.0243302	0.0653302
TargetFEV1.	X1025_766.4885_6.7NA	0.225116	0.0243323	0.0653302
TargetFEV1.	X1205_453.1671_6.06NA	0.225061	0.0243676	0.06539
TargetFEV1.	X7006_449.2371_3.08NA	-0.224867	0.0244944	0.065601
TargetFEV1.	X6765_816.459_3.94NA	-0.22486	0.0244987	0.065601
TargetFEV1.	X7080_652.3315_3.63NA	-0.224896	0.0244753	0.065601
TargetFEV1.	X10783_543.2602_3.97NA	-0.224897	0.0244748	0.065601
TargetFEV1.	X4158_472.2623_3.46NA	-0.224695	0.0246065	0.0658543
TargetFEV1.	X7221_454.2389_3.01NA	-0.224551	0.0247013	0.0660726
TargetFEV1.	X10972_239.2359_8.33NA	0.22449	0.0247416	0.0661452
TargetFEV1.	X3095_661.4639_10.5NA	0.224429	0.0247818	0.0662172
TargetFEV1.	X4975_473.7679_3.4NA	-0.224369	0.024821	0.0662511
TargetFEV1.	X5080_690.3875_3.92NA	-0.224379	0.0248144	0.0662511
TargetFEV1.	X4875_201.1226_2.95NA	-0.224224	0.0249171	0.0662525
TargetFEV1.	X2197_855.3865_3.66NA	-0.224258	0.0248946	0.0662525
TargetFEV1.	X105_374.7078_2.71NA	0.224308	0.0248615	0.0662525
TargetFEV1.	X1902_844.8787_3.86NA	-0.224241	0.0249056	0.0662525
TargetFEV1.	X2453_409.2229_3.29NA	-0.224208	0.0249275	0.0662525
TargetFEV1.	X7338_709.0824_6.99NA	-0.224324	0.0248509	0.0662525
TargetFEV1.	X2339_571.4275_9.56NA	0.224256	0.0248961	0.0662525
TargetFEV1.	X5130_857.9457_3.12NA	-0.22432	0.0248536	0.0662525
TargetFEV1.	X6857_553.2574_8.32NA	0.224136	0.0249752	0.0663441
TargetFEV1.	X9247_594.3139_3.96NA	-0.224056	0.0250288	0.0664512
TargetFEV1.	X7070_616.3574_3.73NA	-0.22399	0.0250721	0.0665308
TargetFEV1.	X6876_675.1045_3.84NA	-0.223885	0.0251423	0.0666504
TargetFEV1.	X3799_694.3197_4.19NA	-0.223803	0.0251971	0.0666504
TargetFEV1.	X11323_820.6164_8.99NA	0.223825	0.0251824	0.0666504
TargetFEV1.	X688_1015.0357_3.03NA	0.223838	0.0251735	0.0666504
TargetFEV1.	X9153_411.2209_3.09NA	-0.223821	0.0251854	0.0666504
TargetFEV1.	X7298_591.3135_3.76NA	-0.223826	0.0251819	0.0666504
TargetFEV1.	X7734_517.2959_3.1NA	-0.223672	0.0252851	0.0666744
TargetFEV1.	X5427_432.2304_3.21NA	-0.223659	0.0252938	0.0666744
TargetFEV1.	X295_615.3303_3.46NA	0.22363	0.0253128	0.0666744
TargetFEV1.	X4540_394.3517_7.95NA	0.22376	0.0252257	0.0666744
TargetFEV1.	X9333_190.9011_10.43NA	0.223642	0.0253052	0.0666744
TargetFEV1.	X6911_332.3152_5.83NA	0.223652	0.0252981	0.0666744
TargetFEV1.	X2497_503.6188_2.84NA	-0.223701	0.0252652	0.0666744
TargetFEV1.	X7075_636.3586_3.5NA	-0.22367	0.0252865	0.0666744
TargetFEV1.	X11149_509.3415_7.42NA	-0.223592	0.0253384	0.0667066
TargetFEV1.	X2455_416.2331_3.13NA	-0.223546	0.0253692	0.0667527
TargetFEV1.	X1735_381.2979_8.185.cis.Iloprost	-0.223523	0.0253848	0.0667585
TargetFEV1.	X3669_528.2765_2.91NA	-0.223485	0.0254106	0.0667912
TargetFEV1.	X4211_768.5855_8.46Arachidonoyl.PAF.C.16	0.223414	0.0254587	0.0668825
TargetFEV1.	X9950_960.6475_6.87NA	-0.223274	0.0255533	0.0670807
TargetFEV1.	X8499_144.9817_10.18NA	0.223262	0.025561	0.0670807
TargetFEV1.	X7531_642.326_3.48NA	-0.223195	0.0256068	0.0671658
TargetFEV1.	X9811_397.225_3.3MLS001332590.01.Melengestrol.acetate2919.66.6	-0.223056	0.0257007	0.0673769
TargetFEV1.	X7163_319.2058_2.94NA	-0.222991	0.0257452	0.0674581
TargetFEV1.	X272_565.3194_2.91NA	0.222851	0.0258409	0.0675685
TargetFEV1.	X9292_769.5898_13.22NA	0.222874	0.0258253	0.0675685
TargetFEV1.	X1381_815.4151_3.32NA	0.22283	0.0258549	0.0675685
TargetFEV1.	X6064_558.3234_3.86NA	-0.222832	0.0258536	0.0675685
TargetFEV1.	X6751_717.8811_3.89NA	-0.222834	0.0258521	0.0675685
TargetFEV1.	X5670_877.5963_6.86NA	-0.222708	0.0259386	0.0677519
TargetFEV1.	X1191_359.3146_9.11NA	0.222677	0.0259597	0.0677715
TargetFEV1.	X439_195.0871_2.95Massbank.FIO00571.Caffeine	0.222583	0.0260244	0.0677991
TargetFEV1.	X5710_1162.8413_3.87NA	-0.222611	0.0260052	0.0677991
TargetFEV1.	X4769_479.227_2.89NA	-0.22262	0.0259992	0.0677991
TargetFEV1.	X6053_549.2686_3.19NA	-0.222598	0.0260141	0.0677991
TargetFEV1.	X9018_440.226_2.88NA	-0.222528	0.0260624	0.0678627
TargetFEV1.	X5034_597.2709_3.47NA	-0.222467	0.0261043	0.0679364
TargetFEV1.	X6968_362.207_3.16NA	-0.222412	0.0261422	0.0679997
TargetFEV1.	X2979_409.7217_3.02NA	-0.222202	0.0262875	0.0682981
TargetFEV1.	X2100_575.2279_3.85NA	-0.222187	0.0262979	0.0682981
TargetFEV1.	X8245_719.3718_3.67NA	-0.222215	0.0262782	0.0682981
TargetFEV1.	X485_423.3091_8.92NA	-0.222114	0.0263487	0.0683946
TargetFEV1.	X5550_603.3047_3.13NA	-0.221872	0.0265169	0.0687955
TargetFEV1.	X2461_428.7354_2.95NA	-0.221799	0.0265677	0.0688916
TargetFEV1.	X5484_496.3737_7.24NA	-0.221734	0.0266138	0.0689037
TargetFEV1.	X3247_869.4469_2.88NA	0.221738	0.0266107	0.0689037
TargetFEV1.	X4609_436.2489_3.37NA	-0.221751	0.0266014	0.0689037
TargetFEV1.	X11074_619.3144_3.78NA	-0.221688	0.026646	0.0689514
TargetFEV1.	X981_550.3859_7.5Spectral.Match.to.1.O.Hexadecyl.2.O..2E.butenoyl..sn.glyceryl.3.phosphocholine.from.NIST14	-0.221509	0.0267718	0.0692333
TargetFEV1.	X3873_817.3949_3.25NA	-0.221493	0.0267826	0.0692333
TargetFEV1.	X3467_293.2187_3.27NA	-0.221468	0.0268007	0.0692445
TargetFEV1.	X1041_801.6723_3.03NA	0.221408	0.0268427	0.0692814
TargetFEV1.	X4371_207.1232_12.129.Oxo.11R.15S.dihydroxy.5Z.13E.17Z.prostatrienoic.acid	0.221415	0.0268376	0.0692814
TargetFEV1.	X6896_843.8793_3.83NA	-0.221383	0.0268606	0.0692918
TargetFEV1.	X3647_494.3586_7.62NA	-0.221312	0.0269106	0.0693849
TargetFEV1.	X1314_428.2384_2.91NA	-0.221259	0.0269479	0.0694453
TargetFEV1.	X4956_462.2966_6.65NA	-0.221221	0.0269748	0.0694788
TargetFEV1.	X2022_437.2485_3.21NA	-0.221129	0.0270402	0.0695041
TargetFEV1.	X5811_677.3451_4.44NA	-0.221135	0.027036	0.0695041
TargetFEV1.	X6105_656.3523_4.1NA	-0.22113	0.0270396	0.0695041
TargetFEV1.	X424_1104.91_4.32NA	0.221137	0.0270344	0.0695041
TargetFEV1.	X1572_675.1033_3.86NA	-0.220927	0.0271843	0.0697972
TargetFEV1.	X2600_795.6054_8.5NA	0.220903	0.0272014	0.0697972
TargetFEV1.	X11851_359.2052_2.86NA	-0.220871	0.027224	0.0697972
TargetFEV1.	X719_279.2308_6.87NA	0.220887	0.0272129	0.0697972
TargetFEV1.	X5535_581.3372_3.1NA	-0.220878	0.0272193	0.0697972
TargetFEV1.	X5887_372.4579_3.04NA	-0.220766	0.0272991	0.0699539
TargetFEV1.	X8868_272.2213_6.67Spectral.Match.to.N.Lauroylsarcosine.from.NIST14	0.220623	0.0274015	0.0701803
TargetFEV1.	X2125_642.8498_3.12NA	-0.220509	0.027484	0.0703556
TargetFEV1.	X1733_376.2087_3.4NA	-0.220387	0.0275718	0.0705235
TargetFEV1.	X7390_908.475_3.76NA	-0.220378	0.0275778	0.0705235
TargetFEV1.	X2097_571.3189_4.18NA	-0.220317	0.027622	0.0706006
TargetFEV1.	X5786_496.339_6.25NA	0.22019	0.0277143	0.0708002
TargetFEV1.	X3496_332.2158_3.33NA	-0.220156	0.0277389	0.070827
TargetFEV1.	X5987_474.2862_3.44NA	-0.220134	0.0277552	0.0708323
TargetFEV1.	X3708_571.0537_4.83NA	-0.220095	0.0277834	0.0708683
TargetFEV1.	X3093_658.8585_3.43NA	0.219935	0.0278997	0.0711286
TargetFEV1.	X2832_570.3224_2.93NA	-0.219911	0.0279174	0.0711374
TargetFEV1.	X2323_533.2688_3.1NA	-0.219755	0.0280312	0.0713791
TargetFEV1.	X3965_549.9172_9.6NA	0.219742	0.0280408	0.0713791
TargetFEV1.	X6683_481.7614_3.55NA	-0.219642	0.0281139	0.0715288
TargetFEV1.	X4564_851.3972_6.21Eplerenone	0.219589	0.0281533	0.0715926
TargetFEV1.	X5210_617.9319_9.49NA	0.219539	0.0281893	0.0716478
TargetFEV1.	X9976_376.2089_3.04NA	-0.219486	0.0282285	0.0717109
TargetFEV1.	X2454_410.1929_3.14NA	-0.219366	0.0283175	0.0718642
TargetFEV1.	X2522_529.8798_9.63NA	0.219384	0.0283038	0.0718642
TargetFEV1.	X6910_278.1896_11.05Massbank.FIO00476.Amitryptiline	0.219253	0.0284006	0.0720386
TargetFEV1.	X3733_598.6732_5.38NA	-0.219231	0.028417	0.0720434
TargetFEV1.	X9595_709.4162_6.99NA	-0.219152	0.0284758	0.0721194
TargetFEV1.	X7546_704.3937_3.78NA	-0.219155	0.0284735	0.0721194
TargetFEV1.	X4325_699.86_2.82NA	0.219126	0.0284948	0.0721312
TargetFEV1.	X4079_770.6793_4.73NA	-0.219067	0.0285387	0.0722056
TargetFEV1.	X817_495.7757_3.52NA	0.219033	0.028564	0.0722331
TargetFEV1.	X7975_132.1016_7.87NA	0.219012	0.0285793	0.0722354
TargetFEV1.	X2431_312.4453_3.39NA	-0.218985	0.0285997	0.0722503
TargetFEV1.	X3787_675.8551_4.69NA	-0.218881	0.0286772	0.0724097
TargetFEV1.	X12064_688.311_4.32NA	-0.218813	0.0287278	0.0725008
TargetFEV1.	X9205_519.2873_3.64NA	-0.218632	0.0288639	0.0728076
TargetFEV1.	X2926_315.1913_2.95NA	-0.218591	0.0288942	0.0728472
TargetFEV1.	X4993_507.2807_3.67NA	-0.218504	0.0289601	0.0729766
TargetFEV1.	X5151_960.5197_7.59NA	-0.218437	0.0290106	0.0730249
TargetFEV1.	X8035_835.5116_5.54NA	-0.21842	0.0290231	0.0730249
TargetFEV1.	X846_591.2321_3.09NA	-0.218439	0.0290085	0.0730249
TargetFEV1.	X9989_447.2451_3.23NA	-0.218332	0.0290894	0.0731549
TargetFEV1.	X8912_515.2878_3.44NA	-0.218287	0.0291236	0.0732042
TargetFEV1.	X6729_624.8867_3.4NA	-0.218265	0.0291403	0.0732093
TargetFEV1.	X4635_516.2952_3.5NA	-0.218177	0.0292073	0.0733408
TargetFEV1.	X9548_429.2682_2.99NA	-0.218095	0.0292694	0.0734599
TargetFEV1.	X9539_389.2021_1.02NA	-0.217899	0.0294185	0.073797
TargetFEV1.	X4475_796.6174_13.24Spectral.Match.to.1.Heptadecanoyl.2..5Z.8Z.11Z.14Z.eicosatetraenoyl..sn.glycero.3.phosphocholine.from.NIST14	0.21785	0.029456	0.0738542
TargetFEV1.	X3503_339.2015_3.37NA	-0.21774	0.02954	0.0740276
TargetFEV1.	X4754_309.2039_7.71NA	0.217698	0.0295719	0.0740704
TargetFEV1.	X277_576.4977_8.57NA	0.217577	0.0296647	0.0742358
TargetFEV1.	X9223_552.2644_3.06NA	-0.217573	0.0296676	0.0742358
[truncated: 3,003 more rows]

## Sheet: Microbiome
Metadata	Bacterial_OTU	Spearman's rho	p-value	adj-p-value
TargetFEV1_	X4442130	0.321393	0.00111225	0.188804
TargetFEV1_	X851938	0.32948	0.000815853	0.188804
TargetFEV1_	X621651	0.326864	0.000902703	0.188804
TargetFEV1_	X4290143	0.33852	0.00057119	0.188804
TargetFEV1_	X1000269	0.321927	0.00109001	0.188804
TargetFEV1_	X298862	0.361341	0.000221104	0.188804
TargetFEV1_	X686900	0.325583	0.000948244	0.188804
TargetFEV1_	X471157	0.341988	0.000496734	0.188804
TargetFEV1_	X92512	0.310727	0.00165252	0.224412
TargetFEV1_	X251702	0.311893	0.00158361	0.224412
TargetFEV1_	X4479989	0.292067	0.00319299	0.226515
TargetFEV1_	X526682	0.292395	0.00315733	0.226515
TargetFEV1_	X926526	0.30057	0.00237759	0.226515
TargetFEV1_	X864465	0.293845	0.00300422	0.226515
TargetFEV1_	X4295238	0.304876	0.00204094	0.226515
TargetFEV1_	X4335578	0.293618	0.00302771	0.226515
TargetFEV1_	X787663	0.290781	0.003336	0.226515
TargetFEV1_	X2372755	0.301482	0.00230242	0.226515
TargetFEV1_	X4460505	0.303244	0.00216309	0.226515
TargetFEV1_	X645055	0.29381	0.00300786	0.226515
TargetFEV1_	X4395884	0.286681	0.00383132	0.237387
TargetFEV1_	X499109	0.284684	0.0040957	0.237387
TargetFEV1_	X4310500	0.280027	0.00477632	0.237387
TargetFEV1_	X4446574	0.280654	0.00467916	0.237387
TargetFEV1_	X4373301	0.2821	0.00446169	0.237387
TargetFEV1_	X898611	0.286131	0.00390255	0.237387
TargetFEV1_	X92329	0.279278	0.00489457	0.237387
TargetFEV1_	X4376828	0.279352	0.00488283	0.237387
TargetFEV1_	X4390403	0.277424	0.00519907	0.242723
TargetFEV1_	X820843	0.276471	0.00536206	0.242723
TargetFEV1_	X4457872	0.274683	0.0056799	0.248816
TargetFEV1_	X4459021	0.272268	0.00613596	0.260395
TargetFEV1_	X4411138	0.265172	0.0076693	0.28065
TargetFEV1_	X4303294	0.261471	0.00859591	0.28065
TargetFEV1_	X4330071	0.260409	0.00887961	0.28065
TargetFEV1_	X4433676	0.262377	0.00836052	0.28065
TargetFEV1_	X851824	0.26519	0.00766495	0.28065
TargetFEV1_	X978067	0.267542	0.00712327	0.28065
TargetFEV1_	X4419380	0.26085	0.00876075	0.28065
TargetFEV1_	X545772	0.264254	0.00789048	0.28065
TargetFEV1_	X4306262	-0.263307	0.00812467	0.28065
TargetFEV1_	X4473883	0.260383	0.00888657	0.28065
TargetFEV1_	X886264	0.26353	0.00806884	0.28065
TargetFEV1_	X4458306	0.258456	0.00942236	0.284346
TargetFEV1_	X4328910	0.258856	0.0093089	0.284346
TargetFEV1_	X4467992	0.255537	0.0102881	0.289487
TargetFEV1_	X12574	0.254735	0.0105377	0.289487
TargetFEV1_	X4334830	0.255701	0.0102376	0.289487
TargetFEV1_	X4093791	0.25448	0.0106183	0.289487
TargetFEV1_	X4375664	0.254353	0.0106586	0.289487
TargetFEV1_	X4442127	0.252293	0.0113311	0.295915
TargetFEV1_	X903426	0.252814	0.0111575	0.295915
TargetFEV1_	X4416763	0.251551	0.0115824	0.296772
TargetFEV1_	X4425214	0.248808	0.0125537	0.306081
TargetFEV1_	X4458373	0.248622	0.0126219	0.306081
TargetFEV1_	X1106384	0.24891	0.0125163	0.306081
TargetFEV1_	X4428998	0.247564	0.0130172	0.306893
TargetFEV1_	X4446686	-0.247326	0.0131073	0.306893
TargetFEV1_	X4365567	0.246047	0.0136025	0.313089
TargetFEV1_	X4439603	0.238614	0.0168123	0.313115
TargetFEV1_	X31235	0.241336	0.015568	0.313115
TargetFEV1_	X4437024	0.244601	0.0141814	0.313115
TargetFEV1_	X4424239	0.238242	0.0169888	0.313115
TargetFEV1_	X4340454	0.241368	0.015554	0.313115
TargetFEV1_	X4329788	0.240445	0.0159665	0.313115
TargetFEV1_	X32546	0.240958	0.0157358	0.313115
TargetFEV1_	X925707	0.24455	0.014202	0.313115
TargetFEV1_	X1754506	0.239218	0.0165291	0.313115
TargetFEV1_	X1005952	0.237665	0.0172661	0.313115
TargetFEV1_	X4476604	0.238138	0.0170389	0.313115
TargetFEV1_	X4344467	0.242301	0.0151466	0.313115
TargetFEV1_	X4475824	0.241356	0.0155591	0.313115
TargetFEV1_	X4453501	0.23761	0.0172928	0.313115
TargetFEV1_	X890882	0.242559	0.0150355	0.313115
TargetFEV1_	X12558	0.238973	0.0166438	0.313115
TargetFEV1_	X4318671	0.23713	0.0175265	0.313171
TargetFEV1_	X4368802	0.236381	0.0178968	0.315634
TargetFEV1_	X4454529	-0.235257	0.0184649	0.31925
TargetFEV1_	X2480553	0.235048	0.018572	0.31925
TargetFEV1_	X4455767	0.233224	0.019532	0.323621
TargetFEV1_	X1059655	0.233342	0.0194688	0.323621
TargetFEV1_	X1029036	0.233207	0.0195412	0.323621
TargetFEV1_	X22951	0.232638	0.0198491	0.324029
TargetFEV1_	X4310829	0.232284	0.020043	0.324029
TargetFEV1_	X4480775	0.231806	0.0203074	0.324441
TargetFEV1_	X4400869	0.230554	0.0210137	0.331822
TargetFEV1_	X4343466	0.230075	0.0212899	0.332317
TargetFEV1_	X836394	-0.228059	0.0224847	0.339039
TargetFEV1_	X4355718	0.2277	0.0227035	0.339039
TargetFEV1_	X4432430	0.227674	0.0227191	0.339039
TargetFEV1_	X245980	0.227674	0.0227191	0.339039
TargetFEV1_	X4458304	0.227196	0.0230135	0.339699
TargetFEV1_	X1061772	0.22529	0.0242195	0.353656
TargetFEV1_	X4466203	0.223827	0.0251811	0.363786
TargetFEV1_	X528952	-0.223379	0.0254818	0.364255
TargetFEV1_	X4443200	0.222543	0.0260519	0.368527
TargetFEV1_	X787709	0.221791	0.0265737	0.372032
TargetFEV1_	X4299925	0.220424	0.0275453	0.381699
TargetFEV1_	X941632	0.219507	0.0282131	0.387004
TargetFEV1_	X4459414	0.218977	0.0286058	0.388467
TargetFEV1_	X4318122	0.214905	0.0317783	0.391247
TargetFEV1_	X4473295	0.215327	0.0314367	0.391247
TargetFEV1_	X220149	-0.216203	0.030736	0.391247
TargetFEV1_	X905211	0.218111	0.0292568	0.391247
TargetFEV1_	X225846	-0.216656	0.0303797	0.391247
TargetFEV1_	X4079463	0.215522	0.0312793	0.391247
TargetFEV1_	X4364176	0.214659	0.0319797	0.391247
TargetFEV1_	X92262	0.215376	0.0313966	0.391247
TargetFEV1_	X669126	0.215079	0.0316367	0.391247
TargetFEV1_	X1005533	0.217529	0.0297016	0.391247
TargetFEV1_	X1722468	0.214999	0.0317018	0.391247
TargetFEV1_	X242070	-0.213614	0.0328445	0.392985
TargetFEV1_	X4472050	0.21406	0.0324729	0.392985
TargetFEV1_	X1007926	0.213441	0.0329899	0.392985
TargetFEV1_	X4393962	0.212405	0.0338695	0.394502
TargetFEV1_	X14157	0.212267	0.0339888	0.394502
TargetFEV1_	X4310995	0.212821	0.0335143	0.394502
TargetFEV1_	X4438147	0.211047	0.0350534	0.402573
TargetFEV1_	X964220	0.210142	0.0358616	0.402573
TargetFEV1_	X780261	-0.209805	0.0361664	0.402573
TargetFEV1_	X4351304	0.210477	0.0355608	0.402573
TargetFEV1_	X3944484	0.21013	0.035872	0.402573
TargetFEV1_	X4470612	0.207505	0.0383055	0.422917
TargetFEV1_	X4453060	-0.206855	0.0389292	0.426337
TargetFEV1_	X904345	0.205735	0.0400236	0.434816
TargetFEV1_	X654307	-0.205033	0.0407222	0.435438
TargetFEV1_	X4371463	0.205305	0.04045	0.435438
TargetFEV1_	X4477910	0.203386	0.0424017	0.446368
TargetFEV1_	X239506	0.203701	0.0420759	0.446368
TargetFEV1_	X59566	0.202799	0.0430147	0.449338
TargetFEV1_	X3866487	0.202463	0.043368	0.449571
TargetFEV1_	X4467447	0.201934	0.0439301	0.451948
TargetFEV1_	X28118	0.200007	0.0460286	0.469977
TargetFEV1_	X1004910	0.196103	0.0505346	0.470997
TargetFEV1_	X219804	-0.198133	0.0481486	0.470997
TargetFEV1_	X977686	0.196018	0.0506374	0.470997
TargetFEV1_	X4428042	0.196964	0.0495114	0.470997
TargetFEV1_	X4439690	0.197388	0.0490137	0.470997
TargetFEV1_	X851821	-0.196724	0.049795	0.470997
TargetFEV1_	X92131	0.199091	0.0470553	0.470997
TargetFEV1_	X14280	0.198745	0.0474476	0.470997
TargetFEV1_	X92629	0.196296	0.0503046	0.470997
TargetFEV1_	X4454619	0.199007	0.0471496	0.470997
TargetFEV1_	X4307006	0.196171	0.0504539	0.470997
TargetFEV1_	X2901960	0.19644	0.0501327	0.470997
TargetFEV1_	X1084952	0.19648	0.0500844	0.470997
TargetFEV1_	X4451251	0.194013	0.0530942	0.483905
TargetFEV1_	X763967	0.19433	0.0526995	0.483905
TargetFEV1_	X4331858	0.194096	0.05299	0.483905
TargetFEV1_	X4404220	0.19231	0.0552562	0.490444
TargetFEV1_	X4473227	0.192418	0.0551165	0.490444
TargetFEV1_	X1137471	0.192582	0.0549068	0.490444
TargetFEV1_	X4434318	-0.192933	0.0544569	0.490444
TargetFEV1_	X4387092	0.189958	0.0583617	0.494758
TargetFEV1_	X2264285	0.18974	0.0586569	0.494758
TargetFEV1_	X4340137	0.189741	0.0586554	0.494758
TargetFEV1_	X4319793	0.190724	0.0573352	0.494758
TargetFEV1_	X1015518	0.190929	0.0570631	0.494758
TargetFEV1_	X4415177	0.190497	0.0576373	0.494758
TargetFEV1_	X936798	0.190681	0.0573918	0.494758
TargetFEV1_	X4297271	0.190087	0.0581871	0.494758
TargetFEV1_	X4299136	0.189174	0.059428	0.498168
TargetFEV1_	X749837	0.186643	0.0629791	0.521497
TargetFEV1_	X107008	0.186652	0.062966	0.521497
TargetFEV1_	X4479600	0.186116	0.0637397	0.524597
TargetFEV1_	X335565	0.185767	0.0642474	0.52559
TargetFEV1_	X524725	0.184628	0.0659276	0.526645
TargetFEV1_	X4322712	0.184886	0.0655452	0.526645
TargetFEV1_	X4411295	-0.185089	0.0652439	0.526645
TargetFEV1_	X4354582	0.185237	0.0650247	0.526645
TargetFEV1_	X2377731	0.183807	0.067161	0.53336
TargetFEV1_	X92316	0.182266	0.0695268	0.545765
TargetFEV1_	X1102921	0.182491	0.069178	0.545765
TargetFEV1_	X71146	0.181682	0.0704415	0.549767
TargetFEV1_	X525942	0.180839	0.0717777	0.550701
TargetFEV1_	X4448346	0.181297	0.0710481	0.550701
TargetFEV1_	X4422405	-0.18108	0.0713923	0.550701
TargetFEV1_	X3506872	0.180428	0.0724365	0.552634
TargetFEV1_	X4466843	0.177484	0.0772987	0.552963
TargetFEV1_	X4430826	0.178073	0.076306	0.552963
TargetFEV1_	X4423790	0.179895	0.0732969	0.552963
TargetFEV1_	X4463237	0.178054	0.0763368	0.552963
TargetFEV1_	X4474951	0.178773	0.0751389	0.552963
TargetFEV1_	X86428	0.177917	0.0765666	0.552963
TargetFEV1_	X4400260	0.178881	0.0749598	0.552963
TargetFEV1_	X2469654	0.177444	0.077366	0.552963
TargetFEV1_	X4337383	0.178455	0.0756668	0.552963
TargetFEV1_	X705241	0.177606	0.0770914	0.552963
TargetFEV1_	X4323059	0.178275	0.0759676	0.552963
TargetFEV1_	X4473664	0.179545	0.0738675	0.552963
TargetFEV1_	X4443207	0.176342	0.0792539	0.561232
TargetFEV1_	X95168	0.176287	0.0793495	0.561232
TargetFEV1_	X104313	-0.175966	0.0799065	0.562244
TargetFEV1_	X4466006	0.172388	0.0863325	0.562449
TargetFEV1_	X4320513	0.171819	0.0873908	0.562449
TargetFEV1_	X92535	0.171899	0.0872423	0.562449
TargetFEV1_	X199647	-0.171928	0.0871881	0.562449
TargetFEV1_	X1951826	0.172485	0.0861524	0.562449
TargetFEV1_	X864640	0.173415	0.0844471	0.562449
TargetFEV1_	X73471	0.175226	0.0812022	0.562449
TargetFEV1_	X4416113	0.172536	0.0860586	0.562449
TargetFEV1_	X4301566	-0.175139	0.0813575	0.562449
TargetFEV1_	X215097	0.175262	0.0811399	0.562449
TargetFEV1_	X55917	0.173236	0.0847725	0.562449
TargetFEV1_	X4467993	0.174544	0.0824126	0.562449
TargetFEV1_	X505670	0.171833	0.0873649	0.562449
TargetFEV1_	X4361189	0.173941	0.083495	0.562449
TargetFEV1_	X191251	-0.173929	0.0835156	0.562449
TargetFEV1_	X128390	-0.172352	0.0863984	0.562449
TargetFEV1_	X354004	-0.172352	0.0863984	0.562449
TargetFEV1_	X4039230	0.172352	0.0863984	0.562449
TargetFEV1_	X1060621	0.171484	0.0880196	0.563824
TargetFEV1_	X4453535	0.15917	0.113698	0.565852
TargetFEV1_	X4454356	0.164029	0.102947	0.565852
TargetFEV1_	X4401957	0.162561	0.106107	0.565852
TargetFEV1_	X714766	0.165819	0.0991937	0.565852
TargetFEV1_	X4481455	0.163416	0.104258	0.565852
TargetFEV1_	X3718254	0.158425	0.115421	0.565852
TargetFEV1_	X611110	0.16873	0.0933187	0.565852
TargetFEV1_	X4395175	0.159029	0.114021	0.565852
TargetFEV1_	X4406621	0.158778	0.114601	0.565852
TargetFEV1_	X4111715	-0.163914	0.103193	0.565852
TargetFEV1_	X4445673	0.169044	0.0927031	0.565852
TargetFEV1_	X931950	0.166652	0.0974835	0.565852
TargetFEV1_	X4403854	0.161091	0.109347	0.565852
TargetFEV1_	X1039016	-0.165507	0.0998404	0.565852
TargetFEV1_	X4431803	-0.166941	0.0968951	0.565852
TargetFEV1_	X4306773	0.168078	0.0946097	0.565852
TargetFEV1_	X941024	0.15932	0.113352	0.565852
TargetFEV1_	X4465907	0.159546	0.112836	0.565852
TargetFEV1_	X654696	-0.165088	0.100712	0.565852
TargetFEV1_	X4312339	0.169025	0.09274	0.565852
TargetFEV1_	X4360320	0.159625	0.112656	0.565852
TargetFEV1_	X3931	0.164031	0.102941	0.565852
TargetFEV1_	X114813	0.158425	0.115421	0.565852
TargetFEV1_	X886735	0.158425	0.115421	0.565852
TargetFEV1_	X4397579	0.168337	0.094097	0.565852
TargetFEV1_	X1124877	0.158425	0.115421	0.565852
TargetFEV1_	X4354870	-0.160238	0.111262	0.565852
TargetFEV1_	X1066410	0.161529	0.108375	0.565852
TargetFEV1_	X4408518	0.158425	0.115421	0.565852
TargetFEV1_	X801210	0.158425	0.115421	0.565852
TargetFEV1_	X2407149	-0.161758	0.107867	0.565852
TargetFEV1_	X4320561	0.158425	0.115421	0.565852
TargetFEV1_	X4326870	-0.168288	0.0941942	0.565852
TargetFEV1_	X161423	0.165194	0.10049	0.565852
TargetFEV1_	X4427066	0.165388	0.100086	0.565852
TargetFEV1_	X71872	-0.162794	0.1056	0.565852
TargetFEV1_	X1128422	0.158425	0.115421	0.565852
TargetFEV1_	X3197419	0.161297	0.108888	0.565852
TargetFEV1_	X2990918	0.16079	0.110021	0.565852
TargetFEV1_	X4299026	0.158425	0.115421	0.565852
TargetFEV1_	X4390410	-0.168881	0.0930218	0.565852
TargetFEV1_	X4456891	-0.16887	0.0930434	0.565852
TargetFEV1_	X297182	-0.16887	0.0930434	0.565852
TargetFEV1_	X3906	0.168931	0.0929246	0.565852
TargetFEV1_	X4397439	0.161907	0.10754	0.565852
TargetFEV1_	X4364652	0.161907	0.10754	0.565852
TargetFEV1_	X441265	0.161907	0.10754	0.565852
TargetFEV1_	X3698712	-0.161907	0.10754	0.565852
TargetFEV1_	X4375268	-0.161907	0.10754	0.565852
TargetFEV1_	X4458775	-0.161907	0.10754	0.565852
TargetFEV1_	X4362942	0.158425	0.115421	0.565852
TargetFEV1_	X4346127	0.158425	0.115421	0.565852
TargetFEV1_	X4354885	0.158425	0.115421	0.565852
TargetFEV1_	X2472603	0.158425	0.115421	0.565852
TargetFEV1_	X23149	0.158425	0.115421	0.565852
TargetFEV1_	X212686	0.158425	0.115421	0.565852
TargetFEV1_	X586356	0.158425	0.115421	0.565852
TargetFEV1_	X262551	0.16887	0.0930434	0.565852
TargetFEV1_	X606755	0.165388	0.100086	0.565852
TargetFEV1_	X4294775	0.165388	0.100086	0.565852
TargetFEV1_	X4016967	0.165388	0.100086	0.565852
TargetFEV1_	X565720	0.165388	0.100086	0.565852
TargetFEV1_	X1137879	0.165388	0.100086	0.565852
TargetFEV1_	X756593	0.165388	0.100086	0.565852
TargetFEV1_	X4379449	0.165388	0.100086	0.565852
TargetFEV1_	X4404224	0.158005	0.1164	0.566561
TargetFEV1_	X4336802	0.158171	0.116013	0.566561
TargetFEV1_	X22928	-0.157168	0.118372	0.574106
TargetFEV1_	X855912	0.156299	0.120448	0.580027
TargetFEV1_	X4458736	0.156437	0.120116	0.580027
TargetFEV1_	X4447605	0.155501	0.122377	0.583118
TargetFEV1_	X995822	0.155502	0.122376	0.583118
TargetFEV1_	X1062356	0.155643	0.122032	0.583118
TargetFEV1_	X12297	0.154943	0.123741	0.583472
TargetFEV1_	X105593	-0.154943	0.123741	0.583472
TargetFEV1_	X4397737	0.154943	0.123741	0.583472
TargetFEV1_	X2529278	-0.154627	0.124519	0.585109
TargetFEV1_	X4406782	0.154212	0.125546	0.586066
TargetFEV1_	X4455183	0.154029	0.125999	0.586066
TargetFEV1_	X4354477	-0.153849	0.126449	0.586066
TargetFEV1_	X4173617	0.153936	0.126232	0.586066
TargetFEV1_	X359872	-0.153231	0.127997	0.591223
TargetFEV1_	X516198	0.153041	0.128476	0.591424
TargetFEV1_	X1696853	0.151642	0.132048	0.593909
TargetFEV1_	X4419553	0.15148	0.132464	0.593909
TargetFEV1_	X221648	0.152453	0.129967	0.593909
TargetFEV1_	X804077	0.151461	0.132514	0.593909
TargetFEV1_	X593672	0.151461	0.132514	0.593909
TargetFEV1_	X4443172	-0.151461	0.132514	0.593909
TargetFEV1_	X185312	-0.151461	0.132514	0.593909
TargetFEV1_	X4466597	-0.151461	0.132514	0.593909
TargetFEV1_	X4477696	0.150515	0.134979	0.598764
TargetFEV1_	X1017181	0.141859	0.159164	0.598764
TargetFEV1_	X515747	0.141075	0.161507	0.598764
TargetFEV1_	X4405869	0.142455	0.157402	0.598764
TargetFEV1_	X4363066	0.145407	0.148888	0.598764
TargetFEV1_	X4324467	0.141573	0.160017	0.598764
TargetFEV1_	X4466150	0.149534	0.137569	0.598764
TargetFEV1_	X4310395	0.145544	0.1485	0.598764
TargetFEV1_	X4431355	0.141825	0.159265	0.598764
TargetFEV1_	X4307790	0.138455	0.169515	0.598764
TargetFEV1_	X4473129	0.140896	0.162043	0.598764
TargetFEV1_	X4307309	0.138242	0.170177	0.598764
TargetFEV1_	X4353251	0.137647	0.172042	0.598764
TargetFEV1_	X4470078	0.149909	0.136575	0.598764
TargetFEV1_	X63015	0.144404	0.15174	0.598764
TargetFEV1_	X4329957	0.139665	0.165778	0.598764
TargetFEV1_	X1013316	0.148355	0.140734	0.598764
TargetFEV1_	X996487	-0.150587	0.13479	0.598764
TargetFEV1_	X4420570	0.149812	0.136832	0.598764
TargetFEV1_	X4322311	0.1393	0.1669	0.598764
TargetFEV1_	X4395327	0.144119	0.15256	0.598764
TargetFEV1_	X1921813	0.138243	0.170173	0.598764
TargetFEV1_	X4365130	0.142146	0.158314	0.598764
TargetFEV1_	X1133819	0.14185	0.159192	0.598764
TargetFEV1_	X524674	0.144022	0.152839	0.598764
TargetFEV1_	X4455887	0.148425	0.140544	0.598764
TargetFEV1_	X4335781	0.139538	0.166168	0.598764
TargetFEV1_	X4447950	0.146649	0.145411	0.598764
TargetFEV1_	X4328104	0.140243	0.164016	0.598764
TargetFEV1_	X202922	0.148237	0.141053	0.598764
TargetFEV1_	X4468500	0.148071	0.141505	0.598764
TargetFEV1_	X4406781	0.143644	0.153929	0.598764
TargetFEV1_	X4377652	0.143705	0.153753	0.598764
TargetFEV1_	X258375	0.138238	0.170191	0.598764
TargetFEV1_	X124932	0.143908	0.153166	0.598764
TargetFEV1_	X4459634	0.14902	0.138943	0.598764
TargetFEV1_	X4429335	-0.141489	0.160266	0.598764
TargetFEV1_	X4300503	0.143872	0.153272	0.598764
TargetFEV1_	X1000986	0.14933	0.138114	0.598764
TargetFEV1_	X182643	0.147151	0.144023	0.598764
TargetFEV1_	X4421228	0.144863	0.150431	0.598764
TargetFEV1_	X129798	-0.141015	0.161684	0.598764
TargetFEV1_	X4227110	0.150057	0.136184	0.598764
TargetFEV1_	X4436135	-0.14509	0.149786	0.598764
TargetFEV1_	X4393071	0.147239	0.143781	0.598764
TargetFEV1_	X1080448	-0.147979	0.141754	0.598764
TargetFEV1_	X2914680	0.13955	0.166131	0.598764
TargetFEV1_	X4351284	0.144497	0.151474	0.598764
TargetFEV1_	X136025	-0.147177	0.143949	0.598764
TargetFEV1_	X4484389	0.141086	0.161474	0.598764
TargetFEV1_	X103151	0.144497	0.151474	0.598764
TargetFEV1_	X4296512	0.144497	0.151474	0.598764
TargetFEV1_	X2160415	0.140436	0.163433	0.598764
TargetFEV1_	X2658175	-0.141836	0.159234	0.598764
TargetFEV1_	X4296513	0.141093	0.161451	0.598764
TargetFEV1_	X328472	0.137715	0.171828	0.598764
TargetFEV1_	X4441855	-0.144822	0.150547	0.598764
TargetFEV1_	X139520	0.137534	0.172398	0.598764
TargetFEV1_	X4395068	0.137534	0.172398	0.598764
TargetFEV1_	X4453609	-0.137534	0.172398	0.598764
TargetFEV1_	X4425512	-0.141015	0.161684	0.598764
TargetFEV1_	X1046997	0.13894	0.168008	0.598764
TargetFEV1_	X306647	0.141885	0.159087	0.598764
TargetFEV1_	X4344883	-0.147539	0.142956	0.598764
TargetFEV1_	X1134168	0.137534	0.172398	0.598764
TargetFEV1_	X1036557	0.137534	0.172398	0.598764
TargetFEV1_	X4302300	0.137534	0.172398	0.598764
TargetFEV1_	X186411	0.137534	0.172398	0.598764
TargetFEV1_	X109478	0.137534	0.172398	0.598764
TargetFEV1_	X4408439	0.137534	0.172398	0.598764
TargetFEV1_	X889215	0.137534	0.172398	0.598764
TargetFEV1_	X4332238	0.137534	0.172398	0.598764
TargetFEV1_	X4326777	0.137534	0.172398	0.598764
TargetFEV1_	X1117566	0.137534	0.172398	0.598764
TargetFEV1_	X139321	-0.137534	0.172398	0.598764
TargetFEV1_	X1124846	-0.137534	0.172398	0.598764
TargetFEV1_	X4438608	-0.144497	0.151474	0.598764
TargetFEV1_	X3924627	-0.141015	0.161684	0.598764
TargetFEV1_	X4012414	-0.141015	0.161684	0.598764
TargetFEV1_	X331489	-0.141015	0.161684	0.598764
TargetFEV1_	X300689	-0.141015	0.161684	0.598764
TargetFEV1_	X4300118	0.144497	0.151474	0.598764
TargetFEV1_	X52106	0.144497	0.151474	0.598764
TargetFEV1_	X9510	-0.147979	0.141754	0.598764
TargetFEV1_	X24210	-0.147979	0.141754	0.598764
TargetFEV1_	X4454257	0.141015	0.161684	0.598764
TargetFEV1_	X592616	0.141015	0.161684	0.598764
TargetFEV1_	X144452	0.141015	0.161684	0.598764
TargetFEV1_	X4457438	0.137032	0.173982	0.602725
TargetFEV1_	X3889756	0.134437	0.182358	0.604842
TargetFEV1_	X104135	0.135827	0.177836	0.604842
TargetFEV1_	X3723096	0.135297	0.17955	0.604842
TargetFEV1_	X4379223	0.135783	0.177978	0.604842
TargetFEV1_	X4460509	0.134962	0.18064	0.604842
TargetFEV1_	X469663	0.134778	0.181241	0.604842
TargetFEV1_	X867184	-0.133958	0.183934	0.604842
TargetFEV1_	X269907	0.135217	0.179812	0.604842
TargetFEV1_	X4465205	0.135105	0.180174	0.604842
TargetFEV1_	X4306836	0.134052	0.183626	0.604842
TargetFEV1_	X162668	0.133954	0.183947	0.604842
TargetFEV1_	X1016257	-0.1356	0.178569	0.604842
TargetFEV1_	X2873589	-0.134052	0.183626	0.604842
TargetFEV1_	X4456889	0.134052	0.183626	0.604842
TargetFEV1_	X1079866	0.134052	0.183626	0.604842
TargetFEV1_	X2468881	0.134052	0.183626	0.604842
TargetFEV1_	X198740	0.134052	0.183626	0.604842
TargetFEV1_	X553648	0.134052	0.183626	0.604842
TargetFEV1_	X164242	0.134052	0.183626	0.604842
TargetFEV1_	X678813	0.134052	0.183626	0.604842
TargetFEV1_	X780555	0.134052	0.183626	0.604842
TargetFEV1_	X4396235	0.133151	0.186616	0.61066
TargetFEV1_	X1143468	0.133248	0.186293	0.61066
TargetFEV1_	X1065569	0.132677	0.188201	0.612895
TargetFEV1_	X4401186	0.132796	0.187803	0.612895
TargetFEV1_	X154506	0.131687	0.191549	0.615598
TargetFEV1_	X4375000	-0.13126	0.193007	0.615598
TargetFEV1_	X4455257	0.131638	0.191718	0.615598
TargetFEV1_	X701818	-0.131208	0.193185	0.615598
TargetFEV1_	X71649	0.131542	0.192044	0.615598
TargetFEV1_	X8433	-0.1308	0.194586	0.615598
TargetFEV1_	X347704	-0.13057	0.195378	0.615598
TargetFEV1_	X2283862	-0.13057	0.195378	0.615598
TargetFEV1_	X922095	-0.13057	0.195378	0.615598
TargetFEV1_	X4478358	-0.13057	0.195378	0.615598
TargetFEV1_	X1062224	-0.13057	0.195378	0.615598
TargetFEV1_	X724147	-0.13057	0.195378	0.615598
TargetFEV1_	X863832	-0.13057	0.195378	0.615598
TargetFEV1_	X3851582	0.13057	0.195378	0.615598
TargetFEV1_	X70628	-0.130176	0.196741	0.61846
TargetFEV1_	X41128	-0.129953	0.197516	0.61946
TargetFEV1_	X4295743	0.129689	0.198436	0.620912
TargetFEV1_	X4304901	0.127627	0.205727	0.626292
TargetFEV1_	X4415943	0.126319	0.21045	0.626292
TargetFEV1_	X4408227	-0.127052	0.207793	0.626292
TargetFEV1_	X4477547	0.127953	0.204561	0.626292
TargetFEV1_	X2973395	0.127703	0.205452	0.626292
TargetFEV1_	X676367	0.127179	0.207335	0.626292
TargetFEV1_	X253584	0.129025	0.200762	0.626292
TargetFEV1_	X258882	0.125734	0.212585	0.626292
TargetFEV1_	X711275	0.126559	0.209578	0.626292
TargetFEV1_	X470724	-0.125257	0.214342	0.626292
TargetFEV1_	X456393	-0.125347	0.214008	0.626292
TargetFEV1_	X3859	0.126358	0.210307	0.626292
TargetFEV1_	X4444262	-0.127844	0.20495	0.626292
TargetFEV1_	X4471245	-0.125227	0.214452	0.626292
TargetFEV1_	X1919007	-0.128461	0.202753	0.626292
TargetFEV1_	X831178	-0.125347	0.214008	0.626292
TargetFEV1_	X590051	-0.125347	0.214008	0.626292
TargetFEV1_	X271159	-0.125347	0.214008	0.626292
TargetFEV1_	X925031	-0.125347	0.214008	0.626292
TargetFEV1_	X4335447	-0.125347	0.214008	0.626292
TargetFEV1_	X276834	-0.125347	0.214008	0.626292
TargetFEV1_	X170462	0.127088	0.207663	0.626292
TargetFEV1_	X4453484	0.127088	0.207663	0.626292
TargetFEV1_	X4395597	0.127088	0.207663	0.626292
TargetFEV1_	X4417377	0.127088	0.207663	0.626292
TargetFEV1_	X3483793	0.127088	0.207663	0.626292
TargetFEV1_	X4328040	-0.125347	0.214008	0.626292
TargetFEV1_	X230213	-0.125347	0.214008	0.626292
TargetFEV1_	X3757252	-0.125347	0.214008	0.626292
TargetFEV1_	X552376	-0.125347	0.214008	0.626292
TargetFEV1_	X3581088	-0.125347	0.214008	0.626292
TargetFEV1_	X4338372	0.12156	0.228286	0.626413
TargetFEV1_	X70512	0.122461	0.224828	0.626413
TargetFEV1_	X4331866	0.122738	0.223775	0.626413
TargetFEV1_	X2836861	0.124011	0.21897	0.626413
TargetFEV1_	X3569942	0.12115	0.229869	0.626413
TargetFEV1_	X4451781	0.12269	0.223957	0.626413
TargetFEV1_	X4432435	0.124301	0.217888	0.626413
TargetFEV1_	X1007430	0.122811	0.223497	0.626413
TargetFEV1_	X1055132	-0.123007	0.222753	0.626413
TargetFEV1_	X4407586	0.123889	0.219428	0.626413
TargetFEV1_	X4456252	0.123453	0.221067	0.626413
TargetFEV1_	X4463532	0.120124	0.233867	0.626413
TargetFEV1_	X4374645	0.124602	0.216764	0.626413
TargetFEV1_	X931971	0.120124	0.233867	0.626413
TargetFEV1_	X360432	0.120124	0.233867	0.626413
TargetFEV1_	X4392188	0.12443	0.217407	0.626413
TargetFEV1_	X4316566	0.121742	0.227582	0.626413
TargetFEV1_	X4392888	0.12013	0.233845	0.626413
TargetFEV1_	X993647	0.121615	0.228071	0.626413
TargetFEV1_	X68416	0.120241	0.233411	0.626413
TargetFEV1_	X99682	0.121858	0.227138	0.626413
TargetFEV1_	X1000250	0.120124	0.233867	0.626413
TargetFEV1_	X329096	-0.120347	0.232996	0.626413
TargetFEV1_	X3878210	0.120407	0.232761	0.626413
TargetFEV1_	X1124080	0.123606	0.22049	0.626413
TargetFEV1_	X4447993	0.123606	0.22049	0.626413
TargetFEV1_	X264748	-0.122337	0.225302	0.626413
TargetFEV1_	X4303213	0.120124	0.233867	0.626413
TargetFEV1_	X1067006	0.120124	0.233867	0.626413
TargetFEV1_	X17121	0.120124	0.233867	0.626413
TargetFEV1_	X106006	0.120124	0.233867	0.626413
TargetFEV1_	X1020605	0.120124	0.233867	0.626413
TargetFEV1_	X648949	-0.120124	0.233867	0.626413
TargetFEV1_	X4474380	0.12037	0.232906	0.626413
TargetFEV1_	X4432433	0.120704	0.231602	0.626413
TargetFEV1_	X87668	0.123606	0.22049	0.626413
TargetFEV1_	X4415689	-0.120124	0.233867	0.626413
TargetFEV1_	X539647	-0.120124	0.233867	0.626413
TargetFEV1_	X4314141	-0.120124	0.233867	0.626413
TargetFEV1_	X4429608	0.123606	0.22049	0.626413
TargetFEV1_	X145127	0.123606	0.22049	0.626413
TargetFEV1_	X535159	0.123606	0.22049	0.626413
TargetFEV1_	X819999	-0.119613	0.235877	0.630554
TargetFEV1_	X4448497	0.119301	0.23711	0.631427
TargetFEV1_	X4475231	-0.119295	0.237134	0.631427
TargetFEV1_	X227083	-0.119042	0.238138	0.632861
TargetFEV1_	X114166	0.118766	0.239237	0.634469
TargetFEV1_	X1816138	-0.118655	0.239678	0.634469
TargetFEV1_	X4307464	0.118215	0.241438	0.637885
TargetFEV1_	X4435065	0.118041	0.242137	0.63849
TargetFEV1_	X4447248	0.117232	0.245401	0.638544
TargetFEV1_	X4407093	0.117129	0.24582	0.638544
TargetFEV1_	X1105876	0.116985	0.246405	0.638544
TargetFEV1_	X1066814	-0.117125	0.245837	0.638544
TargetFEV1_	X42538	0.11728	0.245207	0.638544
TargetFEV1_	X4308793	-0.117705	0.24349	0.638544
TargetFEV1_	X2438948	-0.116642	0.2478	0.638544
TargetFEV1_	X180999	0.116642	0.2478	0.638544
TargetFEV1_	X4408129	0.116642	0.2478	0.638544
TargetFEV1_	X193667	-0.116642	0.2478	0.638544
TargetFEV1_	X4102199	-0.116642	0.2478	0.638544
TargetFEV1_	X192641	-0.116642	0.2478	0.638544
TargetFEV1_	X2222	0.116446	0.248605	0.639212
TargetFEV1_	X4377328	-0.116349	0.249001	0.639212
TargetFEV1_	X3903651	0.11621	0.249569	0.639463
TargetFEV1_	X4422512	0.115705	0.251645	0.641673
TargetFEV1_	X145801	0.115656	0.25185	0.641673
TargetFEV1_	X182073	0.115705	0.251645	0.641673
TargetFEV1_	X70671	0.115232	0.253603	0.644219
TargetFEV1_	X4321396	0.115185	0.253797	0.644219
TargetFEV1_	X1086805	0.114974	0.254677	0.645245
TargetFEV1_	X536866	0.113434	0.261137	0.653572
TargetFEV1_	X240049	0.113562	0.260595	0.653572
TargetFEV1_	X250288	0.113666	0.260157	0.653572
TargetFEV1_	X43339	0.113727	0.259896	0.653572
TargetFEV1_	X4461030	-0.113948	0.258969	0.653572
TargetFEV1_	X1099710	0.113161	0.262295	0.653572
TargetFEV1_	X268733	0.113161	0.262295	0.653572
TargetFEV1_	X9819	0.113161	0.262295	0.653572
TargetFEV1_	X2599028	0.113161	0.262295	0.653572
TargetFEV1_	X797229	0.112583	0.264753	0.657284
TargetFEV1_	X4482376	0.112612	0.264629	0.657284
TargetFEV1_	X2651351	0.111944	0.267492	0.662718
TargetFEV1_	X3805726	-0.111845	0.267918	0.662718
TargetFEV1_	X4338512	0.110948	0.2718	0.663115
TargetFEV1_	X3228684	0.110966	0.271719	0.663115
TargetFEV1_	X2406759	-0.110107	0.275473	0.663115
TargetFEV1_	X264967	0.109679	0.277356	0.663115
TargetFEV1_	X691423	-0.110302	0.274617	0.663115
TargetFEV1_	X235024	-0.110842	0.27226	0.663115
TargetFEV1_	X2199223	0.110018	0.275865	0.663115
TargetFEV1_	X708925	0.110223	0.274965	0.663115
TargetFEV1_	X4301491	-0.110378	0.274285	0.663115
TargetFEV1_	X4396688	0.110696	0.272895	0.663115
TargetFEV1_	X3801370	0.111152	0.270912	0.663115
TargetFEV1_	X179826	-0.109989	0.275989	0.663115
TargetFEV1_	X1565317	0.109679	0.277356	0.663115
TargetFEV1_	X352034	0.109679	0.277356	0.663115
TargetFEV1_	X179861	-0.109679	0.277356	0.663115
TargetFEV1_	X175560	-0.109679	0.277356	0.663115
TargetFEV1_	X1139932	-0.109679	0.277356	0.663115
TargetFEV1_	X183873	-0.109679	0.277356	0.663115
TargetFEV1_	X4483963	-0.109679	0.277356	0.663115
TargetFEV1_	X663573	0.109094	0.279942	0.666949
TargetFEV1_	X334459	0.109165	0.279627	0.666949
TargetFEV1_	X4352657	0.108703	0.28168	0.669914
TargetFEV1_	X93071	0.106197	0.292986	0.674364
TargetFEV1_	X4334479	0.108109	0.284333	0.674364
TargetFEV1_	X2466322	0.106724	0.290581	0.674364
TargetFEV1_	X4340162	-0.107521	0.286975	0.674364
TargetFEV1_	X71799	0.107911	0.28522	0.674364
TargetFEV1_	X444649	-0.107715	0.2861	0.674364
TargetFEV1_	X798581	0.106197	0.292986	0.674364
TargetFEV1_	X54794	0.10768	0.286259	0.674364
TargetFEV1_	X168583	0.106197	0.292986	0.674364
TargetFEV1_	X4472202	-0.106552	0.291364	0.674364
TargetFEV1_	X4457086	0.106197	0.292986	0.674364
TargetFEV1_	X4437422	0.106197	0.292986	0.674364
TargetFEV1_	X2497335	0.106197	0.292986	0.674364
TargetFEV1_	X198404	0.106197	0.292986	0.674364
TargetFEV1_	X4478815	0.106197	0.292986	0.674364
TargetFEV1_	X1105919	0.106197	0.292986	0.674364
TargetFEV1_	X808193	0.106197	0.292986	0.674364
TargetFEV1_	X4457129	0.106197	0.292986	0.674364
TargetFEV1_	X2304693	0.106197	0.292986	0.674364
TargetFEV1_	X4318177	-0.102715	0.309187	0.674642
TargetFEV1_	X2685602	-0.102715	0.309187	0.674642
TargetFEV1_	X4335450	0.103723	0.304439	0.674642
TargetFEV1_	X2654263	0.103408	0.305918	0.674642
TargetFEV1_	X4321136	0.105923	0.294239	0.674642
TargetFEV1_	X4341205	-0.103702	0.304537	0.674642
TargetFEV1_	X4428313	0.102649	0.309501	0.674642
TargetFEV1_	X4353757	0.103284	0.3065	0.674642
TargetFEV1_	X919490	-0.105392	0.296681	0.674642
TargetFEV1_	X1020410	-0.104945	0.298744	0.674642
TargetFEV1_	X983600	0.105197	0.297581	0.674642
TargetFEV1_	X3537764	0.102951	0.308071	0.674642
TargetFEV1_	X2208658	0.103673	0.304672	0.674642
TargetFEV1_	X4381553	0.104447	0.301058	0.674642
TargetFEV1_	X4372091	-0.104413	0.301214	0.674642
TargetFEV1_	X4365684	0.103845	0.303869	0.674642
TargetFEV1_	X4381430	0.103821	0.30398	0.674642
TargetFEV1_	X736769	-0.102715	0.309187	0.674642
TargetFEV1_	X2595969	-0.102715	0.309187	0.674642
TargetFEV1_	X851799	-0.102715	0.309187	0.674642
TargetFEV1_	X934651	0.105266	0.297261	0.674642
TargetFEV1_	X60332	-0.102715	0.309187	0.674642
TargetFEV1_	X4399328	0.103803	0.304062	0.674642
TargetFEV1_	X4452050	0.105857	0.294542	0.674642
TargetFEV1_	X4335436	0.103209	0.306852	0.674642
TargetFEV1_	X153336	-0.102715	0.309187	0.674642
TargetFEV1_	X197077	-0.102715	0.309187	0.674642
TargetFEV1_	X4359216	-0.102715	0.309187	0.674642
TargetFEV1_	X197460	0.102715	0.309187	0.674642
TargetFEV1_	X4299448	0.102715	0.309187	0.674642
TargetFEV1_	X195865	0.102715	0.309187	0.674642
TargetFEV1_	X103879	0.102715	0.309187	0.674642
TargetFEV1_	X471412	0.102715	0.309187	0.674642
TargetFEV1_	X1935279	0.102175	0.31175	0.678456
TargetFEV1_	X945865	-0.101849	0.313305	0.680695
TargetFEV1_	X573157	0.101749	0.313781	0.680695
TargetFEV1_	X4307228	0.101337	0.315758	0.680901
TargetFEV1_	X3908639	0.101612	0.314438	0.680901
TargetFEV1_	X905088	0.101314	0.315867	0.680901
TargetFEV1_	X261558	0.101311	0.315882	0.680901
TargetFEV1_	X4462432	0.100975	0.317497	0.683298
TargetFEV1_	X4409545	0.100061	0.321919	0.689537
TargetFEV1_	X922239	0.100194	0.321273	0.689537
TargetFEV1_	X755148	-0.100166	0.321412	0.689537
TargetFEV1_	X4373910	0.0991926	0.326159	0.695328
TargetFEV1_	X185864	0.0992331	0.325961	0.695328
TargetFEV1_	X239863	0.0992331	0.325961	0.695328
TargetFEV1_	X4402735	-0.0988338	0.327921	0.697989
TargetFEV1_	X4336070	0.0986966	0.328596	0.698332
TargetFEV1_	X998383	-0.0984856	0.329636	0.698649
TargetFEV1_	X4432347	0.0984576	0.329775	0.698649
TargetFEV1_	X4295289	0.0979141	0.332464	0.70325
TargetFEV1_	X4445178	0.097631	0.333871	0.705127
TargetFEV1_	X4393019	0.0971386	0.336326	0.70811
TargetFEV1_	X1068499	-0.0972248	0.335895	0.70811
TargetFEV1_	X511378	0.0966161	0.338944	0.708525
TargetFEV1_	X4454531	-0.0964409	0.339825	0.708525
TargetFEV1_	X4458755	-0.0965954	0.339048	0.708525
TargetFEV1_	X1011398	-0.0957512	0.343306	0.708525
TargetFEV1_	X384716	0.0969614	0.337213	0.708525
TargetFEV1_	X1980933	0.0964542	0.339758	0.708525
TargetFEV1_	X4469481	-0.0960087	0.342003	0.708525
TargetFEV1_	X4447567	0.0968501	0.33777	0.708525
TargetFEV1_	X2532173	0.0961077	0.341504	0.708525
TargetFEV1_	X76751	0.0957512	0.343306	0.708525
TargetFEV1_	X222842	-0.0957512	0.343306	0.708525
TargetFEV1_	X111121	-0.0957512	0.343306	0.708525
TargetFEV1_	X30062	-0.0957512	0.343306	0.708525
TargetFEV1_	X4480244	0.0955763	0.344192	0.709112
TargetFEV1_	X2829179	-0.0954891	0.344635	0.709112
TargetFEV1_	X906446	0.0951106	0.346559	0.711993
TargetFEV1_	X851961	-0.0946212	0.349058	0.715202
TargetFEV1_	X4318566	0.0945983	0.349175	0.715202
TargetFEV1_	X291421	0.0943008	0.350699	0.717244
TargetFEV1_	X4427114	0.0941586	0.351429	0.717655
TargetFEV1_	X1069592	-0.09321	0.356324	0.726559
TargetFEV1_	X4315066	0.0925382	0.359817	0.726721
TargetFEV1_	X1141678	0.0922694	0.36122	0.726721
TargetFEV1_	X145009	0.0922694	0.36122	0.726721
TargetFEV1_	X132661	0.0922694	0.36122	0.726721
TargetFEV1_	X4441343	0.0922694	0.36122	0.726721
TargetFEV1_	X828776	0.0922694	0.36122	0.726721
TargetFEV1_	X743082	0.0922694	0.36122	0.726721
TargetFEV1_	X184013	-0.0922694	0.36122	0.726721
TargetFEV1_	X257175	-0.0922694	0.36122	0.726721
TargetFEV1_	X412145	0.092128	0.361959	0.727131
TargetFEV1_	X4391625	0.0918964	0.363172	0.72825
TargetFEV1_	X4310024	0.0917837	0.363764	0.72825
TargetFEV1_	X4399761	0.0914056	0.365752	0.72825
TargetFEV1_	X4301884	0.0913854	0.365858	0.72825
TargetFEV1_	X861375	0.0916277	0.364584	0.72825
TargetFEV1_	X4459669	0.0916077	0.364689	0.72825
TargetFEV1_	X4368600	-0.0913073	0.36627	0.72825
TargetFEV1_	X4346863	0.091144	0.367131	0.728896
TargetFEV1_	X4418243	0.0909563	0.368123	0.729797
TargetFEV1_	X4475758	0.0903713	0.371224	0.734872
TargetFEV1_	X2806353	0.0900568	0.372898	0.737111
TargetFEV1_	X1023075	0.0889464	0.378845	0.737678
TargetFEV1_	X4472294	0.0887869	0.379703	0.737678
TargetFEV1_	X176269	-0.0887974	0.379647	0.737678
TargetFEV1_	X288521	-0.0888837	0.379182	0.737678
TargetFEV1_	X715913	-0.0887875	0.3797	0.737678
TargetFEV1_	X851726	-0.0887875	0.3797	0.737678
TargetFEV1_	X186104	-0.0887875	0.3797	0.737678
TargetFEV1_	X182052	-0.0887875	0.3797	0.737678
TargetFEV1_	X185734	-0.0887875	0.3797	0.737678
TargetFEV1_	X1504042	0.0887875	0.3797	0.737678
TargetFEV1_	X673343	0.0887875	0.3797	0.737678
TargetFEV1_	X365385	0.0887875	0.3797	0.737678
TargetFEV1_	X4395661	0.0880933	0.383452	0.743897
TargetFEV1_	X4415319	0.087837	0.384843	0.74553
TargetFEV1_	X4471279	0.0862552	0.393493	0.755217
TargetFEV1_	X1076668	0.0853511	0.398489	0.755217
TargetFEV1_	X4430300	0.0859111	0.39539	0.755217
TargetFEV1_	X1113485	0.086332	0.393071	0.755217
TargetFEV1_	X1051212	-0.0859144	0.395372	0.755217
TargetFEV1_	X59574	-0.0853056	0.398741	0.755217
TargetFEV1_	X4480094	-0.0853056	0.398741	0.755217
TargetFEV1_	X4442932	-0.0853056	0.398741	0.755217
TargetFEV1_	X251967	-0.0853056	0.398741	0.755217
TargetFEV1_	X4394667	-0.0853056	0.398741	0.755217
TargetFEV1_	X2686384	0.0853056	0.398741	0.755217
TargetFEV1_	X2086000	0.0853056	0.398741	0.755217
TargetFEV1_	X4359797	0.0853056	0.398741	0.755217
TargetFEV1_	X178064	0.0853056	0.398741	0.755217
TargetFEV1_	X179609	0.0853056	0.398741	0.755217
TargetFEV1_	X81152	0.0853056	0.398741	0.755217
TargetFEV1_	X4456933	-0.084816	0.401464	0.759314
TargetFEV1_	X952003	0.0842239	0.404771	0.763443
TargetFEV1_	X4480882	0.084308	0.4043	0.763443
TargetFEV1_	X4471854	-0.0841105	0.405406	0.76358
TargetFEV1_	X183824	0.0839582	0.40626	0.764128
TargetFEV1_	X917641	-0.0836748	0.407852	0.766061
TargetFEV1_	X73609	-0.083234	0.410334	0.768659
TargetFEV1_	X1096610	-0.0831281	0.410933	0.768659
TargetFEV1_	X1063810	0.0831528	0.410793	0.768659
TargetFEV1_	X610111	0.0826761	0.41349	0.772378
TargetFEV1_	X2510538	0.0824097	0.415001	0.774122
TargetFEV1_	X15564	-0.0823108	0.415563	0.774122
TargetFEV1_	X344593	0.0818206	0.418356	0.775071
TargetFEV1_	X1076316	-0.0818673	0.418089	0.775071
TargetFEV1_	X184465	-0.0818238	0.418338	0.775071
TargetFEV1_	X4385479	-0.0818238	0.418338	0.775071
TargetFEV1_	X254099	0.0816629	0.419256	0.775681
TargetFEV1_	X4376637	0.0792162	0.433372	0.780953
TargetFEV1_	X820202	-0.0809618	0.423274	0.780953
TargetFEV1_	X1059977	0.0787466	0.436112	0.780953
TargetFEV1_	X876114	0.078548	0.437274	0.780953
TargetFEV1_	X878951	0.0784004	0.438138	0.780953
TargetFEV1_	X2195	0.0784732	0.437711	0.780953
TargetFEV1_	X4479397	0.0802826	0.427187	0.780953
TargetFEV1_	X4426981	0.0782904	0.438783	0.780953
TargetFEV1_	X893048	0.0802288	0.427498	0.780953
TargetFEV1_	X4399781	0.0783972	0.438156	0.780953
TargetFEV1_	X4308098	0.0804903	0.425988	0.780953
TargetFEV1_	X4370657	-0.0791114	0.433982	0.780953
TargetFEV1_	X521268	0.0792968	0.432902	0.780953
TargetFEV1_	X4437399	0.0784446	0.437879	0.780953
TargetFEV1_	X2901970	0.0804019	0.426497	0.780953
TargetFEV1_	X4300206	0.0798135	0.429901	0.780953
TargetFEV1_	X678790	-0.0802164	0.427569	0.780953
TargetFEV1_	X316000	-0.0796362	0.430929	0.780953
TargetFEV1_	X986708	0.0786988	0.436391	0.780953
TargetFEV1_	X183169	0.0783419	0.438481	0.780953
TargetFEV1_	X562825	0.0790093	0.434578	0.780953
TargetFEV1_	X537734	0.0783419	0.438481	0.780953
TargetFEV1_	X548587	0.0783419	0.438481	0.780953
TargetFEV1_	X4477861	0.0783419	0.438481	0.780953
TargetFEV1_	X28218	-0.0783419	0.438481	0.780953
TargetFEV1_	X526833	-0.0783419	0.438481	0.780953
TargetFEV1_	X704713	-0.0783419	0.438481	0.780953
TargetFEV1_	X3424669	-0.0783419	0.438481	0.780953
TargetFEV1_	X350832	-0.0783419	0.438481	0.780953
TargetFEV1_	X529233	0.0781362	0.439687	0.781539
TargetFEV1_	X4311598	0.0779947	0.440519	0.781993
TargetFEV1_	X4476936	0.0776112	0.442777	0.784975
TargetFEV1_	X4427701	-0.0774009	0.444017	0.786148
TargetFEV1_	X4369988	0.0772382	0.444979	0.786824
TargetFEV1_	X4297119	-0.0748006	0.459519	0.786968
TargetFEV1_	X923151	-0.0753494	0.456223	0.786968
TargetFEV1_	X4443201	0.0760205	0.45221	0.786968
TargetFEV1_	X4367364	0.0747959	0.459548	0.786968
TargetFEV1_	X4323397	0.07578	0.453645	0.786968
TargetFEV1_	X942534	0.0763949	0.44998	0.786968
TargetFEV1_	X115186	-0.0752628	0.456742	0.786968
TargetFEV1_	X2680713	0.0748601	0.459161	0.786968
TargetFEV1_	X1705765	0.0748601	0.459161	0.786968
TargetFEV1_	X4479443	0.0763544	0.45022	0.786968
TargetFEV1_	X823916	0.0748601	0.459161	0.786968
TargetFEV1_	X2749126	-0.0748601	0.459161	0.786968
TargetFEV1_	X547321	0.0760275	0.452168	0.786968
TargetFEV1_	X573061	-0.0748601	0.459161	0.786968
TargetFEV1_	X171527	0.0751491	0.457424	0.786968
TargetFEV1_	X842941	0.0748601	0.459161	0.786968
TargetFEV1_	X1108656	-0.0748601	0.459161	0.786968
TargetFEV1_	X566243	-0.0748601	0.459161	0.786968
TargetFEV1_	X4326452	-0.0748601	0.459161	0.786968
TargetFEV1_	X4299526	-0.0748601	0.459161	0.786968
TargetFEV1_	X553208	-0.0748601	0.459161	0.786968
TargetFEV1_	X4328189	-0.0748601	0.459161	0.786968
TargetFEV1_	X4316075	-0.0748601	0.459161	0.786968
TargetFEV1_	X4418165	-0.0748601	0.459161	0.786968
TargetFEV1_	X4364011	-0.0748601	0.459161	0.786968
TargetFEV1_	X1077373	0.0744068	0.461893	0.789892
TargetFEV1_	X4452051	0.0743197	0.462418	0.789892
TargetFEV1_	X4321397	-0.0734322	0.467795	0.798073
TargetFEV1_	X4305815	0.0733224	0.468463	0.798209
TargetFEV1_	X3825935	-0.0729984	0.470436	0.800123
TargetFEV1_	X4353801	-0.0728726	0.471203	0.800123
TargetFEV1_	X73000	0.0728479	0.471354	0.800123
TargetFEV1_	X29566	0.0714067	0.480193	0.801409
TargetFEV1_	X712179	0.0718749	0.477312	0.801409
TargetFEV1_	X1055824	-0.0714496	0.479929	0.801409
TargetFEV1_	X3443340	0.072234	0.475108	0.801409
TargetFEV1_	X997942	-0.0713776	0.480373	0.801409
TargetFEV1_	X3275562	0.0713782	0.480369	0.801409
TargetFEV1_	X4317480	0.0713782	0.480369	0.801409
TargetFEV1_	X185232	-0.0713782	0.480369	0.801409
TargetFEV1_	X3231096	0.0713782	0.480369	0.801409
TargetFEV1_	X4480861	0.0713782	0.480369	0.801409
TargetFEV1_	X4440970	0.0713782	0.480369	0.801409
TargetFEV1_	X4435013	0.0713782	0.480369	0.801409
TargetFEV1_	X1101669	0.0713782	0.480369	0.801409
TargetFEV1_	X994219	0.0713782	0.480369	0.801409
TargetFEV1_	X4459993	0.0711341	0.481875	0.802929
TargetFEV1_	X4347159	-0.0709576	0.482966	0.80376
TargetFEV1_	X950044	-0.0708271	0.483773	0.804118
TargetFEV1_	X489671	0.0702382	0.487425	0.809197
TargetFEV1_	X252843	0.070126	0.488123	0.809366
TargetFEV1_	X67806	0.0699859	0.488994	0.809822
TargetFEV1_	X4315958	0.0698877	0.489606	0.809847
TargetFEV1_	X770475	-0.0697659	0.490365	0.810116
TargetFEV1_	X851668	-0.0694455	0.492364	0.812337
TargetFEV1_	X499019	-0.0693589	0.492905	0.812337
TargetFEV1_	X543491	-0.068963	0.495383	0.815431
TargetFEV1_	X4483015	0.0676363	0.503734	0.8158
TargetFEV1_	X4419634	0.0674819	0.504711	0.8158
TargetFEV1_	X4469627	0.0677058	0.503295	0.8158
TargetFEV1_	X2819725	0.0676777	0.503473	0.8158
TargetFEV1_	X4441357	-0.067434	0.505014	0.8158
TargetFEV1_	X1937180	0.0674016	0.505219	0.8158
TargetFEV1_	X87506	0.0680969	0.500827	0.8158
TargetFEV1_	X375059	0.0685732	0.497829	0.8158
TargetFEV1_	X4476950	0.0679237	0.501919	0.8158
TargetFEV1_	X4419376	0.0678963	0.502092	0.8158
TargetFEV1_	X254888	0.0678963	0.502092	0.8158
TargetFEV1_	X4413347	0.0677752	0.502856	0.8158
TargetFEV1_	X828043	-0.0678963	0.502092	0.8158
TargetFEV1_	X193679	-0.0678963	0.502092	0.8158
TargetFEV1_	X112764	0.0678963	0.502092	0.8158
TargetFEV1_	X509244	0.0678963	0.502092	0.8158
TargetFEV1_	X94022	0.0672693	0.506057	0.816183
TargetFEV1_	X4334770	0.0668582	0.508666	0.819417
TargetFEV1_	X530206	0.0646243	0.522962	0.821291
TargetFEV1_	X1008348	0.0662932	0.512262	0.821291
TargetFEV1_	X128300	0.064737	0.522236	0.821291
TargetFEV1_	X4457085	0.0644145	0.524315	0.821291
TargetFEV1_	X661259	-0.0648394	0.521576	0.821291
TargetFEV1_	X3769033	0.0646079	0.523067	0.821291
TargetFEV1_	X16513	-0.0645585	0.523386	0.821291
TargetFEV1_	X903184	0.0646079	0.523067	0.821291
TargetFEV1_	X4388385	0.0644145	0.524315	0.821291
TargetFEV1_	X4325866	-0.0644145	0.524315	0.821291
TargetFEV1_	X1041758	0.0644145	0.524315	0.821291
TargetFEV1_	X71907	0.0644145	0.524315	0.821291
TargetFEV1_	X132546	0.065672	0.516232	0.821291
TargetFEV1_	X4380976	0.0651152	0.519803	0.821291
TargetFEV1_	X4448492	-0.0659442	0.514491	0.821291
TargetFEV1_	X511565	-0.06441	0.524344	0.821291
TargetFEV1_	X4321915	-0.0644145	0.524315	0.821291
TargetFEV1_	X1044611	0.0644145	0.524315	0.821291
TargetFEV1_	X963216	0.0644145	0.524315	0.821291
TargetFEV1_	X4405003	0.0644145	0.524315	0.821291
TargetFEV1_	X39443	0.0644145	0.524315	0.821291
TargetFEV1_	X560709	0.0644145	0.524315	0.821291
TargetFEV1_	X4323490	0.0644145	0.524315	0.821291
TargetFEV1_	X17020	0.0644145	0.524315	0.821291
TargetFEV1_	X4382476	0.0640224	0.526848	0.823314
TargetFEV1_	X190502	0.0640578	0.526619	0.823314
TargetFEV1_	X2325032	-0.0638161	0.528183	0.824452
TargetFEV1_	X2529960	0.0635316	0.530028	0.826381
TargetFEV1_	X4406303	0.0633545	0.531177	0.827224
TargetFEV1_	X4316928	0.0632021	0.532168	0.827817
TargetFEV1_	X2662130	0.0624293	0.537204	0.834113
TargetFEV1_	X187178	-0.0623231	0.537898	0.834113
TargetFEV1_	X137183	-0.0622986	0.538058	0.834113
TargetFEV1_	X4481427	0.06189	0.540732	0.837303
TargetFEV1_	X851704	0.0592694	0.558038	0.838312
TargetFEV1_	X4446973	0.0592931	0.557881	0.838312
TargetFEV1_	X4368827	-0.059273	0.558014	0.838312
TargetFEV1_	X4395450	0.059351	0.557495	0.838312
TargetFEV1_	X4468234	0.0614182	0.543829	0.838312
TargetFEV1_	X4307230	0.0592626	0.558083	0.838312
TargetFEV1_	X981912	0.0611369	0.545679	0.838312
TargetFEV1_	X4317477	0.0607715	0.548086	0.838312
TargetFEV1_	X929580	0.0603636	0.550781	0.838312
TargetFEV1_	X4426851	0.0595775	0.55599	0.838312
TargetFEV1_	X4336253	0.0591917	0.558556	0.838312
TargetFEV1_	X182089	0.0591917	0.558556	0.838312
TargetFEV1_	X4419059	0.0591747	0.558669	0.838312
TargetFEV1_	X150891	0.0591917	0.558556	0.838312
TargetFEV1_	X3531225	0.0591917	0.558556	0.838312
TargetFEV1_	X1029151	0.0609584	0.546854	0.838312
TargetFEV1_	X136627	-0.0609326	0.547024	0.838312
TargetFEV1_	X354913	0.0591917	0.558556	0.838312
TargetFEV1_	X4391912	0.0611932	0.545308	0.838312
TargetFEV1_	X4368961	0.0591917	0.558556	0.838312
TargetFEV1_	X4358599	0.0591917	0.558556	0.838312
TargetFEV1_	X941096	-0.0609326	0.547024	0.838312
TargetFEV1_	X920226	-0.0609326	0.547024	0.838312
TargetFEV1_	X3251419	0.0591917	0.558556	0.838312
TargetFEV1_	X173892	0.0591917	0.558556	0.838312
TargetFEV1_	X248902	0.0591917	0.558556	0.838312
TargetFEV1_	X4424063	0.0591917	0.558556	0.838312
TargetFEV1_	X1135026	0.0591917	0.558556	0.838312
TargetFEV1_	X4375688	0.0589722	0.560018	0.839409
TargetFEV1_	X191718	0.0587152	0.561732	0.84105
TargetFEV1_	X4014120	-0.0582205	0.565038	0.841362
TargetFEV1_	X4451045	0.0585902	0.562567	0.841362
TargetFEV1_	X851782	-0.0583429	0.564219	0.841362
TargetFEV1_	X1814180	-0.0582949	0.56454	0.841362
TargetFEV1_	X103768	-0.0582486	0.564851	0.841362
TargetFEV1_	X4409730	0.0579269	0.567005	0.843366
TargetFEV1_	X921399	0.0577907	0.567919	0.843801
TargetFEV1_	X584375	-0.0574507	0.570202	0.844422
TargetFEV1_	X3946926	-0.0574507	0.570202	0.844422
TargetFEV1_	X353624	-0.0574507	0.570202	0.844422
TargetFEV1_	X249748	0.0572485	0.571563	0.845514
TargetFEV1_	X594026	0.05701	0.573169	0.846967
TargetFEV1_	X4324196	0.0547467	0.588514	0.847083
TargetFEV1_	X4393181	0.0555142	0.583289	0.847083
TargetFEV1_	X1081058	0.0551758	0.585591	0.847083
TargetFEV1_	X1927234	-0.0564173	0.577169	0.847083
TargetFEV1_	X921101	0.0552674	0.584968	0.847083
TargetFEV1_	X4469811	0.0550243	0.586623	0.847083
TargetFEV1_	X4449851	-0.056539	0.576347	0.847083
TargetFEV1_	X4426163	0.0554385	0.583804	0.847083
TargetFEV1_	X897109	0.0563532	0.577602	0.847083
TargetFEV1_	X865469	0.056186	0.578734	0.847083
TargetFEV1_	X4380570	0.056034	0.579764	0.847083
TargetFEV1_	X354839	-0.0564869	0.576699	0.847083
TargetFEV1_	X4339160	0.0541549	0.592558	0.847083
TargetFEV1_	X4447992	0.0554284	0.583873	0.847083
TargetFEV1_	X4347875	0.0553164	0.584634	0.847083
TargetFEV1_	X60257	0.0539689	0.593831	0.847083
TargetFEV1_	X4481131	0.0559168	0.580558	0.847083
TargetFEV1_	X99806	-0.0542081	0.592194	0.847083
TargetFEV1_	X2040235	0.0551272	0.585922	0.847083
TargetFEV1_	X2647328	0.0551829	0.585542	0.847083
TargetFEV1_	X3244896	-0.0549205	0.58733	0.847083
TargetFEV1_	X4439509	-0.0558236	0.581189	0.847083
TargetFEV1_	X4052330	0.0558007	0.581345	0.847083
TargetFEV1_	X4440404	0.0548586	0.587751	0.847083
TargetFEV1_	X4426298	-0.0568134	0.574494	0.847083
TargetFEV1_	X809991	0.0546112	0.589439	0.847083
TargetFEV1_	X4307897	-0.0539689	0.593831	0.847083
TargetFEV1_	X4447416	0.0561948	0.578674	0.847083
TargetFEV1_	X444962	0.0539689	0.593831	0.847083
TargetFEV1_	X354334	-0.0539689	0.593831	0.847083
TargetFEV1_	X4435338	0.0539689	0.593831	0.847083
TargetFEV1_	X179785	0.0539689	0.593831	0.847083
TargetFEV1_	X196997	0.0539689	0.593831	0.847083
TargetFEV1_	X4332202	-0.0536956	0.595704	0.848863
TargetFEV1_	X4318125	-0.0535983	0.596371	0.848923
TargetFEV1_	X4439766	0.0531751	0.599279	0.850698
TargetFEV1_	X4447514	0.0531397	0.599523	0.850698
TargetFEV1_	X48084	0.0530523	0.600124	0.850698
TargetFEV1_	X3227737	0.0532997	0.598422	0.850698
TargetFEV1_	X4411875	0.0528531	0.601495	0.851752
TargetFEV1_	X4450385	-0.0506637	0.61666	0.851883
TargetFEV1_	X4380475	0.0494837	0.624901	0.851883
TargetFEV1_	X4483174	0.0512498	0.612584	0.851883
TargetFEV1_	X134265	0.047278	0.64043	0.851883
TargetFEV1_	X4406393	-0.0504636	0.618055	0.851883
TargetFEV1_	X4009972	-0.0493429	0.625888	0.851883
TargetFEV1_	X4312865	0.0505039	0.617774	0.851883
TargetFEV1_	X4433523	0.0475268	0.638671	0.851883
TargetFEV1_	X316852	0.0497617	0.622956	0.851883
TargetFEV1_	X984924	-0.0476627	0.63771	0.851883
TargetFEV1_	X4428060	0.0487032	0.630378	0.851883
TargetFEV1_	X2228	-0.0495484	0.624448	0.851883
TargetFEV1_	X3472245	0.0513157	0.612127	0.851883
TargetFEV1_	X1033687	0.0471989	0.64099	0.851883
TargetFEV1_	X3225199	-0.0519016	0.608066	0.851883
TargetFEV1_	X4306356	-0.0507657	0.61595	0.851883
TargetFEV1_	X2883975	0.0519369	0.607821	0.851883
TargetFEV1_	X572882	-0.0498283	0.62249	0.851883
TargetFEV1_	X4314814	-0.0470953	0.641723	0.851883
TargetFEV1_	X827497	-0.0518935	0.608122	0.851883
TargetFEV1_	X153978	0.0479673	0.635561	0.851883
TargetFEV1_	X4401260	-0.0475996	0.638156	0.851883
TargetFEV1_	X3172949	-0.0470052	0.642362	0.851883
TargetFEV1_	X4444599	0.0514686	0.611066	0.851883
TargetFEV1_	X4429553	-0.0512522	0.612568	0.851883
TargetFEV1_	X968873	0.0483401	0.632933	0.851883
TargetFEV1_	X4403576	-0.0477627	0.637004	0.851883
TargetFEV1_	X725834	0.0470052	0.642362	0.851883
TargetFEV1_	X398192	-0.0482469	0.633589	0.851883
TargetFEV1_	X146935	-0.0483261	0.633032	0.851883
TargetFEV1_	X4453316	0.0512583	0.612526	0.851883
TargetFEV1_	X627071	0.047572	0.638351	0.851883
TargetFEV1_	X28841	0.0480839	0.634738	0.851883
TargetFEV1_	X4447072	-0.0470052	0.642362	0.851883
TargetFEV1_	X922397	0.0520238	0.60722	0.851883
TargetFEV1_	X703635	0.0495423	0.624492	0.851883
TargetFEV1_	X4449518	-0.0470052	0.642362	0.851883
TargetFEV1_	X261908	-0.0470052	0.642362	0.851883
TargetFEV1_	X174573	-0.0470052	0.642362	0.851883
TargetFEV1_	X264734	-0.0470052	0.642362	0.851883
TargetFEV1_	X4454317	0.0521615	0.606268	0.851883
TargetFEV1_	X3151924	0.0519832	0.607501	0.851883
TargetFEV1_	X881857	-0.0495059	0.624746	0.851883
TargetFEV1_	X1107891	0.0517655	0.609008	0.851883
TargetFEV1_	X4447260	-0.0503551	0.618811	0.851883
TargetFEV1_	X4397098	0.050487	0.617891	0.851883
TargetFEV1_	X178490	-0.0470052	0.642362	0.851883
TargetFEV1_	X264325	-0.0470052	0.642362	0.851883
TargetFEV1_	X319621	-0.0470052	0.642362	0.851883
TargetFEV1_	X960871	0.0521615	0.606268	0.851883
TargetFEV1_	X176306	-0.0509242	0.614847	0.851883
TargetFEV1_	X181971	0.050487	0.617891	0.851883
TargetFEV1_	X810399	0.050487	0.617891	0.851883
TargetFEV1_	X4389141	0.050487	0.617891	0.851883
TargetFEV1_	X542714	0.050487	0.617891	0.851883
TargetFEV1_	X569912	0.050487	0.617891	0.851883
TargetFEV1_	X137635	0.050487	0.617891	0.851883
TargetFEV1_	X979707	-0.0470052	0.642362	0.851883
TargetFEV1_	X164788	-0.0470052	0.642362	0.851883
TargetFEV1_	X263933	-0.0470052	0.642362	0.851883
TargetFEV1_	X2374993	-0.0470052	0.642362	0.851883
TargetFEV1_	X309663	-0.0470052	0.642362	0.851883
TargetFEV1_	X4401375	-0.0470052	0.642362	0.851883
TargetFEV1_	X4380813	-0.050487	0.617891	0.851883
TargetFEV1_	X4472174	0.0470052	0.642362	0.851883
TargetFEV1_	X198190	0.0468052	0.64378	0.852929
TargetFEV1_	X4442383	-0.0466682	0.644751	0.853384
TargetFEV1_	X4430952	0.0463587	0.646949	0.85362
TargetFEV1_	X4296242	0.0463017	0.647354	0.85362
TargetFEV1_	X999477	0.0462657	0.64761	0.85362
TargetFEV1_	X2959075	-0.0461123	0.648701	0.85362
TargetFEV1_	X70728	0.0461131	0.648695	0.85362
TargetFEV1_	X4430581	0.0464455	0.646332	0.85362
TargetFEV1_	X943989	-0.0458829	0.650333	0.85494
TargetFEV1_	X180155	-0.0455547	0.652672	0.857185
TargetFEV1_	X4352772	0.0451287	0.655712	0.859631
TargetFEV1_	X724120	-0.0451163	0.655801	0.859631
TargetFEV1_	X4466659	0.0447231	0.658612	0.862484
TargetFEV1_	X4469722	0.0438842	0.664627	0.86294
TargetFEV1_	X3678349	-0.043835	0.664981	0.86294
TargetFEV1_	X4324464	-0.0444272	0.660732	0.86294
TargetFEV1_	X4416570	-0.0441095	0.66301	0.86294
TargetFEV1_	X872004	0.044118	0.662949	0.86294
TargetFEV1_	X4344933	0.0438675	0.664747	0.86294
TargetFEV1_	X1108437	0.0437999	0.665233	0.86294
TargetFEV1_	X708680	0.0435233	0.667221	0.86294
TargetFEV1_	X870034	0.0435233	0.667221	0.86294
TargetFEV1_	X4466432	0.0435233	0.667221	0.86294
TargetFEV1_	X575542	0.0435233	0.667221	0.86294
TargetFEV1_	X613294	-0.0435233	0.667221	0.86294
TargetFEV1_	X3180933	-0.0435233	0.667221	0.86294
TargetFEV1_	X4426438	0.0429565	0.671303	0.867306
TargetFEV1_	X3128077	-0.0428528	0.672051	0.867306
TargetFEV1_	X4354493	0.0427886	0.672514	0.867306
TargetFEV1_	X4391161	0.0426866	0.67325	0.867432
TargetFEV1_	X4426982	0.042438	0.675045	0.868331
TargetFEV1_	X960131	-0.0424129	0.675227	0.868331
TargetFEV1_	X29012	-0.0422985	0.676054	0.868572
TargetFEV1_	X4331006	0.0421433	0.677176	0.868927
TargetFEV1_	X1147942	0.0418759	0.679112	0.868927
TargetFEV1_	X4410988	-0.0418182	0.679529	0.868927
TargetFEV1_	X1121111	0.0420744	0.677675	0.868927
TargetFEV1_	X63117	-0.0419543	0.678544	0.868927
TargetFEV1_	X4426165	0.0414471	0.68222	0.871547
TargetFEV1_	X305561	0.0412617	0.683565	0.872445
TargetFEV1_	X2704013	0.0411466	0.684401	0.872692
TargetFEV1_	X4318284	0.0407598	0.687212	0.875454
TargetFEV1_	X571931	-0.0404307	0.689608	0.876861
TargetFEV1_	X324532	0.0404704	0.689319	0.876861
TargetFEV1_	X760359	0.0400414	0.692445	0.878003
TargetFEV1_	X364203	0.0400414	0.692445	0.878003
TargetFEV1_	X4431558	-0.0400414	0.692445	0.878003
TargetFEV1_	X189083	0.0398634	0.693744	0.878829
TargetFEV1_	X68617	0.0366794	0.717124	0.882405
TargetFEV1_	X4414596	0.0382873	0.705284	0.882405
TargetFEV1_	X4423360	-0.0376266	0.710141	0.882405
TargetFEV1_	X4345640	0.0382705	0.705407	0.882405
TargetFEV1_	X1136387	0.0390417	0.699752	0.882405
TargetFEV1_	X4480777	0.0375976	0.710354	0.882405
TargetFEV1_	X4354540	0.0391798	0.698741	0.882405
TargetFEV1_	X88035	-0.0375173	0.710945	0.882405
TargetFEV1_	X4470246	0.0387574	0.701835	0.882405
TargetFEV1_	X4448694	-0.0377284	0.709391	0.882405
TargetFEV1_	X834463	0.0365596	0.71801	0.882405
TargetFEV1_	X4369927	0.0365596	0.71801	0.882405
TargetFEV1_	X3423513	0.0365596	0.71801	0.882405
TargetFEV1_	X269901	-0.0366947	0.717011	0.882405
TargetFEV1_	X2675747	0.0365596	0.71801	0.882405
TargetFEV1_	X236142	0.0365596	0.71801	0.882405
TargetFEV1_	X4435982	0.0386509	0.702615	0.882405
TargetFEV1_	X4477971	0.0365596	0.71801	0.882405
TargetFEV1_	X1080820	0.0376612	0.709886	0.882405
TargetFEV1_	X814176	0.0365596	0.71801	0.882405
TargetFEV1_	X4335077	0.0365596	0.71801	0.882405
TargetFEV1_	X1067865	0.0365596	0.71801	0.882405
TargetFEV1_	X810831	0.0365596	0.71801	0.882405
TargetFEV1_	X135993	0.0365596	0.71801	0.882405
TargetFEV1_	X4482516	0.0365596	0.71801	0.882405
TargetFEV1_	X33919	0.0365596	0.71801	0.882405
TargetFEV1_	X2530636	0.0365596	0.71801	0.882405
TargetFEV1_	X4346780	0.0365596	0.71801	0.882405
TargetFEV1_	X4472399	0.0365596	0.71801	0.882405
TargetFEV1_	X21368	0.0365596	0.71801	0.882405
TargetFEV1_	X1981302	0.0365596	0.71801	0.882405
TargetFEV1_	X575407	0.0365596	0.71801	0.882405
TargetFEV1_	X1147718	-0.0365596	0.71801	0.882405
TargetFEV1_	X4368261	-0.0363543	0.719527	0.882672
TargetFEV1_	X281015	-0.0364239	0.719012	0.882672
TargetFEV1_	X221127	-0.0354948	0.725892	0.889676
TargetFEV1_	X4414489	0.0352963	0.727364	0.890677
TargetFEV1_	X4310927	-0.0348607	0.730599	0.893832
TargetFEV1_	X1843701	0.0346176	0.732407	0.895237
TargetFEV1_	X213394	-0.0339495	0.737381	0.900507
TargetFEV1_	X1068955	0.033794	0.738541	0.901113
TargetFEV1_	X1106150	0.0336437	0.739662	0.901161
TargetFEV1_	X131883	-0.0330777	0.743889	0.901161
TargetFEV1_	X4447432	-0.0330777	0.743889	0.901161
TargetFEV1_	X187504	-0.0330777	0.743889	0.901161
TargetFEV1_	X1096842	-0.0332814	0.742367	0.901161
TargetFEV1_	X102894	-0.0330777	0.743889	0.901161
TargetFEV1_	X325918	-0.0330777	0.743889	0.901161
TargetFEV1_	X311704	-0.0330777	0.743889	0.901161
TargetFEV1_	X386899	-0.0327006	0.746709	0.903771
TargetFEV1_	X4479603	0.0323642	0.749229	0.905205
TargetFEV1_	X851733	0.0322754	0.749894	0.905205
TargetFEV1_	X4446247	-0.032382	0.749095	0.905205
TargetFEV1_	X1066621	-0.0315849	0.755074	0.905397
TargetFEV1_	X1060234	-0.0317284	0.753996	0.905397
TargetFEV1_	X548621	0.0313368	0.756938	0.905397
TargetFEV1_	X280369	-0.0319931	0.752011	0.905397
TargetFEV1_	X2394	-0.0314336	0.756211	0.905397
TargetFEV1_	X4407939	-0.0312771	0.757387	0.905397
TargetFEV1_	X2651333	0.0313368	0.756938	0.905397
TargetFEV1_	X4385326	0.0313368	0.756938	0.905397
TargetFEV1_	X887706	0.0313368	0.756938	0.905397
TargetFEV1_	X177037	0.0313368	0.756938	0.905397
TargetFEV1_	X180352	0.0313368	0.756938	0.905397
TargetFEV1_	X887744	0.0302923	0.764801	0.913454
TargetFEV1_	X36125	0.0301141	0.766144	0.913454
TargetFEV1_	X4295455	0.0301388	0.765958	0.913454
TargetFEV1_	X4473788	-0.0295958	0.770056	0.914105
TargetFEV1_	X107854	-0.0295958	0.770056	0.914105
TargetFEV1_	X4325096	-0.0295958	0.770056	0.914105
TargetFEV1_	X620035	-0.0295958	0.770056	0.914105
TargetFEV1_	X2915091	-0.0295958	0.770056	0.914105
TargetFEV1_	X523036	-0.0294022	0.771519	0.915042
TargetFEV1_	X4347860	0.0291648	0.773314	0.915984
TargetFEV1_	X4481613	0.0291187	0.773663	0.915984
TargetFEV1_	X4475523	-0.0287892	0.776156	0.91654
TargetFEV1_	X83705	0.0288805	0.775465	0.91654
TargetFEV1_	X4327628	-0.0288769	0.775493	0.91654
TargetFEV1_	X4365756	0.0285964	0.777617	0.917466
TargetFEV1_	X4482374	0.0283325	0.779616	0.919027
TargetFEV1_	X4330849	0.0280641	0.781652	0.919829
TargetFEV1_	X1001007	-0.0281382	0.78109	0.919829
TargetFEV1_	X4471251	0.0258065	0.798829	0.920399
TargetFEV1_	X925091	-0.0276188	0.785032	0.920399
TargetFEV1_	X915428	-0.0266134	0.792678	0.920399
TargetFEV1_	X71165	-0.0272704	0.787679	0.920399
TargetFEV1_	X979261	0.0268836	0.790622	0.920399
TargetFEV1_	X4478125	0.0264766	0.79372	0.920399
TargetFEV1_	X495451	0.0278022	0.783639	0.920399
TargetFEV1_	X2796295	-0.0257073	0.799586	0.920399
TargetFEV1_	X72964	-0.026114	0.796484	0.920399
TargetFEV1_	X4436552	-0.0260083	0.797289	0.920399
TargetFEV1_	X4387208	-0.0266746	0.792212	0.920399
TargetFEV1_	X1010329	0.026114	0.796484	0.920399
TargetFEV1_	X763733	0.0259199	0.797964	0.920399
TargetFEV1_	X693231	-0.0278128	0.783558	0.920399
TargetFEV1_	X326116	0.026114	0.796484	0.920399
TargetFEV1_	X3931537	0.0256848	0.799758	0.920399
TargetFEV1_	X730906	0.026114	0.796484	0.920399
TargetFEV1_	X4457296	0.026114	0.796484	0.920399
TargetFEV1_	X4423410	0.026114	0.796484	0.920399
TargetFEV1_	X4451907	0.026114	0.796484	0.920399
TargetFEV1_	X825808	-0.026114	0.796484	0.920399
TargetFEV1_	X3592276	-0.026114	0.796484	0.920399
TargetFEV1_	X74192	-0.026114	0.796484	0.920399
TargetFEV1_	X4295788	-0.026114	0.796484	0.920399
TargetFEV1_	X160015	-0.026114	0.796484	0.920399
TargetFEV1_	X357522	-0.026114	0.796484	0.920399
TargetFEV1_	X499378	-0.0255049	0.801131	0.921199
TargetFEV1_	X71957	0.0254027	0.801912	0.921316
TargetFEV1_	X956702	-0.0228067	0.821801	0.922301
TargetFEV1_	X1106060	-0.0226338	0.82313	0.922301
TargetFEV1_	X405676	0.0231623	0.81907	0.922301
TargetFEV1_	X516809	-0.0241822	0.811248	0.922301
TargetFEV1_	X4479043	0.0232261	0.81858	0.922301
TargetFEV1_	X92430	-0.0239164	0.813284	0.922301
TargetFEV1_	X4483006	0.0226321	0.823143	0.922301
TargetFEV1_	X1100972	0.0248603	0.806057	0.922301
TargetFEV1_	X931121	-0.0241436	0.811544	0.922301
TargetFEV1_	X1058950	-0.0230743	0.819746	0.922301
TargetFEV1_	X3746876	-0.0226321	0.823143	0.922301
TargetFEV1_	X301363	-0.0226321	0.823143	0.922301
TargetFEV1_	X870762	0.0226321	0.823143	0.922301
TargetFEV1_	X840896	0.0230124	0.820221	0.922301
TargetFEV1_	X4327501	-0.0226321	0.823143	0.922301
TargetFEV1_	X4456894	-0.0226321	0.823143	0.922301
TargetFEV1_	X555970	0.0226321	0.823143	0.922301
TargetFEV1_	X340614	0.0226321	0.823143	0.922301
TargetFEV1_	X977188	0.0226321	0.823143	0.922301
TargetFEV1_	X956553	0.0226321	0.823143	0.922301
TargetFEV1_	X906051	0.0226321	0.823143	0.922301
TargetFEV1_	X146154	0.0226321	0.823143	0.922301
TargetFEV1_	X911808	0.0226321	0.823143	0.922301
TargetFEV1_	X194442	0.0226321	0.823143	0.922301
TargetFEV1_	X364120	0.0226321	0.823143	0.922301
TargetFEV1_	X566717	0.0226321	0.823143	0.922301
TargetFEV1_	X948115	0.0226321	0.823143	0.922301
TargetFEV1_	X3252211	0.0226321	0.823143	0.922301
TargetFEV1_	X1005406	0.0226321	0.823143	0.922301
TargetFEV1_	X611914	0.0226321	0.823143	0.922301
TargetFEV1_	X4310398	-0.021558	0.83141	0.925984
TargetFEV1_	X4299087	-0.0214659	0.832119	0.925984
TargetFEV1_	X4477028	-0.02211	0.827159	0.925984
TargetFEV1_	X4436046	-0.0214077	0.832567	0.925984
TargetFEV1_	X4312974	0.0218552	0.82912	0.925984
TargetFEV1_	X139056	-0.0217274	0.830105	0.925984
TargetFEV1_	X908663	-0.0217257	0.830118	0.925984
TargetFEV1_	X256215	-0.0219979	0.828022	0.925984
TargetFEV1_	X82728	-0.0214535	0.832215	0.925984
TargetFEV1_	X1053321	0.0201016	0.842647	0.93574
TargetFEV1_	X2317377	-0.0200926	0.842717	0.93574
TargetFEV1_	X4321398	0.0195924	0.846583	0.937698
TargetFEV1_	X4480189	-0.019244	0.849279	0.937698
TargetFEV1_	X4410166	0.0191502	0.850005	0.937698
TargetFEV1_	X1541939	-0.0195924	0.846583	0.937698
TargetFEV1_	X4482889	0.0191502	0.850005	0.937698
TargetFEV1_	X1142026	0.0191502	0.850005	0.937698
TargetFEV1_	X192720	0.0191502	0.850005	0.937698
TargetFEV1_	X4414476	0.0196791	0.845913	0.937698
TargetFEV1_	X4344207	0.0184755	0.855231	0.939647
TargetFEV1_	X918932	-0.0185314	0.854798	0.939647
TargetFEV1_	X4446320	0.0187475	0.853124	0.939647
TargetFEV1_	X4062647	-0.0185806	0.854417	0.939647
TargetFEV1_	X4482428	0.0185089	0.854972	0.939647
TargetFEV1_	X318732	0.0181625	0.857658	0.941552
TargetFEV1_	X4449250	0.0178448	0.860122	0.941973
TargetFEV1_	X1012358	0.0178779	0.859865	0.941973
TargetFEV1_	X15806	0.0179027	0.859673	0.941973
TargetFEV1_	X1028632	0.0174625	0.863089	0.943392
TargetFEV1_	X4346675	0.0175598	0.862334	0.943392
TargetFEV1_	X4480359	-0.0174093	0.863502	0.943392
TargetFEV1_	X181589	-0.0170132	0.86658	0.945993
TargetFEV1_	X714461	0.0169095	0.867385	0.946112
TargetFEV1_	X4469924	0.0163685	0.871591	0.949936
TargetFEV1_	X4448331	-0.0154883	0.878441	0.950826
TargetFEV1_	X548730	0.0142885	0.887794	0.950826
TargetFEV1_	X2438396	-0.0144632	0.886432	0.950826
TargetFEV1_	X884751	-0.0151076	0.881407	0.950826
TargetFEV1_	X586141	0.0139275	0.890612	0.950826
TargetFEV1_	X4440670	0.0139275	0.890612	0.950826
TargetFEV1_	X4433274	0.0139275	0.890612	0.950826
TargetFEV1_	X4459196	0.0140575	0.889597	0.950826
TargetFEV1_	X4469576	0.0145176	0.886007	0.950826
TargetFEV1_	X4309088	0.0148047	0.883768	0.950826
TargetFEV1_	X239667	-0.0146735	0.884791	0.950826
TargetFEV1_	X735769	0.0139275	0.890612	0.950826
TargetFEV1_	X4302241	0.0139275	0.890612	0.950826
TargetFEV1_	X74407	0.0139275	0.890612	0.950826
TargetFEV1_	X683178	0.0139275	0.890612	0.950826
TargetFEV1_	X3235048	0.0146488	0.884984	0.950826
TargetFEV1_	X1071699	0.0139275	0.890612	0.950826
TargetFEV1_	X717486	0.0139275	0.890612	0.950826
TargetFEV1_	X4302571	0.0139275	0.890612	0.950826
TargetFEV1_	X284293	0.0139275	0.890612	0.950826
TargetFEV1_	X537085	0.0139275	0.890612	0.950826
TargetFEV1_	X4827	0.0139275	0.890612	0.950826
TargetFEV1_	X239064	0.0139275	0.890612	0.950826
TargetFEV1_	X591708	0.0139275	0.890612	0.950826
TargetFEV1_	X162623	0.0139275	0.890612	0.950826
TargetFEV1_	X336710	0.0139275	0.890612	0.950826
TargetFEV1_	X1097208	0.013594	0.893215	0.951085
TargetFEV1_	X4460914	-0.0136399	0.892857	0.951085
TargetFEV1_	X1082607	-0.0137441	0.892043	0.951085
TargetFEV1_	X4430843	-0.0135375	0.893656	0.951085
TargetFEV1_	X142935	-0.0132754	0.895703	0.952518
TargetFEV1_	X614182	-0.0120877	0.904989	0.957146
TargetFEV1_	X4390755	-0.0121865	0.904216	0.957146
TargetFEV1_	X15202	-0.0121248	0.904698	0.957146
TargetFEV1_	X1030589	-0.0121865	0.904216	0.957146
TargetFEV1_	X194878	-0.0121865	0.904216	0.957146
TargetFEV1_	X923032	-0.0121865	0.904216	0.957146
TargetFEV1_	X196191	-0.0121865	0.904216	0.957146
TargetFEV1_	X4366487	-0.0118123	0.907144	0.95728
TargetFEV1_	X4359590	0.0118578	0.906787	0.95728
TargetFEV1_	X41911	-0.01155	0.909197	0.95728
TargetFEV1_	X4468506	0.0117183	0.90788	0.95728
TargetFEV1_	X4408558	-0.0115415	0.909263	0.95728
TargetFEV1_	X14124	-0.0115309	0.909346	0.95728
TargetFEV1_	X4459265	-0.0110658	0.912988	0.960076
TargetFEV1_	X545299	-0.0110113	0.913415	0.960076
TargetFEV1_	X814442	0.010865	0.914561	0.960537
TargetFEV1_	X1084906	0.0106225	0.916461	0.961788
TargetFEV1_	X760967	0.010473	0.917632	0.962274
TargetFEV1_	X4412630	0.0101788	0.919939	0.962535
TargetFEV1_	X4447219	-0.010202	0.919757	0.962535
TargetFEV1_	X4313553	0.01017	0.920008	0.962535
TargetFEV1_	X4295564	-0.0086502	0.931931	0.96387
TargetFEV1_	X521851	-0.00891204	0.929875	0.96387
TargetFEV1_	X155329	0.00979496	0.922948	0.96387
TargetFEV1_	X441155	-0.00939601	0.926078	0.96387
TargetFEV1_	X4438166	0.00956198	0.924776	0.96387
TargetFEV1_	X1746900	0.00870466	0.931503	0.96387
TargetFEV1_	X254011	0.00898226	0.929324	0.96387
TargetFEV1_	X1126009	-0.00870466	0.931503	0.96387
TargetFEV1_	X4468805	-0.00870466	0.931503	0.96387
TargetFEV1_	X4423422	-0.00870466	0.931503	0.96387
TargetFEV1_	X43965	-0.00870466	0.931503	0.96387
TargetFEV1_	X557235	-0.00870466	0.931503	0.96387
TargetFEV1_	X239923	0.00870466	0.931503	0.96387
TargetFEV1_	X4469302	0.00870466	0.931503	0.96387
TargetFEV1_	X296420	0.00870466	0.931503	0.96387
TargetFEV1_	X4362073	-0.00836485	0.934171	0.964718
TargetFEV1_	X129907	-0.00836605	0.934162	0.964718
TargetFEV1_	X530164	0.00797803	0.937209	0.96712
TargetFEV1_	X359779	0.00680054	0.946461	0.975186
TargetFEV1_	X4378683	0.00684009	0.94615	0.975186
TargetFEV1_	X903686	0.00658114	0.948186	0.976222
TargetFEV1_	X307057	-0.00638409	0.949736	0.977076
TargetFEV1_	X4130483	0.00619327	0.951236	0.977879
TargetFEV1_	X4465803	0.00557487	0.9561	0.982136
TargetFEV1_	X4392347	-0.00522279	0.95887	0.982751
TargetFEV1_	X15257	-0.00522279	0.95887	0.982751
TargetFEV1_	X4454025	-0.00522279	0.95887	0.982751
TargetFEV1_	X1033235	0.0050131	0.96052	0.9837
TargetFEV1_	X4350466	-0.00441863	0.965199	0.987746
TargetFEV1_	X4323095	0.00423273	0.966662	0.988499
TargetFEV1_	X4301099	0.00409449	0.96775	0.988867
TargetFEV1_	X882765	-0.00395746	0.968829	0.989225
TargetFEV1_	X1052181	-0.00377147	0.970293	0.989233
TargetFEV1_	X1051669	-0.00381066	0.969985	0.989233
TargetFEV1_	X227343	-0.00306108	0.975887	0.990662
TargetFEV1_	X888300	0.00193593	0.984749	0.990662
TargetFEV1_	X281310	0.00174093	0.986285	0.990662
TargetFEV1_	X4412991	-0.00254093	0.979983	0.990662
TargetFEV1_	X4374663	0.00219166	0.982734	0.990662
TargetFEV1_	X4438284	0.00182753	0.985602	0.990662
TargetFEV1_	X59563	0.00196189	0.984544	0.990662
TargetFEV1_	X175145	-0.00333017	0.973768	0.990662
TargetFEV1_	X541119	0.00300528	0.976326	0.990662
TargetFEV1_	X4442899	-0.00304589	0.976006	0.990662
TargetFEV1_	X17976	0.00230124	0.981871	0.990662
TargetFEV1_	X4439469	-0.00268655	0.978836	0.990662
TargetFEV1_	X846656	0.00174093	0.986285	0.990662
TargetFEV1_	X4482598	0.00174093	0.986285	0.990662
TargetFEV1_	X15570	0.00174093	0.986285	0.990662
TargetFEV1_	X196140	0.00174093	0.986285	0.990662
TargetFEV1_	X300935	0.00174093	0.986285	0.990662
TargetFEV1_	X315189	0.00174093	0.986285	0.990662
TargetFEV1_	X3407515	0.00174093	0.986285	0.990662
TargetFEV1_	X182184	0.00174093	0.986285	0.990662
TargetFEV1_	X4446058	-0.0010163	0.991993	0.99419
TargetFEV1_	X4397805	0.00114386	0.990988	0.99419
TargetFEV1_	X1952	-0.0010259	0.991918	0.99419
TargetFEV1_	X4349867	0.000915547	0.992787	0.994251
TargetFEV1_	X4352537	0.000770279	0.993931	0.994664
TargetFEV1_	X4465204	-0.00067422	0.994688	0.994688
TargetFEV1_	X4307347	NA	NA	NA
TargetFEV1_	X839282	NA	NA	NA
TargetFEV1_	X4394099	NA	NA	NA
TargetFEV1_	X4418210	NA	NA	NA
TargetFEV1_	X92721	NA	NA	NA
TargetFEV1_	X2310825	NA	NA	NA
TargetFEV1_	X1033013	NA	NA	NA
TargetFEV1_	X3931371	NA	NA	NA
TargetFEV1_	X36255	NA	NA	NA
TargetFEV1_	X554163	NA	NA	NA
TargetFEV1_	X175612	NA	NA	NA
TargetFEV1_	X514825	NA	NA	NA
TargetFEV1_	X238674	NA	NA	NA
TargetFEV1_	X4045882	NA	NA	NA
TargetFEV1_	X300829	NA	NA	NA
TargetFEV1_	X471180	NA	NA	NA
