# Supplementary material for: Neutrophilic proteolysis in the cystic fibrosis lung correlates with a pathogenic microbiome
Source: Microbiome. 2019 Feb 13;7:23. doi: 10.1186/s40168-019-0636-3 (PMC6375204; doi:10.1186/s40168-019-0636-3)
Supplement: Supplementary file 6 — Table S3. Peptidomics data on human proteome as produced using PEAKS software. (XLSX 87 kb) [file 40168_2019_636_MOESM6_ESM.xlsx]

## Sheet: proteins
Protein Group	Protein ID	Accession	Significance	Coverage (%)	#Peptides	#Unique	PTM	Description	CF012_23D_RA1_01_35522.mzXML	CF034 _51D_RH4_01_35446.mzXML	CF034_-327D_RA9_01_35276.mzXML	CF037_-196D_RD8_01_35352.mzXML	CF041_-222D_RC9_01_35328.mzXML	CF046 _-140D_RE10_01_35382.mzXML	CF053_0D_RF12_01_35412.mzXML	CF061_-140D_RE9_01_35380.mzXML	CF061_-14D_RF9_01_35406.mzXML	CF064 _-222D_RC10_01_35330.mzXML	CF066_-131D_RF2_01_35392.mzXML	CF069_-173D_RE1_01_35364.mzXML	CF075_156D_BA7_01_35481.mzXML	CF077_-131D_RF1_01_35390.mzXML	CF082_-161D_RE3_01_35368.mzXML	CF083_-313D_RB1_01_35286.mzXML	CF086 _-243D_RC4_01_35318.mzXML	CF092_21D_RG12_01_35437.mzXML	CF093_65D_RH5_01_35448.mzXML	CF095 _-14D_RF10_01_35408.mzXML	CF104_0D_RF11_01_35410.mzXML	CF107_-215D_RC12_01_35334.mzXML	CF130_-271D_RB11_01_35306.mzXML	CF138_23D_RH1_01_35440.mzXML	CF139_-313D_RB2_01_35288.mzXML	CF142_-180D_RD11_01_35358.mzXML	CF146_91D_RH9_01_35456.mzXML	CF148_-243D_RC3_01_35316.mzXML	CF149_-327D_RA8_01_35274.mzXML	CF151_-243D_RC2_01_35314.mzXML	CF151_14D_RG6_01_35425.mzXML	CF154 _-327D_RA10_01_35278.mzXML	CF157_-159D_RE5_01_35372.mzXML	CF160_-224D_RC8_01_35326.mzXML	CF167_-203D_RD5_01_35346.mzXML	CF175_-138D_RE12_01_35386.mzXML	CF176 _133D_BA4_01_35474.mzXML	CF178 _-278D_RB10_01_35304.mzXML	CF188_-194D_RD9_01_35354.mzXML	CF188_23D_RH2_01_35442.mzXML	CF189_-61D_RF6_01_35400.mzXML
55	64	sp|P06702|S10A9_HUMAN	200	93	39	37	Acetylation (N-term); Oxidation (M); Methylation(C-term)	Protein S100-A9 OS=Homo sapiens GN=S100A9 PE=1 SV=1	27000	130000	255000	863000	954000	186000	558000	53700	303000	0	145000	770000	539000	29500	43700	522000	423000	271000	41900	583000	11400	489000	349000	78800	29200	151000	27400	391000	2400000	18100	433000	951000	277000	377000	66400	796000	320000	281000	24600	9610	771000
106	1	sp|P69905|HBA_HUMAN	200	92	66	66		Hemoglobin subunit alpha OS=Homo sapiens GN=HBA1 PE=1 SV=2	0	3070000	0	53100	11900	72700	0	0	27300	0	46100	11300	77300	0	0	8480	1070	112000	0	68400	0	22600	66400	0	0	0	0	14900	0	1420	89800	22700	17600	118000	10400	30600	31400	75300	0	0	24200
6	31	sp|P05109|S10A8_HUMAN	200	85	61	61	Dehydration; Oxidation (M); Ubiquitin; Deamidation (NQ); Sodium adduct; 3 more	Protein S100-A8 OS=Homo sapiens GN=S100A8 PE=1 SV=1	21500	0	187000	231000	603000	50300	211000	16000	148000	18500	3960	162000	175000	5800	0	358000	910000	107000	17500	235000	1890	256000	151000	10100	12000	25700	0	471000	964000	5710	114000	334000	81100	264000	40400	228000	0	123000	0	6570	238000
96	4	sp|P68871|HBB_HUMAN	200	84	54	29	Dehydration; Deamidation (NQ); Methylation(C-term); Pyro-glu from Q	Hemoglobin subunit beta OS=Homo sapiens GN=HBB PE=1 SV=2	0	638000	0	1460	0	46000	4370	0	0	0	5830	0	0	0	0	0	0	70900	0	0	0	0	0	0	0	0	11900	0	0	0	47400	13300	2970	0	0	0	0	14900	0	0	6990
7	24	A0A0A0MT31|A0A0A0MT31_HUMAN	200	84	61	1	Dehydration; Phosphorylation (STY); Pyro-glu from Q	Proline-rich protein 4 OS=Homo sapiens GN=PRH1 PE=4 SV=1	0	0	0	0	0	0	23500	0	14600	0	0	0	0	66700	5790	0	0	0	188000	0	41500	0	0	37900	105000	11500	150000	0	0	0	0	0	0	0	11800	0	30500	0	157000	159000	0
4	19	sp|P02810|PRPC_HUMAN	200	83	58	7	Dehydration; Phosphorylation (STY); Deamidation (NQ); Pyro-glu from Q	Salivary acidic proline-rich phosphoprotein 1/2 OS=Homo sapiens GN=PRH1 PE=1 SV=2	73900	0	0	0	0	93900	22200	0	26400	0	40500	33700	0	0	0	12800	7340	20300	116000	0	0	0	0	225000	0	12000	115000	0	0	73100	0	0	62000	0	63200	15900	103000	0	0	24100	0
325	3052	sp|P62328|TYB4_HUMAN	200	77	6	6	Acetylation (N-term); Oxidation (M)	Thymosin beta-4 OS=Homo sapiens GN=TMSB4X PE=1 SV=2	8770	36700	10300	114000	0	66200	65300	0	119000	0	130000	173000	169000	0	0	60800	0	142000	10100	136000	0	0	184000	33000	0	70000	0	0	0	0	299000	6470	121000	202000	30800	109000	129000	256000	0	0	17000
1	5	sp|Q8TDL5|BPIB1_HUMAN	200	76	106	71	Dehydration; Oxidation (M); Phosphorylation (STY); Ubiquitin; Deamidation (NQ); 6 more	BPI fold-containing family B member 1 OS=Homo sapiens GN=BPIFB1 PE=1 SV=1	371000	368000	5710	142000	4630	347000	169000	553000	346000	162000	86900	65800	205000	781000	1400000	110000	76100	307000	600000	292000	294000	63700	428000	195000	1120000	284000	334000	207000	0	660000	111000	47500	193000	232000	515000	166000	131000	305000	260000	363000	67800
53	81	sp|P02814|SMR3B_HUMAN	200	72	46	41	Carbamylation; Sodium adduct	Submaxillary gland androgen-regulated protein 3B OS=Homo sapiens GN=SMR3B PE=1 SV=2	18500	0	38400	46100	4150	35600	133000	24000	86200	10900	162000	85800	0	367000	144000	61900	44000	36800	79300	0	178000	0	43800	174000	160000	79400	131000	1490	11000	1230	39300	3220	146000	3440	37700	250000	114000	70600	88900	52200	147000
2	2	sp|P60709|ACTB_HUMAN	200	70	77	2	Acetylation (N-term); Ubiquitin; Methylation(C-term)	Actin cytoplasmic 1 OS=Homo sapiens GN=ACTB PE=1 SV=1	5770	14000	0	40700	0	43100	31900	29300	39900	6610	48500	18900	24700	3760	4170	42300	4570	38600	15900	15900	5110	2600	26600	7300	5470	28700	10900	0	4140	0	57700	3910	45900	30000	32000	12700	33100	40700	0	0	6500
86	119	sp|P02808|STAT_HUMAN	200	65	32	31	Phosphorylation (STY); Deamidation (NQ)	Statherin OS=Homo sapiens GN=STATH PE=1 SV=2	10700	0	0	0	0	120000	56400	0	32600	0	74000	44000	26500	0	14300	3240	0	86400	67600	5050	89300	0	72900	49700	46800	4350	80400	0	0	3510	52700	0	47900	10100	38300	65400	61900	90000	0	86300	0
19	45	sp|O60814|H2B1K_HUMAN	200	65	47	1	Acetylation (N-term); Ubiquitin; Deamidation (NQ); Methylation(KR); Pyro-glu from Q	Histone H2B type 1-K OS=Homo sapiens GN=HIST1H2BK PE=1 SV=3	18300	9080	0	84200	0	34700	0	8640	26400	0	18600	12600	127000	0	3680	37200	0	55600	14100	48900	0	0	129000	19400	0	28400	3880	0	0	0	112000	0	60800	89900	21000	10500	91500	121000	0	0	0
21	48	sp|Q5QNW6|H2B2F_HUMAN	200	65	47	1	Acetylation (N-term); Ubiquitin; Deamidation (NQ); Methylation(KR); Pyro-glu from Q	Histone H2B type 2-F OS=Homo sapiens GN=HIST2H2BF PE=1 SV=3	0	12200	0	22200	0	14000	0	0	13200	0	0	18500	20200	0	0	16900	0	21500	5960	0	0	0	27800	0	0	15600	0	0	0	0	38300	0	18200	19800	7350	0	28800	44900	0	0	0
50	67	E9PAL0|E9PAL0_HUMAN	200	65	41	1	Dehydration; Phosphorylation (STY); Deamidation (NQ); Pyro-glu from Q	Basic salivary proline-rich protein 4 OS=Homo sapiens GN=PRB4 PE=1 SV=1	0	0	5730	0	0	0	0	0	2960	0	0	3840	0	0	0	0	3610	4520	9980	0	0	0	0	1650	0	8180	0	96200	0	0	0	0	0	0	2360	0	0	0	0	0	0
85	96	sp|P62805|H4_HUMAN	200	59	20	19	Oxidation (M)	Histone H4 OS=Homo sapiens GN=HIST1H4A PE=1 SV=2	7230	1890	0	182000	17400	72500	107000	16400	55400	0	73900	407000	35100	5480	16000	137000	31600	188000	15700	172000	5430	246000	24500	6160	0	45600	9240	56700	0	0	95400	97500	0	560000	16900	137000	11400	106000	0	12200	358000
51	76	sp|Q9NP55|BPIA1_HUMAN	200	57	38	38	Acetylation (N-term); Ubiquitin; Deamidation (NQ); Pyro-glu from Q; Sodium adduct	BPI fold-containing family A member 1 OS=Homo sapiens GN=BPIFA1 PE=1 SV=1	29400	42800	35100	39700	4520	118000	222000	46000	18100	18700	13200	52200	103000	131000	233000	51300	89300	138000	158000	21400	35600	33900	84200	73400	28000	61400	118000	36500	11500	18900	19300	37800	65800	40500	36700	118000	3320	146000	8150	22000	29100
36	79	G3V1M9|G3V1M9_HUMAN	200	54	43	1	Phosphorylation (STY); Ubiquitin; Pyro-glu from Q	Basic salivary proline-rich protein 1 OS=Homo sapiens GN=PRB1 PE=1 SV=2	0	0	0	14200	0	6600	0	0	6900	0	13500	0	0	8850	4850	10200	11200	0	2260	0	0	0	0	6230	8010	0	15400	29800	0	0	0	0	0	0	0	5330	0	0	15200	6940	0
127	114	sp|P25815|S100P_HUMAN	200	53	11	11	Acetylation (N-term); Oxidation (M)	Protein S100-P OS=Homo sapiens GN=S100P PE=1 SV=2	12100	0	1500	20000	53200	7590	53600	0	10700	0	0	26400	13400	1770	1830	4300	20100	2970	7080	8280	0	68100	8740	21700	6600	7020	13500	16000	21600	9950	6070	62500	0	5780	7550	19900	0	4230	0	28600	40800
35	80	sp|P04280|PRP1_HUMAN	200	49	42	3	Phosphorylation (STY); Ubiquitin; Pyro-glu from Q	Basic salivary proline-rich protein 1 OS=Homo sapiens GN=PRB1 PE=1 SV=2	0	0	0	0	0	0	11800	0	1860	43200	0	0	0	54500	27300	3640	0	0	8820	0	15000	0	0	5240	24900	4190	13900	25200	0	0	0	0	0	0	0	6190	0	10200	17200	32000	0
204	160	sp|P15515|HIS1_HUMAN	200	42	14	14	Acetylation (N-term)	Histatin-1 OS=Homo sapiens GN=HTN1 PE=1 SV=2	42700	0	122000	0	0	12900	5210	38000	93200	9710	12900	5940	0	99700	102000	31500	0	0	107000	0	188000	0	0	361000	24900	28100	151000	0	0	129000	0	0	12200	0	95600	8870	0	8620	3620	90200	0
205	156	sp|Q96DR5|BPIA2_HUMAN	200	39	11	11		BPI fold-containing family A member 2 OS=Homo sapiens GN=BPIFA2 PE=1 SV=2	43000	13900	0	0	4060	59800	13500	20700	26300	0	14100	19900	0	2660	0	15200	0	10500	34500	0	0	0	0	150000	0	8090	56400	0	0	147000	16300	0	31000	0	50000	0	34500	0	0	19400	0
1004	1104	sp|Q96QR1|SG3A1_HUMAN	200	34	1	1		Secretoglobin family 3A member 1 OS=Homo sapiens GN=SCGB3A1 PE=1 SV=2	13500	59300	0	0	7190	0	0	0	0	0	0	0	0	17600	52600	0	0	0	18400	0	13600	0	0	0	0	0	0	0	0	17500	0	4530	0	0	0	0	0	0	0	0	0
543	4980	A6NIW5|A6NIW5_HUMAN	200	29	2	2	Acetylation (N-term)	Peroxiredoxin 2 isoform CRA_a OS=Homo sapiens GN=PRDX2 PE=1 SV=2	0	1400000	0	0	0	0	0	20800	20400	0	0	0	0	0	13000	8690	0	0	0	0	0	0	0	25800	0	0	24800	0	0	0	0	0	5730	0	5910	0	0	0	26600	102000	0
104	107	sp|P04406|G3P_HUMAN	200	25	14	14		Glyceraldehyde-3-phosphate dehydrogenase OS=Homo sapiens GN=GAPDH PE=1 SV=3	16400	0	0	143000	59600	61000	34200	41000	68500	0	131000	103000	87200	17000	15400	68200	21300	138000	0	75700	0	118000	65900	0	5710	7230	5000	16200	35200	12100	36900	107000	44700	0	21500	60900	0	62300	0	7640	192000
624	137	sp|P52566|GDIR2_HUMAN	200	22	6	6	Acetylation (N-term)	Rho GDP-dissociation inhibitor 2 OS=Homo sapiens GN=ARHGDIB PE=1 SV=3	0	0	3540	59300	0	16800	0	0	18300	0	19600	74800	110000	0	0	16000	0	69800	0	117000	0	10900	99900	0	0	0	0	0	10100	0	67600	41100	10800	134000	0	29600	23700	100000	7030	0	67300
122	101	sp|P06733|ENOA_HUMAN	200	21	9	6	Ubiquitin	Alpha-enolase OS=Homo sapiens GN=ENO1 PE=1 SV=2	1470	19500	0	54500	0	23100	13100	4000	21000	0	88400	0	37400	0	10600	0	0	33600	0	73800	0	0	74100	0	0	0	0	0	0	17800	91700	0	24600	58800	0	0	0	80700	9410	0	18400
93	72	sp|P02788-2|TRFL_HUMAN	200	16	19	19		Isoform DeltaLf of Lactotransferrin OS=Homo sapiens GN=LTF	8360	36600	152000	116000	51600	125000	322000	40400	118000	1310	0	138000	133000	20300	14300	254000	73400	113000	25900	228000	6620	42200	165000	30500	70200	69300	45100	58200	308000	45200	211000	346000	46900	70300	62000	122000	0	196000	37100	28100	221000
272	1369	sp|P05204|HMGN2_HUMAN	200	16	2	2		Non-histone chromosomal protein HMG-17 OS=Homo sapiens GN=HMGN2 PE=1 SV=3	2000	47200	0	103000	47900	57000	25900	0	70900	0	111000	172000	79200	17100	20900	0	24700	69700	20900	166000	2840	0	178000	0	0	31000	13900	0	8730	10100	0	5810	39900	125000	22200	37000	137000	183000	0	10200	0
189	178	sp|Q8N4F0|BPIB2_HUMAN	200	14	6	5	Acetylation (N-term)	BPI fold-containing family B member 2 OS=Homo sapiens GN=BPIFB2 PE=1 SV=2	41400	0	2850	0	0	42700	7170	38300	40300	0	9610	0	16400	7800	0	14500	13000	4310	27800	15900	2580	0	22900	22300	0	8600	33700	18900	0	98400	24900	0	11600	17300	86900	8490	26100	32200	0	17700	0
484	138	sp|P01876|IGHA1_HUMAN	200	14	6	1	Dehydration; Pyro-glu from Q	Immunoglobulin heavy constant alpha 1 OS=Homo sapiens GN=IGHA1 PE=1 SV=2	0	0	0	0	0	0	0	0	0	0	0	0	0	0	0	0	0	0	0	0	0	0	0	0	13500	0	0	0	0	0	0	0	0	0	0	0	0	0	0	0	0
590	876	sp|P10412|H14_HUMAN	200	13	3	1	Acetylation (N-term)	Histone H1.4 OS=Homo sapiens GN=HIST1H1E PE=1 SV=2	0	18800	0	33100	0	15900	5490	10100	16800	0	24000	29700	11400	0	0	10600	0	25300	1680	31100	0	0	56300	0	0	11900	0	0	0	0	41700	0	15900	30900	0	11100	26500	38300	0	0	0
326	8731	sp|Q96PL1|SG3A2_HUMAN	200	13	1	1		Secretoglobin family 3A member 2 OS=Homo sapiens GN=SCGB3A2 PE=2 SV=1	0	8410	0	0	0	0	0	0	0	0	0	0	0	0	4380	0	0	0	1660	0	0	0	0	0	5400	0	0	0	0	12700	0	0	0	0	0	0	0	0	3010	0	0
165	99	sp|P13796|PLSL_HUMAN	200	12	11	5		Plastin-2 OS=Homo sapiens GN=LCP1 PE=1 SV=6	0	0	0	0	0	0	0	0	0	0	0	10100	22900	0	0	0	0	21600	0	24900	0	9100	9260	0	0	0	0	0	0	0	14600	53800	0	36800	0	6160	0	5170	0	0	42900
146	222	sp|P0C5Z0|H2AB2_HUMAN	200	9	4	4		Histone H2A-Bbd type 2/3 OS=Homo sapiens GN=H2AFB2 PE=1 SV=1	4080	0	0	45500	0	6590	32000	7980	14300	0	2670	38900	23500	14300	0	27300	4600	47100	0	43900	0	0	22000	0	12600	27000	4680	0	0	0	42300	15200	17600	61200	2620	23000	0	21000	7160	3200	45700
431	121	sp|P17213|BPI_HUMAN	200	9	6	6		Bactericidal permeability-increasing protein OS=Homo sapiens GN=BPI PE=1 SV=4	0	35500	0	4490	22800	0	0	0	5550	0	0	32200	4030	0	0	18000	0	0	0	36900	0	15900	22600	0	0	3190	0	1890	1280	0	25300	21800	5300	29700	2940	27800	0	28600	0	0	40100
766	196	sp|P08246|ELNE_HUMAN	200	9	1	1		Neutrophil elastase OS=Homo sapiens GN=ELANE PE=1 SV=1	5810	0	0	9090	3170	4860	5500	0	16000	0	0	7640	17600	1840	2430	0	0	9430	5800	6750	0	9800	7140	0	0	0	0	3350	0	4400	0	5850	6110	7170	3960	0	0	8420	0	3820	11200
619	127	sp|P02787|TRFE_HUMAN	200	8	8	8	Oxidation (M)	Serotransferrin OS=Homo sapiens GN=TF PE=1 SV=3	0	23400	8410	18800	0	0	0	0	9230	0	23300	17000	53900	0	0	30400	82200	0	3440	51600	0	3440	0	0	6480	0	0	0	10500	0	21400	8310	14300	41700	8540	0	0	18700	11800	5640	38100
230	139	sp|Q6P5S2|LEG1H_HUMAN	200	8	7	7	Oxidation (M); Deamidation (NQ)	Protein LEG1 homolog OS=Homo sapiens GN=LEG1 PE=1 SV=2	8410	0	8650	0	31100	21900	5720	9940	29800	0	0	10400	38000	0	17400	12200	49900	8190	9800	7540	6680	21600	6340	0	1830	13900	0	49200	14800	3140	6910	15200	24900	6210	22300	20700	0	6330	0	6370	17900
737	216	sp|P23528|COF1_HUMAN	200	8	1	1	Acetylation (N-term)	Cofilin-1 OS=Homo sapiens GN=CFL1 PE=1 SV=3	21800	11600	7880	19600	0	18500	0	25100	26500	0	30300	6590	0	0	0	10200	0	20900	34700	0	0	0	10300	26200	0	10300	22400	0	0	10700	28500	0	23700	10500	21200	4540	59800	45500	0	18900	0
754	381	sp|P09211|GSTP1_HUMAN	200	8	2	2		Glutathione S-transferase P OS=Homo sapiens GN=GSTP1 PE=1 SV=2	0	1400	0	0	0	0	0	0	0	0	0	4650	0	0	0	2070	0	8970	0	6680	0	0	7990	0	0	0	0	0	0	0	11500	0	0	10900	0	0	3600	0	0	0	0
218	129	sp|P01833|PIGR_HUMAN	200	7	8	8	Pyro-glu from Q	Polymeric immunoglobulin receptor OS=Homo sapiens GN=PIGR PE=1 SV=4	45000	127000	18900	8640	0	0	16500	149000	9290	0	0	8620	36000	198000	217000	94100	50100	0	58700	0	56600	0	0	28600	191000	19600	61000	8080	0	175000	0	0	13600	0	37600	16400	0	0	28500	64500	0
892	430	sp|P80188|NGAL_HUMAN	200	7	1	1		Neutrophil gelatinase-associated lipocalin OS=Homo sapiens GN=LCN2 PE=1 SV=2	0	0	11900	11900	0	0	10500	0	0	0	8730	14700	16700	0	0	81100	0	16600	0	28500	0	17900	15800	0	0	0	0	4180	32100	0	16900	55900	8120	22700	0	12800	6670	15300	0	0	32400
411	141	sp|P52209|6PGD_HUMAN	200	7	2	2		6-phosphogluconate dehydrogenase decarboxylating OS=Homo sapiens GN=PGD PE=1 SV=3	0	0	0	0	0	0	0	4990	0	0	8360	3750	0	0	0	0	0	9480	0	20900	0	0	11700	0	0	0	0	0	0	0	26200	3110	0	11400	0	0	0	17200	0	0	0
963	546	sp|P00338|LDHA_HUMAN	200	6	2	1		L-lactate dehydrogenase A chain OS=Homo sapiens GN=LDHA PE=1 SV=2	0	0	0	0	0	0	0	0	0	0	29100	0	0	0	0	0	0	11000	0	15400	0	0	11100	0	0	0	0	0	0	0	43400	1670	0	9100	0	0	25300	28800	0	0	7790
264	276	sp|Q8TAX7|MUC7_HUMAN	200	5	9	9		Mucin-7 OS=Homo sapiens GN=MUC7 PE=1 SV=2	48800	0	0	0	0	11000	23300	46000	58200	0	0	3620	0	15900	9830	6290	0	0	25200	0	5910	0	0	103000	26000	8860	22500	5170	0	66100	0	0	36300	0	88900	13100	0	0	17600	39900	0
809	529	sp|P05164|PERM_HUMAN	200	5	3	3		Myeloperoxidase OS=Homo sapiens GN=MPO PE=1 SV=1	0	0	0	0	54700	0	72500	0	0	0	0	2540	0	0	0	27300	36300	0	0	0	0	49600	0	9120	0	0	0	24000	19100	0	0	0	0	0	0	4810	0	0	0	0	51000
1106	509	sp|P61626|LYSC_HUMAN	200	5	1	1		Lysozyme C OS=Homo sapiens GN=LYZ PE=1 SV=1	0	0	108000	0	7960	0	6650	1610	0	0	0	4260	5830	0	0	0	8130	0	0	0	0	0	0	0	0	0	0	0	9800	0	0	0	0	0	0	0	0	0	0	0	1200
990	460	D6RA82|D6RA82_HUMAN	200	4	2	2		Annexin OS=Homo sapiens GN=ANXA3 PE=1 SV=1	0	0	0	14200	0	7900	19900	0	0	0	2860	9750	21800	0	10200	28000	13400	19400	3140	20500	3500	11500	0	0	15400	12000	9660	7060	7790	0	22000	46400	3190	42400	8950	8480	0	4150	18100	0	9860
97	132	sp|Q9P0M6|H2AW_HUMAN	200	4	2	1		Core histone macro-H2A.2 OS=Homo sapiens GN=H2AFY2 PE=1 SV=3	0	0	0	4230	0	0	0	0	0	0	0	4540	0	0	0	3690	3580	3430	0	2180	0	0	3600	0	0	0	0	0	0	0	0	1830	0	0	0	0	0	0	0	0	5690
738	426	sp|P19013|K2C4_HUMAN	200	3	2	1	Dehydration	Keratin type II cytoskeletal 4 OS=Homo sapiens GN=KRT4 PE=1 SV=4	0	0	938	24000	0	0	146000	0	0	0	14700	14700	0	0	0	39200	8010	22000	0	0	0	0	10300	0	0	40100	0	38700	0	0	14600	0	0	38500	0	11500	6700	0	0	0	6320
877	202	sp|P06396-2|GELS_HUMAN	200	3	2	2		Isoform 2 of Gelsolin OS=Homo sapiens GN=GSN	0	0	0	20300	9450	0	0	0	0	0	2680	5560	4240	0	0	19100	25100	0	0	43900	0	0	21000	0	0	0	0	0	0	0	9190	16900	0	34900	0	16200	0	6340	0	0	60300
1156	1055	sp|Q9H2A3|NGN2_HUMAN	200	3	1	1		Neurogenin-2 OS=Homo sapiens GN=NEUROG2 PE=2 SV=2	0	0	30500	25300	0	11800	8340	0	0	0	0	0	0	0	0	0	5880	19900	0	0	0	0	0	0	0	8990	0	0	0	0	0	17200	0	0	0	16200	9680	0	0	2400	0
883	654	sp|P04745|AMY1_HUMAN	200	3	1	1		Alpha-amylase 1 OS=Homo sapiens GN=AMY1A PE=1 SV=2	0	0	0	0	0	0	0	0	0	0	0	0	0	0	0	21100	0	0	0	0	0	0	0	0	34400	0	0	0	0	0	0	2500	0	0	0	0	0	0	0	0	0
401	981	sp|Q7Z3C6-3|ATG9A_HUMAN	200	2	1	1		Isoform 3 of Autophagy-related protein 9A OS=Homo sapiens GN=ATG9A	0	14600	14300	126000	0	160000	14700	38500	55200	0	0	36600	0	0	0	9760	4150	174000	94900	43200	4740	23600	72600	11300	22600	118000	9160	0	0	0	114000	35900	45000	20000	81600	376000	8330	8290	0	47400	22000
506	279	sp|Q8TDG2|ACTT1_HUMAN	200	2	2	1		Actin-related protein T1 OS=Homo sapiens GN=ACTRT1 PE=2 SV=2	7710	0	12500	97500	0	42900	27900	0	44500	0	75500	117000	131000	0	0	42100	28600	101000	13300	131000	0	0	127000	0	0	41200	0	20800	17800	0	145000	30000	34600	135000	15100	61200	37800	135000	0	0	65300
527	581	Q8NDP7|Q8NDP7_HUMAN	200	2	1	1	Dehydration	Limb region 1 protein homolog OS=Homo sapiens GN=DKFZp547F222 PE=1 SV=1	6770	0	0	64200	0	29900	34700	0	31800	0	31800	63300	89800	0	0	0	15000	52800	0	70100	0	0	62900	8000	0	23400	0	15600	10300	0	86100	34300	21700	83900	0	47500	0	0	0	0	34500
655	846	E9PMI0|E9PMI0_HUMAN	200	2	1	1		Layilin OS=Homo sapiens GN=LAYN PE=1 SV=1	0	0	3110	34300	0	17100	13800	0	0	0	18900	33300	43200	0	0	0	0	33300	0	26900	0	9680	0	0	0	0	0	0	0	0	33000	29400	8940	24200	0	22600	20200	24700	0	0	24200
992	2592	sp|Q9UIG8-2|SO3A1_HUMAN	200	2	2	1	Acetylation (N-term); Dehydration	Isoform 2 of Solute carrier organic anion transporter family member 3A1 OS=Homo sapiens GN=SLCO3A1	10800	14800	17100	0	5140	0	0	8430	0	7500	13900	3140	10800	19100	18700	16600	0	3160	9870	6000	12100	6220	15200	19300	32500	85400	5610	8760	7020	15300	0	0	7720	7600	5820	152000	18400	2800	19100	15700	7690
1159	3389	sp|Q8N386|LRC25_HUMAN	200	2	1	1	Dehydration	Leucine-rich repeat-containing protein 25 OS=Homo sapiens GN=LRRC25 PE=1 SV=2	17900	1640	5310	7090	4730	3280	4090	12500	7880	8470	4270	6770	0	20400	14900	13800	6560	4700	11600	0	10500	10400	2310	8770	8490	12400	18100	13600	12000	0	0	0	8840	0	10300	14100	0	0	9770	18700	0
840	684	Q5TBF5|Q5TBF5_HUMAN	120.04	2	1	1		Mimecan (Fragment) OS=Homo sapiens GN=OGN PE=1 SV=1	0	0	0	0	0	24200	0	0	29700	0	0	0	0	0	0	0	18900	23600	0	17600	0	6160	32000	0	0	3430	0	36100	0	0	0	0	0	0	0	0	0	36200	0	2120	0
841	494	sp|P14780|MMP9_HUMAN	200	2	1	1		Matrix metalloproteinase-9 OS=Homo sapiens GN=MMP9 PE=1 SV=3	0	0	0	0	0	0	0	0	0	0	0	2780	0	0	0	0	0	3310	0	5560	0	0	4390	5640	0	0	9730	0	0	0	2890	0	0	8780	0	0	0	2940	0	5450	0
549	597	H3BSK8|H3BSK8_HUMAN	200	1	3	1	Dehydration	E3 ubiquitin-protein ligase RBBP6 (Fragment) OS=Homo sapiens GN=RBBP6 PE=1 SV=1	734000	377000	752000	613000	540000	582000	250000	770000	500000	564000	707000	746000	526000	673000	742000	762000	665000	474000	627000	388000	613000	899000	471000	580000	742000	741000	352000	1010000	716000	662000	252000	175000	923000	319000	669000	544000	388000	581000	181000	609000	496000
751	9616	sp|Q5TC82-2|RC3H1_HUMAN	200	1	2	1	Formylation	Isoform 2 of Roquin-1 OS=Homo sapiens GN=RC3H1	5180	3930	6800	20900	3960	44300	21000	16700	19400	0	2760	16700	4370	0	0	7870	5570	37100	32100	7400	5880	9730	21900	16400	6470	14000	32800	18300	18900	5490	23900	20500	4870	6270	24800	60700	2680	8560	3580	23800	5920
575	979	sp|Q9NZ56|FMN2_HUMAN	200	1	3	1	Dehydration	Formin-2 OS=Homo sapiens GN=FMN2 PE=1 SV=4	6240	16300	6840	17200	8070	2790	15700	14000	10000	0	6140	23900	23300	7850	7790	14500	0	33900	15800	34900	9170	21800	26200	9220	34900	20000	8740	8300	14600	0	24000	15000	29500	18800	9440	7810	0	20800	6420	12300	17700
825	1981	sp|Q15345|LRC41_HUMAN	200	1	1	1	Dehydration	Leucine-rich repeat-containing protein 41 OS=Homo sapiens GN=LRRC41 PE=1 SV=3	5120	11600	15400	9290	11400	12200	10700	12400	13200	17100	16100	1970	0	2060	15100	1620	9690	11000	13000	9370	14800	0	7570	0	14100	11400	12700	13200	11400	15600	8490	4650	15200	6400	7580	12900	15700	8520	16600	15200	9950
350	5028	sp|Q9P281|BAHC1_HUMAN	200	1	1	1	Acetylation (N-term); Dehydration	BAH and coiled-coil domain-containing protein 1 OS=Homo sapiens GN=BAHCC1 PE=1 SV=3	125000	0	0	0	0	0	0	53100	0	0	0	0	0	124000	93000	0	0	0	79300	0	0	0	0	38900	0	0	31900	0	0	88600	0	0	0	0	55500	0	0	0	16200	24400	0
937	2581	sp|Q15070|OXA1L_HUMAN	200	1	1	1		Mitochondrial inner membrane protein OXA1L OS=Homo sapiens GN=OXA1L PE=1 SV=3	0	0	0	29600	0	0	27200	0	2540	0	0	29800	0	0	0	0	0	0	0	40500	0	11900	0	0	0	0	0	1580	0	0	26200	0	0	60100	0	21600	0	0	0	0	90600
842	851	sp|Q5T5P2-9|SKT_HUMAN	200	1	2	1	Dehydration; Formylation	Isoform 9 of Sickle tail protein homolog OS=Homo sapiens GN=KIAA1217	0	13700	5130	6040	0	6120	10200	0	0	0	7210	12300	14300	0	0	0	5420	8830	0	25800	0	0	16100	6270	0	0	0	0	0	0	18600	50900	4670	19900	0	7430	24500	10800	0	0	34000
79	479	sp|Q15751|HERC1_HUMAN	200	1	5	2	Acetylation (N-term); Dehydration	Probable E3 ubiquitin-protein ligase HERC1 OS=Homo sapiens GN=HERC1 PE=1 SV=2	4740	0	8830	33500	0	9520	6270	7830	18700	0	0	46600	10400	0	0	20300	0	0	0	11200	0	0	8880	0	0	8800	0	0	6380	0	0	10000	14200	22200	7850	29100	0	0	0	0	16700
1133	2779	C9J5J4|C9J5J4_HUMAN	200	1	1	1		Protein lin-9 homolog OS=Homo sapiens GN=LIN9 PE=1 SV=1	2890	4170	5030	1580	0	14200	3270	0	7260	0	15400	2570	0	0	0	0	3990	43600	4000	16700	8490	0	75700	2740	4290	5710	3640	25800	10200	5110	26800	6450	0	0	4520	14100	0	50100	0	0	0
941	3913	sp|Q14671-2|PUM1_HUMAN	200	1	1	1		Isoform 2 of Pumilio homolog 1 OS=Homo sapiens GN=PUM1	11600	0	40600	10200	0	3850	18100	13200	5410	8490	3590	7080	0	6720	30600	0	22200	0	3410	0	5420	3790	0	15900	17300	8140	3630	3670	0	0	0	0	2800	7490	14500	13200	0	27200	0	2680	0
315	1711	sp|P55291|CAD15_HUMAN	200	1	1	1		Cadherin-15 OS=Homo sapiens GN=CDH15 PE=1 SV=1	0	44500	27600	0	0	0	0	3920	0	0	0	0	0	0	0	19500	0	0	0	10300	0	0	0	0	28500	4190	0	0	27700	0	11300	2540	0	0	0	0	0	0	0	0	6090
982	2953	sp|Q8IU80-1|TMPS6_HUMAN	200	1	1	1	Formylation	Isoform 2 of Transmembrane protease serine 6 OS=Homo sapiens GN=TMPRSS6	0	0	0	16300	0	0	0	0	0	0	2700	39900	20400	0	0	0	13200	0	0	34400	0	0	14400	0	0	0	0	9160	11300	0	72500	17600	8030	2810	0	0	0	0	0	0	0
107	1571	sp|Q8NFC6|BD1L1_HUMAN	200	1	4	1	Dehydration; Formylation	Biorientation of chromosomes in cell division protein 1-like 1 OS=Homo sapiens GN=BOD1L1 PE=1 SV=2	4260	2440	16300	5290	2610	6260	5800	4540	5860	0	0	4060	4070	0	0	6530	6010	6070	13100	2490	6190	3260	2850	6440	15600	0	7810	2490	17100	6730	3930	3560	4870	8050	9140	9920	6810	2270	0	16800	5860
277	6775	sp|P51610-2|HCFC1_HUMAN	200	1	2	1	Dehydration; Formylation; Ubiquitin	Isoform 2 of Host cell factor 1 OS=Homo sapiens GN=HCFC1	0	0	0	0	0	0	49000	0	0	0	0	0	0	0	19000	0	0	0	25900	0	0	0	0	0	0	29500	16300	23600	0	0	0	0	19500	0	0	34700	0	0	0	0	0
392	4648	sp|Q6ZN16-2|M3K15_HUMAN	200	1	1	1	Formylation	Isoform 2 of Mitogen-activated protein kinase kinase kinase 15 OS=Homo sapiens GN=MAP3K15	5460	1600	8880	5810	0	587	2150	0	0	0	3360	10300	3440	2230	1910	11200	4880	9660	2960	1140	0	7170	2400	0	2000	0	0	1420	2740	0	0	8380	0	0	1730	0	2470	2320	0	0	18800
476	13217	sp|Q13332-4|PTPRS_HUMAN	200	1	2	1		Isoform PTPS-MEC of Receptor-type tyrosine-protein phosphatase S OS=Homo sapiens GN=PTPRS	0	0	0	0	9010	0	0	0	0	0	0	0	0	0	0	0	0	0	0	0	0	11100	56400	0	0	0	0	5790	4290	0	0	0	0	0	0	0	0	0	0	0	19700
424	11047	H0Y5T1|H0Y5T1_HUMAN	31.23	1	2	1	Dehydration	CLIP-associating protein 1 (Fragment) OS=Homo sapiens GN=CLASP1 PE=1 SV=2	0	0	0	0	0	0	0	0	0	0	0	0	0	0	0	0	2180	0	0	0	0	0	0	0	0	0	0	0	0	0	0	2700	0	0	0	13700	0	0	0	0	0
507	4471	sp|Q00722-3|PLCB2_HUMAN	200	1	1	1		Isoform 3 of 1-phosphatidylinositol 4 5-bisphosphate phosphodiesterase beta-2 OS=Homo sapiens GN=PLCB2	0	0	0	0	0	0	0	0	0	0	0	0	0	0	0	0	1510	0	0	0	0	0	1780	0	0	0	0	0	1050	0	0	0	0	0	0	0	0	0	0	0	0
336	3312	sp|P11215|ITAM_HUMAN	27.92	1	1	1		Integrin alpha-M OS=Homo sapiens GN=ITGAM PE=1 SV=2	0	0	0	0	0	0	0	0	0	0	0	0	0	0	0	0	5670	0	0	0	0	0	0	0	0	0	0	0	0	0	0	0	0	0	0	0	0	0	0	0	0
348	262	sp|Q9BYW2|SETD2_HUMAN	200	0	2	1	Acetylation (N-term); Dehydration	Histone-lysine N-methyltransferase SETD2 OS=Homo sapiens GN=SETD2 PE=1 SV=3	117000	162000	218000	167000	116000	186000	213000	163000	527000	184000	221000	152000	206000	245000	189000	220000	120000	135000	144000	120000	149000	82200	157000	200000	168000	149000	130000	161000	147000	191000	126000	120000	206000	243000	143000	144000	203000	168000	233000	178000	114000
188	11023	A0A087X0K8|A0A087X0K8_HUMAN	200	0	2	1		Probable G-protein-coupled receptor 179 OS=Homo sapiens GN=GPR179 PE=4 SV=1	8190	0	0	71200	0	29800	61800	11300	33400	0	9200	71700	0	0	0	33300	17200	18300	0	0	0	17400	0	14500	12800	23600	0	0	0	1630	0	14300	32200	0	20100	38500	0	0	0	0	58900
486	7970	sp|P04920-2|B3A2_HUMAN	200	0	1	1	Dehydration	Isoform B1 of Anion exchange protein 2 OS=Homo sapiens GN=SLC4A2	4340	0	24900	21300	3360	22700	8430	12700	12300	0	1910	7540	6050	0	0	9900	10200	3940	28100	4400	7870	6330	6870	7960	24900	11900	11300	3340	27700	9310	14200	6320	8280	2890	18900	30900	0	4550	4050	23400	9950
509	10914	sp|P50748|KNTC1_HUMAN	200	0	1	1		Kinetochore-associated protein 1 OS=Homo sapiens GN=KNTC1 PE=1 SV=1	0	0	52700	5430	15500	12600	21600	0	36400	32200	0	3530	0	0	0	0	0	3970	0	0	31500	6710	27300	0	0	0	66700	0	20700	0	0	143000	0	29500	0	43200	0	21500	28500	0	0
167	7769	sp|Q5T3U5|MRP7_HUMAN	200	0	1	1		Multidrug resistance-associated protein 7 OS=Homo sapiens GN=ABCC10 PE=1 SV=1	0	0	0	19300	0	0	0	0	0	0	13200	18000	43300	0	0	34600	0	25800	0	41800	0	0	0	0	0	0	0	0	0	0	29500	14400	0	42700	0	15500	0	26500	0	0	0
679	9097	sp|P53708|ITA8_HUMAN	200	0	1	1		Integrin alpha-8 OS=Homo sapiens GN=ITGA8 PE=1 SV=3	0	4520	16900	6440	3610	3760	5620	6470	0	0	16500	5370	5720	6370	0	14100	4600	3990	5400	3560	7270	4610	4060	5960	8900	6360	0	0	5850	4910	3350	3170	9200	5900	4760	2550	6510	9630	0	6750	3890
319	10363	A0A087X0B9|A0A087X0B9_HUMAN	117.74	0	1	1	Acetylation (N-term)	Phosphatidylinositol phosphatase PTPRQ OS=Homo sapiens GN=PTPRQ PE=4 SV=1	0	0	0	0	8620	0	0	0	0	0	0	5260	0	0	2770	8740	7390	0	0	5550	0	0	6620	5070	0	0	0	13400	70600	0	0	41700	0	0	0	0	0	6630	0	0	9700
254	365	A0A140T9I7|A0A140T9I7_HUMAN	200	0	1	1	Ubiquitin	Collagen alpha-2(XI) chain (Fragment) OS=Homo sapiens GN=COL11A2 PE=1 SV=1	0	0	0	23900	0	8910	0	5400	0	0	9620	0	16700	0	0	6170	0	0	0	12100	0	3870	13200	0	0	0	0	0	0	0	0	0	0	9490	0	5000	0	5840	0	0	19300
187	13146	sp|Q99698|LYST_HUMAN	200	0	1	1	Acetylation (N-term)	Lysosomal-trafficking regulator OS=Homo sapiens GN=LYST PE=1 SV=3	0	0	16000	8770	11400	0	0	0	0	0	0	0	0	0	0	8550	0	1680	0	4820	0	0	0	0	0	6760	0	0	52400	0	0	15700	0	6790	0	7690	0	0	0	0	13700
317	5521	sp|A5YKK6-3|CNOT1_HUMAN	200	0	1	1	Dehydration	Isoform 3 of CCR4-NOT transcription complex subunit 1 OS=Homo sapiens GN=CNOT1	0	0	8520	2140	0	11100	3780	4880	7480	0	0	5420	0	0	0	5400	0	5370	5820	0	6800	3360	3420	3550	0	0	3450	0	2860	0	5240	5100	7730	0	0	18000	6890	0	0	0	0
209	9717	sp|P04114|APOB_HUMAN	200	0	4	2	Dehydration	Apolipoprotein B-100 OS=Homo sapiens GN=APOB PE=1 SV=2	0	3350	0	2290	34100	2580	26600	0	0	0	2930	0	0	3940	5920	2310	15700	0	2440	0	0	18700	0	23700	0	9030	0	5250	0	13300	0	5250	2280	0	3720	0	0	0	0	0	0
361	10482	sp|Q8N3K9|CMYA5_HUMAN	59.86	0	1	1		Cardiomyopathy-associated protein 5 OS=Homo sapiens GN=CMYA5 PE=1 SV=3	0	14500	0	0	0	0	0	0	0	0	0	0	0	0	0	0	0	0	0	0	0	0	0	0	0	0	0	0	0	0	0	0	0	0	0	0	0	0	0	0	0
921	13343	F5H1D6|F5H1D6_HUMAN	26.02	0	1	1		DNA polymerase epsilon catalytic subunit A OS=Homo sapiens GN=POLE PE=1 SV=1	0	0	0	0	0	0	9490	0	0	0	0	7920	14000	0	0	0	0	0	0	0	0	0	0	0	0	0	0	0	1460	0	0	0	0	0	0	6930	0	0	0	0	0
662	12454	E7EN95|E7EN95_HUMAN	200	0	1	1	Dehydration; Formylation	Filamin-B OS=Homo sapiens GN=FLNB PE=1 SV=1	0	0	0	0	0	0	0	3570	0	0	0	0	0	0	0	1880	0	0	0	0	0	2350	0	0	0	0	3470	0	0	0	3620	0	2000	0	2080	3620	0	0	8800	4980	0
603	13396	sp|Q4LDE5|SVEP1_HUMAN	200	0	2	1	Acetylation (N-term)	Sushi von Willebrand factor type A EGF and pentraxin domain-containing protein 1 OS=Homo sapiens GN=SVEP1 PE=1 SV=3	0	0	0	0	0	20200	0	0	0	4310	0	0	2740	0	0	0	0	0	0	2820	0	0	0	0	0	0	0	0	0	0	0	0	0	0	0	0	0	0	0	5630	0
681	12276	sp|Q9BXX2|AN30B_HUMAN	113.96	0	1	1	Dehydration	Ankyrin repeat domain-containing protein 30B OS=Homo sapiens GN=ANKRD30B PE=2 SV=3	0	0	0	1560	0	0	0	0	0	0	0	0	0	0	0	0	0	0	0	3340	0	0	0	0	0	0	0	0	0	0	0	0	0	3110	0	0	0	0	0	0	1750
242	10819	sp|P98088|MUC5A_HUMAN	30.26	0	2	1		Mucin-5AC OS=Homo sapiens GN=MUC5AC PE=1 SV=4	0	0	0	0	0	0	0	0	0	0	0	0	0	0	0	0	0	0	0	0	0	0	0	0	0	0	0	0	6710	0	0	0	0	0	0	0	0	0	0	0	0
[truncated: 64 more columns]
