# Supplementary material for: Neutrophilic proteolysis in the cystic fibrosis lung correlates with a pathogenic microbiome
Source: Microbiome. 2019 Feb 13;7:23. doi: 10.1186/s40168-019-0636-3 (PMC6375204; doi:10.1186/s40168-019-0636-3)
Supplement: Supplementary file 7 — Table S4. Human and Pseudomonas aeruginosa peptides from MS-GF+ proteomics search against human and P. aeruginosa SwissProt genomes. (XLSX 103 kb) [file 40168_2019_636_MOESM7_ESM.xlsx]

## Sheet: Human Peptides
Protein	Hits	ProteinID	Comment	Peptides	Modified	Variants	Protein
sp|P05109|S10A8_HUMAN	1008	sp|P05109|S10A8_HUMAN	sp|P05109|S10A8_HUMAN	37	11	0	sp|P05109|S10A8
sp|Q8TDL5|BPIB1_HUMAN	911	sp|Q8TDL5|BPIB1_HUMAN	sp|Q8TDL5|BPIB1_HUMAN	65	4	0	sp|Q8TDL5|BPIB1
sp|P02810|PRPC_HUMAN	909	sp|P02810|PRPC_HUMAN	sp|P02810|PRPC_HUMAN	41	0	0	sp|P02810|PRPC
sp|Q96KK5|H2A1H_HUMAN;sp|P16104|H2AX_HUMAN;sp|Q8IUE6|H2A2B_HUMAN;sp|Q99878|H2A1J_HUMAN;sp|Q93077|H2A1C_HUMAN;sp|Q7L7L0|H2A3_HUMAN;sp|P04908|H2A1B_HUMAN;sp|Q9BTM1|H2AJ_HUMAN;sp|P0C0S8|H2A1_HUMAN;sp|P20671|H2A1D_HUMAN	736	sp|Q96KK5|H2A1H_HUMAN;sp|P16104|H2AX_HUMAN;sp|Q8IUE6|H2A2B_HUMAN;sp|Q99878|H2A1J_HUMAN;sp|Q93077|H2A1C_HUMAN;sp|Q7L7L0|H2A3_HUMAN;sp|P04908|H2A1B_HUMAN;sp|Q9BTM1|H2AJ_HUMAN;sp|P0C0S8|H2A1_HUMAN;sp|P20671|H2A1D_HUMAN	sp|Q96KK5|H2A1H_HUMAN;sp|P16104|H2AX_HUMAN;sp|Q8IUE6|H2A2B_HUMAN;sp|Q99878|H2A1J_HUMAN;sp|Q93077|H2A1C_HUMAN;sp|Q7L7L0|H2A3_HUMAN;sp|P04908|H2A1B_HUMAN;sp|Q9BTM1|H2AJ_HUMAN;sp|P0C0S8|H2A1_HUMAN;sp|P20671|H2A1D_HUMAN	14	0	0	sp|Q96KK5|H2A1H
sp|P04280|PRP1_HUMAN;sp|P02812|PRB2_HUMAN	614	sp|P04280|PRP1_HUMAN;sp|P02812|PRB2_HUMAN	sp|P04280|PRP1_HUMAN;sp|P02812|PRB2_HUMAN	28	0	0	sp|P04280|PRP1
sp|P02814|SMR3B_HUMAN	557	sp|P02814|SMR3B_HUMAN	sp|P02814|SMR3B_HUMAN	29	0	0	sp|P02814|SMR3B
sp|P33778|H2B1B_HUMAN;sp|Q93079|H2B1H_HUMAN;sp|P62807|H2B1C_HUMAN;sp|P06899|H2B1J_HUMAN;sp|Q99877|H2B1N_HUMAN;sp|P58876|H2B1D_HUMAN;sp|Q99880|H2B1L_HUMAN;sp|Q16778|H2B2E_HUMAN;sp|Q8N257|H2B3B_HUMAN;sp|O60814|H2B1K_HUMAN;sp|Q99879|H2B1M_HUMAN;sp|P23527|H2B1O_HUMAN;sp|Q5QNW6|H2B2F_HUMAN;sp|P57053|H2BFS_HUMAN	455	sp|P33778|H2B1B_HUMAN;sp|Q93079|H2B1H_HUMAN;sp|P62807|H2B1C_HUMAN;sp|P06899|H2B1J_HUMAN;sp|Q99877|H2B1N_HUMAN;sp|P58876|H2B1D_HUMAN;sp|Q99880|H2B1L_HUMAN;sp|Q16778|H2B2E_HUMAN;sp|Q8N257|H2B3B_HUMAN;sp|O60814|H2B1K_HUMAN;sp|Q99879|H2B1M_HUMAN;sp|P23527|H2B1O_HUMAN;sp|Q5QNW6|H2B2F_HUMAN;sp|P57053|H2BFS_HUMAN	sp|P33778|H2B1B_HUMAN;sp|Q93079|H2B1H_HUMAN;sp|P62807|H2B1C_HUMAN;sp|P06899|H2B1J_HUMAN;sp|Q99877|H2B1N_HUMAN;sp|P58876|H2B1D_HUMAN;sp|Q99880|H2B1L_HUMAN;sp|Q16778|H2B2E_HUMAN;sp|Q8N257|H2B3B_HUMAN;sp|O60814|H2B1K_HUMAN;sp|Q99879|H2B1M_HUMAN;sp|P23527|H2B1O_HUMAN;sp|Q5QNW6|H2B2F_HUMAN;sp|P57053|H2BFS_HUMAN	8	0	0	sp|P33778|H2B1B
sp|P63261|ACTG_HUMAN;sp|P60709|ACTB_HUMAN	448	sp|P63261|ACTG_HUMAN;sp|P60709|ACTB_HUMAN	sp|P63261|ACTG_HUMAN;sp|P60709|ACTB_HUMAN	23	4	0	sp|P63261|ACTG
sp|P33778|H2B1B_HUMAN;sp|Q93079|H2B1H_HUMAN;sp|P62807|H2B1C_HUMAN;sp|P06899|H2B1J_HUMAN;sp|Q99877|H2B1N_HUMAN;sp|P58876|H2B1D_HUMAN;sp|Q99880|H2B1L_HUMAN;sp|Q16778|H2B2E_HUMAN;sp|Q8N257|H2B3B_HUMAN;sp|O60814|H2B1K_HUMAN;sp|Q96A08|H2B1A_HUMAN;sp|Q99879|H2B1M_HUMAN;sp|P23527|H2B1O_HUMAN;sp|Q5QNW6|H2B2F_HUMAN;sp|P57053|H2BFS_HUMAN	423	sp|P33778|H2B1B_HUMAN;sp|Q93079|H2B1H_HUMAN;sp|P62807|H2B1C_HUMAN;sp|P06899|H2B1J_HUMAN;sp|Q99877|H2B1N_HUMAN;sp|P58876|H2B1D_HUMAN;sp|Q99880|H2B1L_HUMAN;sp|Q16778|H2B2E_HUMAN;sp|Q8N257|H2B3B_HUMAN;sp|O60814|H2B1K_HUMAN;sp|Q96A08|H2B1A_HUMAN;sp|Q99879|H2B1M_HUMAN;sp|P23527|H2B1O_HUMAN;sp|Q5QNW6|H2B2F_HUMAN;sp|P57053|H2BFS_HUMAN	sp|P33778|H2B1B_HUMAN;sp|Q93079|H2B1H_HUMAN;sp|P62807|H2B1C_HUMAN;sp|P06899|H2B1J_HUMAN;sp|Q99877|H2B1N_HUMAN;sp|P58876|H2B1D_HUMAN;sp|Q99880|H2B1L_HUMAN;sp|Q16778|H2B2E_HUMAN;sp|Q8N257|H2B3B_HUMAN;sp|O60814|H2B1K_HUMAN;sp|Q96A08|H2B1A_HUMAN;sp|Q99879|H2B1M_HUMAN;sp|P23527|H2B1O_HUMAN;sp|Q5QNW6|H2B2F_HUMAN;sp|P57053|H2BFS_HUMAN	11	0	0	sp|P33778|H2B1B
sp|Q562R1|ACTBL_HUMAN;sp|P63261|ACTG_HUMAN;sp|P60709|ACTB_HUMAN	412	sp|Q562R1|ACTBL_HUMAN;sp|P63261|ACTG_HUMAN;sp|P60709|ACTB_HUMAN	sp|Q562R1|ACTBL_HUMAN;sp|P63261|ACTG_HUMAN;sp|P60709|ACTB_HUMAN	5	2	0	sp|Q562R1|ACTBL
sp|P02788|TRFL_HUMAN	399	sp|P02788|TRFL_HUMAN	sp|P02788|TRFL_HUMAN	12	0	0	sp|P02788|TRFL
sp|P10163|PRB4_HUMAN	374	sp|P10163|PRB4_HUMAN	sp|P10163|PRB4_HUMAN	37	0	0	sp|P10163|PRB4
sp|P10163|PRB4_HUMAN;sp|P04280|PRP1_HUMAN;sp|P02812|PRB2_HUMAN	338	sp|P10163|PRB4_HUMAN;sp|P04280|PRP1_HUMAN;sp|P02812|PRB2_HUMAN	sp|P10163|PRB4_HUMAN;sp|P04280|PRP1_HUMAN;sp|P02812|PRB2_HUMAN	4	0	0	sp|P10163|PRB4
sp|Q04118|PRB3_HUMAN	335	sp|Q04118|PRB3_HUMAN	sp|Q04118|PRB3_HUMAN	22	0	0	sp|Q04118|PRB3
sp|Q96DA0|ZG16B_HUMAN	295	sp|Q96DA0|ZG16B_HUMAN	sp|Q96DA0|ZG16B_HUMAN	10	0	0	sp|Q96DA0|ZG16B
sp|P02808|STAT_HUMAN	277	sp|P02808|STAT_HUMAN	sp|P02808|STAT_HUMAN	42	0	0	sp|P02808|STAT
sp|Q9NP55|BPIA1_HUMAN	274	sp|Q9NP55|BPIA1_HUMAN	sp|Q9NP55|BPIA1_HUMAN	19	0	0	sp|Q9NP55|BPIA1
sp|Q562R1|ACTBL_HUMAN	252	sp|Q562R1|ACTBL_HUMAN	sp|Q562R1|ACTBL_HUMAN	11	0	0	sp|Q562R1|ACTBL
sp|O75367|H2AY_HUMAN;sp|Q6FI13|H2A2A_HUMAN;sp|Q16777|H2A2C_HUMAN	229	sp|O75367|H2AY_HUMAN;sp|Q6FI13|H2A2A_HUMAN;sp|Q16777|H2A2C_HUMAN	sp|O75367|H2AY_HUMAN;sp|Q6FI13|H2A2A_HUMAN;sp|Q16777|H2A2C_HUMAN	7	0	0	sp|O75367|H2AY
sp|Q96QV6|H2A1A_HUMAN	195	sp|Q96QV6|H2A1A_HUMAN	sp|Q96QV6|H2A1A_HUMAN	6	0	0	sp|Q96QV6|H2A1A
sp|P04280|PRP1_HUMAN	149	sp|P04280|PRP1_HUMAN	sp|P04280|PRP1_HUMAN	15	0	0	sp|P04280|PRP1
sp|P33778|H2B1B_HUMAN;sp|Q93079|H2B1H_HUMAN;sp|P62807|H2B1C_HUMAN;sp|P06899|H2B1J_HUMAN;sp|Q99877|H2B1N_HUMAN;sp|P58876|H2B1D_HUMAN;sp|Q16778|H2B2E_HUMAN;sp|O60814|H2B1K_HUMAN;sp|Q99879|H2B1M_HUMAN;sp|P23527|H2B1O_HUMAN;sp|Q5QNW6|H2B2F_HUMAN	144	sp|P33778|H2B1B_HUMAN;sp|Q93079|H2B1H_HUMAN;sp|P62807|H2B1C_HUMAN;sp|P06899|H2B1J_HUMAN;sp|Q99877|H2B1N_HUMAN;sp|P58876|H2B1D_HUMAN;sp|Q16778|H2B2E_HUMAN;sp|O60814|H2B1K_HUMAN;sp|Q99879|H2B1M_HUMAN;sp|P23527|H2B1O_HUMAN;sp|Q5QNW6|H2B2F_HUMAN	sp|P33778|H2B1B_HUMAN;sp|Q93079|H2B1H_HUMAN;sp|P62807|H2B1C_HUMAN;sp|P06899|H2B1J_HUMAN;sp|Q99877|H2B1N_HUMAN;sp|P58876|H2B1D_HUMAN;sp|Q16778|H2B2E_HUMAN;sp|O60814|H2B1K_HUMAN;sp|Q99879|H2B1M_HUMAN;sp|P23527|H2B1O_HUMAN;sp|Q5QNW6|H2B2F_HUMAN	7	0	0	sp|P33778|H2B1B
sp|P68871|HBB_HUMAN	132	sp|P68871|HBB_HUMAN	sp|P68871|HBB_HUMAN	24	0	0	sp|P68871|HBB
sp|Q96KK5|H2A1H_HUMAN;sp|P16104|H2AX_HUMAN;sp|Q8IUE6|H2A2B_HUMAN;sp|Q96QV6|H2A1A_HUMAN;sp|Q99878|H2A1J_HUMAN;sp|Q93077|H2A1C_HUMAN;sp|Q7L7L0|H2A3_HUMAN;sp|P04908|H2A1B_HUMAN;sp|Q9BTM1|H2AJ_HUMAN;sp|P0C0S8|H2A1_HUMAN;sp|P20671|H2A1D_HUMAN	131	sp|Q96KK5|H2A1H_HUMAN;sp|P16104|H2AX_HUMAN;sp|Q8IUE6|H2A2B_HUMAN;sp|Q96QV6|H2A1A_HUMAN;sp|Q99878|H2A1J_HUMAN;sp|Q93077|H2A1C_HUMAN;sp|Q7L7L0|H2A3_HUMAN;sp|P04908|H2A1B_HUMAN;sp|Q9BTM1|H2AJ_HUMAN;sp|P0C0S8|H2A1_HUMAN;sp|P20671|H2A1D_HUMAN	sp|Q96KK5|H2A1H_HUMAN;sp|P16104|H2AX_HUMAN;sp|Q8IUE6|H2A2B_HUMAN;sp|Q96QV6|H2A1A_HUMAN;sp|Q99878|H2A1J_HUMAN;sp|Q93077|H2A1C_HUMAN;sp|Q7L7L0|H2A3_HUMAN;sp|P04908|H2A1B_HUMAN;sp|Q9BTM1|H2AJ_HUMAN;sp|P0C0S8|H2A1_HUMAN;sp|P20671|H2A1D_HUMAN	3	0	0	sp|Q96KK5|H2A1H
sp|Q9BYX7|ACTBM_HUMAN;sp|A5A3E0|POTEF_HUMAN	125	sp|Q9BYX7|ACTBM_HUMAN;sp|A5A3E0|POTEF_HUMAN	sp|Q9BYX7|ACTBM_HUMAN;sp|A5A3E0|POTEF_HUMAN	4	2	0	sp|Q9BYX7|ACTBM
sp|P69905|HBA_HUMAN	99	sp|P69905|HBA_HUMAN	sp|P69905|HBA_HUMAN	29	0	0	sp|P69905|HBA
sp|Q96KK5|H2A1H_HUMAN;sp|P16104|H2AX_HUMAN;sp|Q8IUE6|H2A2B_HUMAN;sp|Q96QV6|H2A1A_HUMAN;sp|Q99878|H2A1J_HUMAN;sp|Q93077|H2A1C_HUMAN;sp|Q7L7L0|H2A3_HUMAN;sp|P04908|H2A1B_HUMAN;sp|Q9BTM1|H2AJ_HUMAN;sp|Q6FI13|H2A2A_HUMAN;sp|P0C0S8|H2A1_HUMAN;sp|Q16777|H2A2C_HUMAN;sp|P20671|H2A1D_HUMAN	98	sp|Q96KK5|H2A1H_HUMAN;sp|P16104|H2AX_HUMAN;sp|Q8IUE6|H2A2B_HUMAN;sp|Q96QV6|H2A1A_HUMAN;sp|Q99878|H2A1J_HUMAN;sp|Q93077|H2A1C_HUMAN;sp|Q7L7L0|H2A3_HUMAN;sp|P04908|H2A1B_HUMAN;sp|Q9BTM1|H2AJ_HUMAN;sp|Q6FI13|H2A2A_HUMAN;sp|P0C0S8|H2A1_HUMAN;sp|Q16777|H2A2C_HUMAN;sp|P20671|H2A1D_HUMAN	sp|Q96KK5|H2A1H_HUMAN;sp|P16104|H2AX_HUMAN;sp|Q8IUE6|H2A2B_HUMAN;sp|Q96QV6|H2A1A_HUMAN;sp|Q99878|H2A1J_HUMAN;sp|Q93077|H2A1C_HUMAN;sp|Q7L7L0|H2A3_HUMAN;sp|P04908|H2A1B_HUMAN;sp|Q9BTM1|H2AJ_HUMAN;sp|Q6FI13|H2A2A_HUMAN;sp|P0C0S8|H2A1_HUMAN;sp|Q16777|H2A2C_HUMAN;sp|P20671|H2A1D_HUMAN	3	0	0	sp|Q96KK5|H2A1H
sp|P25815|S100P_HUMAN	92	sp|P25815|S100P_HUMAN	sp|P25815|S100P_HUMAN	2	2	0	sp|P25815|S100P
sp|Q6P5S2|LEG1H_HUMAN	81	sp|Q6P5S2|LEG1H_HUMAN	sp|Q6P5S2|LEG1H_HUMAN	6	1	0	sp|Q6P5S2|LEG1H
sp|P06702|S10A9_HUMAN	78	sp|P06702|S10A9_HUMAN	sp|P06702|S10A9_HUMAN	25	0	0	sp|P06702|S10A9
sp|Q96KK5|H2A1H_HUMAN;sp|P16104|H2AX_HUMAN;sp|Q8IUE6|H2A2B_HUMAN;sp|Q99878|H2A1J_HUMAN;sp|Q93077|H2A1C_HUMAN;sp|O75367|H2AY_HUMAN;sp|Q7L7L0|H2A3_HUMAN;sp|P04908|H2A1B_HUMAN;sp|Q9BTM1|H2AJ_HUMAN;sp|Q6FI13|H2A2A_HUMAN;sp|P0C0S8|H2A1_HUMAN;sp|Q16777|H2A2C_HUMAN;sp|P20671|H2A1D_HUMAN	77	sp|Q96KK5|H2A1H_HUMAN;sp|P16104|H2AX_HUMAN;sp|Q8IUE6|H2A2B_HUMAN;sp|Q99878|H2A1J_HUMAN;sp|Q93077|H2A1C_HUMAN;sp|O75367|H2AY_HUMAN;sp|Q7L7L0|H2A3_HUMAN;sp|P04908|H2A1B_HUMAN;sp|Q9BTM1|H2AJ_HUMAN;sp|Q6FI13|H2A2A_HUMAN;sp|P0C0S8|H2A1_HUMAN;sp|Q16777|H2A2C_HUMAN;sp|P20671|H2A1D_HUMAN	sp|Q96KK5|H2A1H_HUMAN;sp|P16104|H2AX_HUMAN;sp|Q8IUE6|H2A2B_HUMAN;sp|Q99878|H2A1J_HUMAN;sp|Q93077|H2A1C_HUMAN;sp|O75367|H2AY_HUMAN;sp|Q7L7L0|H2A3_HUMAN;sp|P04908|H2A1B_HUMAN;sp|Q9BTM1|H2AJ_HUMAN;sp|Q6FI13|H2A2A_HUMAN;sp|P0C0S8|H2A1_HUMAN;sp|Q16777|H2A2C_HUMAN;sp|P20671|H2A1D_HUMAN	6	0	0	sp|Q96KK5|H2A1H
sp|P62736|ACTA_HUMAN;sp|P68032|ACTC_HUMAN;sp|P68133|ACTS_HUMAN;sp|P63261|ACTG_HUMAN;sp|Q9BYX7|ACTBM_HUMAN;sp|P60709|ACTB_HUMAN;sp|P63267|ACTH_HUMAN;sp|P0CG39|POTEJ_HUMAN;sp|P0CG38|POTEI_HUMAN;sp|Q6S8J3|POTEE_HUMAN	73	sp|P62736|ACTA_HUMAN;sp|P68032|ACTC_HUMAN;sp|P68133|ACTS_HUMAN;sp|P63261|ACTG_HUMAN;sp|Q9BYX7|ACTBM_HUMAN;sp|P60709|ACTB_HUMAN;sp|P63267|ACTH_HUMAN;sp|P0CG39|POTEJ_HUMAN;sp|P0CG38|POTEI_HUMAN;sp|Q6S8J3|POTEE_HUMAN	sp|P62736|ACTA_HUMAN;sp|P68032|ACTC_HUMAN;sp|P68133|ACTS_HUMAN;sp|P63261|ACTG_HUMAN;sp|Q9BYX7|ACTBM_HUMAN;sp|P60709|ACTB_HUMAN;sp|P63267|ACTH_HUMAN;sp|P0CG39|POTEJ_HUMAN;sp|P0CG38|POTEI_HUMAN;sp|Q6S8J3|POTEE_HUMAN	3	0	0	sp|P62736|ACTA
sp|Q96KK5|H2A1H_HUMAN;sp|Q99878|H2A1J_HUMAN;sp|Q9BTM1|H2AJ_HUMAN;sp|Q6FI13|H2A2A_HUMAN;sp|P0C0S8|H2A1_HUMAN;sp|Q16777|H2A2C_HUMAN;sp|P20671|H2A1D_HUMAN	68	sp|Q96KK5|H2A1H_HUMAN;sp|Q99878|H2A1J_HUMAN;sp|Q9BTM1|H2AJ_HUMAN;sp|Q6FI13|H2A2A_HUMAN;sp|P0C0S8|H2A1_HUMAN;sp|Q16777|H2A2C_HUMAN;sp|P20671|H2A1D_HUMAN	sp|Q96KK5|H2A1H_HUMAN;sp|Q99878|H2A1J_HUMAN;sp|Q9BTM1|H2AJ_HUMAN;sp|Q6FI13|H2A2A_HUMAN;sp|P0C0S8|H2A1_HUMAN;sp|Q16777|H2A2C_HUMAN;sp|P20671|H2A1D_HUMAN	6	0	0	sp|Q96KK5|H2A1H
sp|Q8N4F0|BPIB2_HUMAN	67	sp|Q8N4F0|BPIB2_HUMAN	sp|Q8N4F0|BPIB2_HUMAN	4	0	0	sp|Q8N4F0|BPIB2
sp|Q96DR5|BPIA2_HUMAN	65	sp|Q96DR5|BPIA2_HUMAN	sp|Q96DR5|BPIA2_HUMAN	6	0	0	sp|Q96DR5|BPIA2
sp|P13796|PLSL_HUMAN	62	sp|P13796|PLSL_HUMAN	sp|P13796|PLSL_HUMAN	4	0	0	sp|P13796|PLSL
sp|P10163|PRB4_HUMAN;sp|P02810|PRPC_HUMAN;sp|P04280|PRP1_HUMAN;sp|P02812|PRB2_HUMAN	53	sp|P10163|PRB4_HUMAN;sp|P02810|PRPC_HUMAN;sp|P04280|PRP1_HUMAN;sp|P02812|PRB2_HUMAN	sp|P10163|PRB4_HUMAN;sp|P02810|PRPC_HUMAN;sp|P04280|PRP1_HUMAN;sp|P02812|PRB2_HUMAN	1	0	0	sp|P10163|PRB4
sp|P62807|H2B1C_HUMAN;sp|P06899|H2B1J_HUMAN;sp|Q16778|H2B2E_HUMAN;sp|O60814|H2B1K_HUMAN;sp|P57053|H2BFS_HUMAN	50	sp|P62807|H2B1C_HUMAN;sp|P06899|H2B1J_HUMAN;sp|Q16778|H2B2E_HUMAN;sp|O60814|H2B1K_HUMAN;sp|P57053|H2BFS_HUMAN	sp|P62807|H2B1C_HUMAN;sp|P06899|H2B1J_HUMAN;sp|Q16778|H2B2E_HUMAN;sp|O60814|H2B1K_HUMAN;sp|P57053|H2BFS_HUMAN	1	0	0	sp|P62807|H2B1C
sp|P02812|PRB2_HUMAN	49	sp|P02812|PRB2_HUMAN	sp|P02812|PRB2_HUMAN	5	0	0	sp|P02812|PRB2
sp|P33778|H2B1B_HUMAN;sp|Q93079|H2B1H_HUMAN;sp|P62807|H2B1C_HUMAN;sp|P06899|H2B1J_HUMAN;sp|Q99877|H2B1N_HUMAN;sp|P58876|H2B1D_HUMAN;sp|Q16778|H2B2E_HUMAN;sp|O60814|H2B1K_HUMAN;sp|Q99879|H2B1M_HUMAN;sp|P23527|H2B1O_HUMAN;sp|Q5QNW6|H2B2F_HUMAN;sp|P57053|H2BFS_HUMAN	49	sp|P33778|H2B1B_HUMAN;sp|Q93079|H2B1H_HUMAN;sp|P62807|H2B1C_HUMAN;sp|P06899|H2B1J_HUMAN;sp|Q99877|H2B1N_HUMAN;sp|P58876|H2B1D_HUMAN;sp|Q16778|H2B2E_HUMAN;sp|O60814|H2B1K_HUMAN;sp|Q99879|H2B1M_HUMAN;sp|P23527|H2B1O_HUMAN;sp|Q5QNW6|H2B2F_HUMAN;sp|P57053|H2BFS_HUMAN	sp|P33778|H2B1B_HUMAN;sp|Q93079|H2B1H_HUMAN;sp|P62807|H2B1C_HUMAN;sp|P06899|H2B1J_HUMAN;sp|Q99877|H2B1N_HUMAN;sp|P58876|H2B1D_HUMAN;sp|Q16778|H2B2E_HUMAN;sp|O60814|H2B1K_HUMAN;sp|Q99879|H2B1M_HUMAN;sp|P23527|H2B1O_HUMAN;sp|Q5QNW6|H2B2F_HUMAN;sp|P57053|H2BFS_HUMAN	13	0	0	sp|P33778|H2B1B
sp|P08246|ELNE_HUMAN	48	sp|P08246|ELNE_HUMAN	sp|P08246|ELNE_HUMAN	2	0	0	sp|P08246|ELNE
sp|P02768|ALBU_HUMAN	46	sp|P02768|ALBU_HUMAN	sp|P02768|ALBU_HUMAN	4	0	0	sp|P02768|ALBU
sp|P62736|ACTA_HUMAN;sp|P68032|ACTC_HUMAN;sp|Q562R1|ACTBL_HUMAN;sp|P68133|ACTS_HUMAN;sp|P63261|ACTG_HUMAN;sp|Q9BYX7|ACTBM_HUMAN;sp|P60709|ACTB_HUMAN;sp|P63267|ACTH_HUMAN;sp|P0CG39|POTEJ_HUMAN;sp|P0CG38|POTEI_HUMAN;sp|Q6S8J3|POTEE_HUMAN;sp|A5A3E0|POTEF_HUMAN	46	sp|P62736|ACTA_HUMAN;sp|P68032|ACTC_HUMAN;sp|Q562R1|ACTBL_HUMAN;sp|P68133|ACTS_HUMAN;sp|P63261|ACTG_HUMAN;sp|Q9BYX7|ACTBM_HUMAN;sp|P60709|ACTB_HUMAN;sp|P63267|ACTH_HUMAN;sp|P0CG39|POTEJ_HUMAN;sp|P0CG38|POTEI_HUMAN;sp|Q6S8J3|POTEE_HUMAN;sp|A5A3E0|POTEF_HUMAN	sp|P62736|ACTA_HUMAN;sp|P68032|ACTC_HUMAN;sp|Q562R1|ACTBL_HUMAN;sp|P68133|ACTS_HUMAN;sp|P63261|ACTG_HUMAN;sp|Q9BYX7|ACTBM_HUMAN;sp|P60709|ACTB_HUMAN;sp|P63267|ACTH_HUMAN;sp|P0CG39|POTEJ_HUMAN;sp|P0CG38|POTEI_HUMAN;sp|Q6S8J3|POTEE_HUMAN;sp|A5A3E0|POTEF_HUMAN	1	0	0	sp|P62736|ACTA
sp|P62805|H4_HUMAN	41	sp|P62805|H4_HUMAN	sp|P62805|H4_HUMAN	7	0	0	sp|P62805|H4
sp|P62736|ACTA_HUMAN;sp|P68032|ACTC_HUMAN;sp|P68133|ACTS_HUMAN;sp|P63267|ACTH_HUMAN	39	sp|P62736|ACTA_HUMAN;sp|P68032|ACTC_HUMAN;sp|P68133|ACTS_HUMAN;sp|P63267|ACTH_HUMAN	sp|P62736|ACTA_HUMAN;sp|P68032|ACTC_HUMAN;sp|P68133|ACTS_HUMAN;sp|P63267|ACTH_HUMAN	2	0	0	sp|P62736|ACTA
sp|Q9BYX7|ACTBM_HUMAN;sp|P0CG39|POTEJ_HUMAN;sp|P0CG38|POTEI_HUMAN;sp|Q6S8J3|POTEE_HUMAN	38	sp|Q9BYX7|ACTBM_HUMAN;sp|P0CG39|POTEJ_HUMAN;sp|P0CG38|POTEI_HUMAN;sp|Q6S8J3|POTEE_HUMAN	sp|Q9BYX7|ACTBM_HUMAN;sp|P0CG39|POTEJ_HUMAN;sp|P0CG38|POTEI_HUMAN;sp|Q6S8J3|POTEE_HUMAN	1	0	0	sp|Q9BYX7|ACTBM
sp|P02452|CO1A1_HUMAN	35	sp|P02452|CO1A1_HUMAN	sp|P02452|CO1A1_HUMAN	2	0	0	sp|P02452|CO1A1
sp|P08637|FCG3A_HUMAN;sp|O75015|FCG3B_HUMAN	35	sp|P08637|FCG3A_HUMAN;sp|O75015|FCG3B_HUMAN	sp|P08637|FCG3A_HUMAN;sp|O75015|FCG3B_HUMAN	1	0	0	sp|P08637|FCG3A
sp|P52566|GDIR2_HUMAN	34	sp|P52566|GDIR2_HUMAN	sp|P52566|GDIR2_HUMAN	3	0	0	sp|P52566|GDIR2
sp|P06733|ENOA_HUMAN	33	sp|P06733|ENOA_HUMAN	sp|P06733|ENOA_HUMAN	6	0	0	sp|P06733|ENOA
sp|P68871|HBB_HUMAN;sp|P02042|HBD_HUMAN	33	sp|P68871|HBB_HUMAN;sp|P02042|HBD_HUMAN	sp|P68871|HBB_HUMAN;sp|P02042|HBD_HUMAN	6	0	0	sp|P68871|HBB
sp|P63261|ACTG_HUMAN;sp|P60709|ACTB_HUMAN;sp|A5A3E0|POTEF_HUMAN	32	sp|P63261|ACTG_HUMAN;sp|P60709|ACTB_HUMAN;sp|A5A3E0|POTEF_HUMAN	sp|P63261|ACTG_HUMAN;sp|P60709|ACTB_HUMAN;sp|A5A3E0|POTEF_HUMAN	5	0	0	sp|P63261|ACTG
sp|P62736|ACTA_HUMAN;sp|P68032|ACTC_HUMAN;sp|P68133|ACTS_HUMAN;sp|P63261|ACTG_HUMAN;sp|P60709|ACTB_HUMAN;sp|P63267|ACTH_HUMAN;sp|P0CG39|POTEJ_HUMAN;sp|P0CG38|POTEI_HUMAN;sp|Q6S8J3|POTEE_HUMAN;sp|A5A3E0|POTEF_HUMAN	30	sp|P62736|ACTA_HUMAN;sp|P68032|ACTC_HUMAN;sp|P68133|ACTS_HUMAN;sp|P63261|ACTG_HUMAN;sp|P60709|ACTB_HUMAN;sp|P63267|ACTH_HUMAN;sp|P0CG39|POTEJ_HUMAN;sp|P0CG38|POTEI_HUMAN;sp|Q6S8J3|POTEE_HUMAN;sp|A5A3E0|POTEF_HUMAN	sp|P62736|ACTA_HUMAN;sp|P68032|ACTC_HUMAN;sp|P68133|ACTS_HUMAN;sp|P63261|ACTG_HUMAN;sp|P60709|ACTB_HUMAN;sp|P63267|ACTH_HUMAN;sp|P0CG39|POTEJ_HUMAN;sp|P0CG38|POTEI_HUMAN;sp|Q6S8J3|POTEE_HUMAN;sp|A5A3E0|POTEF_HUMAN	5	0	0	sp|P62736|ACTA
sp|P01833|PIGR_HUMAN	28	sp|P01833|PIGR_HUMAN	sp|P01833|PIGR_HUMAN	3	0	0	sp|P01833|PIGR
sp|P15515|HIS1_HUMAN	28	sp|P15515|HIS1_HUMAN	sp|P15515|HIS1_HUMAN	6	0	0	sp|P15515|HIS1
sp|P09211|GSTP1_HUMAN	27	sp|P09211|GSTP1_HUMAN	sp|P09211|GSTP1_HUMAN	2	0	0	sp|P09211|GSTP1
sp|P15516|HIS3_HUMAN	26	sp|P15516|HIS3_HUMAN	sp|P15516|HIS3_HUMAN	2	0	0	sp|P15516|HIS3
sp|P52209|6PGD_HUMAN	23	sp|P52209|6PGD_HUMAN	sp|P52209|6PGD_HUMAN	1	0	0	sp|P52209|6PGD
sp|P62736|ACTA_HUMAN;sp|P68032|ACTC_HUMAN;sp|P68133|ACTS_HUMAN;sp|P63261|ACTG_HUMAN;sp|P60709|ACTB_HUMAN;sp|P63267|ACTH_HUMAN	23	sp|P62736|ACTA_HUMAN;sp|P68032|ACTC_HUMAN;sp|P68133|ACTS_HUMAN;sp|P63261|ACTG_HUMAN;sp|P60709|ACTB_HUMAN;sp|P63267|ACTH_HUMAN	sp|P62736|ACTA_HUMAN;sp|P68032|ACTC_HUMAN;sp|P68133|ACTS_HUMAN;sp|P63261|ACTG_HUMAN;sp|P60709|ACTB_HUMAN;sp|P63267|ACTH_HUMAN	5	0	0	sp|P62736|ACTA
sp|P62736|ACTA_HUMAN;sp|P68032|ACTC_HUMAN;sp|Q562R1|ACTBL_HUMAN;sp|P68133|ACTS_HUMAN;sp|P63261|ACTG_HUMAN;sp|P60709|ACTB_HUMAN;sp|P63267|ACTH_HUMAN	23	sp|P62736|ACTA_HUMAN;sp|P68032|ACTC_HUMAN;sp|Q562R1|ACTBL_HUMAN;sp|P68133|ACTS_HUMAN;sp|P63261|ACTG_HUMAN;sp|P60709|ACTB_HUMAN;sp|P63267|ACTH_HUMAN	sp|P62736|ACTA_HUMAN;sp|P68032|ACTC_HUMAN;sp|Q562R1|ACTBL_HUMAN;sp|P68133|ACTS_HUMAN;sp|P63261|ACTG_HUMAN;sp|P60709|ACTB_HUMAN;sp|P63267|ACTH_HUMAN	6	0	0	sp|P62736|ACTA
sp|Q16378|PROL4_HUMAN	23	sp|Q16378|PROL4_HUMAN	sp|Q16378|PROL4_HUMAN	10	0	0	sp|Q16378|PROL4
sp|P13929|ENOB_HUMAN;sp|P09104|ENOG_HUMAN	19	sp|P13929|ENOB_HUMAN;sp|P09104|ENOG_HUMAN	sp|P13929|ENOB_HUMAN;sp|P09104|ENOG_HUMAN	1	0	0	sp|P13929|ENOB
sp|P57053|H2BFS_HUMAN	16	sp|P57053|H2BFS_HUMAN	sp|P57053|H2BFS_HUMAN	2	0	0	sp|P57053|H2BFS
sp|P80511|S10AC_HUMAN	16	sp|P80511|S10AC_HUMAN	sp|P80511|S10AC_HUMAN	5	0	0	sp|P80511|S10AC
sp|P24158|PRTN3_HUMAN	15	sp|P24158|PRTN3_HUMAN	sp|P24158|PRTN3_HUMAN	2	0	0	sp|P24158|PRTN3
sp|Q5JPB2|ZN831_HUMAN	15	sp|Q5JPB2|ZN831_HUMAN	sp|Q5JPB2|ZN831_HUMAN	1	0	0	sp|Q5JPB2|ZN831
sp|P62736|ACTA_HUMAN;sp|P68032|ACTC_HUMAN;sp|P63267|ACTH_HUMAN	14	sp|P62736|ACTA_HUMAN;sp|P68032|ACTC_HUMAN;sp|P63267|ACTH_HUMAN	sp|P62736|ACTA_HUMAN;sp|P68032|ACTC_HUMAN;sp|P63267|ACTH_HUMAN	3	0	0	sp|P62736|ACTA
sp|P10163|PRB4_HUMAN;sp|Q04118|PRB3_HUMAN	13	sp|P10163|PRB4_HUMAN;sp|Q04118|PRB3_HUMAN	sp|P10163|PRB4_HUMAN;sp|Q04118|PRB3_HUMAN	2	0	0	sp|P10163|PRB4
sp|Q16630|CPSF6_HUMAN	13	sp|Q16630|CPSF6_HUMAN	sp|Q16630|CPSF6_HUMAN	5	0	0	sp|Q16630|CPSF6
sp|Q9UMD9|COHA1_HUMAN	13	sp|Q9UMD9|COHA1_HUMAN	sp|Q9UMD9|COHA1_HUMAN	5	0	0	sp|Q9UMD9|COHA1
sp|Q6FI13|H2A2A_HUMAN;sp|Q16777|H2A2C_HUMAN	12	sp|Q6FI13|H2A2A_HUMAN;sp|Q16777|H2A2C_HUMAN	sp|Q6FI13|H2A2A_HUMAN;sp|Q16777|H2A2C_HUMAN	3	0	0	sp|Q6FI13|H2A2A
sp|P06737|PYGL_HUMAN	11	sp|P06737|PYGL_HUMAN	sp|P06737|PYGL_HUMAN	4	0	0	sp|P06737|PYGL
sp|P62736|ACTA_HUMAN;sp|P68032|ACTC_HUMAN;sp|P63261|ACTG_HUMAN;sp|P60709|ACTB_HUMAN;sp|P63267|ACTH_HUMAN	11	sp|P62736|ACTA_HUMAN;sp|P68032|ACTC_HUMAN;sp|P63261|ACTG_HUMAN;sp|P60709|ACTB_HUMAN;sp|P63267|ACTH_HUMAN	sp|P62736|ACTA_HUMAN;sp|P68032|ACTC_HUMAN;sp|P63261|ACTG_HUMAN;sp|P60709|ACTB_HUMAN;sp|P63267|ACTH_HUMAN	2	0	0	sp|P62736|ACTA
sp|P68133|ACTS_HUMAN	11	sp|P68133|ACTS_HUMAN	sp|P68133|ACTS_HUMAN	2	0	0	sp|P68133|ACTS
sp|Q6DRA6|H2B2D_HUMAN;sp|Q6DN03|H2B2C_HUMAN	11	sp|Q6DRA6|H2B2D_HUMAN;sp|Q6DN03|H2B2C_HUMAN	sp|Q6DRA6|H2B2D_HUMAN;sp|Q6DN03|H2B2C_HUMAN	2	0	0	sp|Q6DRA6|H2B2D
sp|Q8TAX7|MUC7_HUMAN	11	sp|Q8TAX7|MUC7_HUMAN	sp|Q8TAX7|MUC7_HUMAN	5	1	0	sp|Q8TAX7|MUC7
sp|P04406|G3P_HUMAN	10	sp|P04406|G3P_HUMAN	sp|P04406|G3P_HUMAN	6	0	0	sp|P04406|G3P
sp|P26038|MOES_HUMAN	10	sp|P26038|MOES_HUMAN	sp|P26038|MOES_HUMAN	1	0	0	sp|P26038|MOES
sp|Q13510|ASAH1_HUMAN	10	sp|Q13510|ASAH1_HUMAN	sp|Q13510|ASAH1_HUMAN	1	1	0	sp|Q13510|ASAH1
sp|Q96PL1|SG3A2_HUMAN	10	sp|Q96PL1|SG3A2_HUMAN	sp|Q96PL1|SG3A2_HUMAN	2	0	0	sp|Q96PL1|SG3A2
sp|Q14050|CO9A3_HUMAN	9	sp|Q14050|CO9A3_HUMAN	sp|Q14050|CO9A3_HUMAN	2	0	0	sp|Q14050|CO9A3
sp|Q9UM07|PADI4_HUMAN	9	sp|Q9UM07|PADI4_HUMAN	sp|Q9UM07|PADI4_HUMAN	2	0	0	sp|Q9UM07|PADI4
sp|P01037|CYTN_HUMAN;sp|P01036|CYTS_HUMAN	8	sp|P01037|CYTN_HUMAN;sp|P01036|CYTS_HUMAN	sp|P01037|CYTN_HUMAN;sp|P01036|CYTS_HUMAN	1	0	0	sp|P01037|CYTN
sp|P05204|HMGN2_HUMAN	8	sp|P05204|HMGN2_HUMAN	sp|P05204|HMGN2_HUMAN	3	0	0	sp|P05204|HMGN2
sp|P06396|GELS_HUMAN	8	sp|P06396|GELS_HUMAN	sp|P06396|GELS_HUMAN	3	0	0	sp|P06396|GELS
sp|P51531|SMCA2_HUMAN	8	sp|P51531|SMCA2_HUMAN	sp|P51531|SMCA2_HUMAN	1	0	0	sp|P51531|SMCA2
sp|P63261|ACTG_HUMAN;sp|P60709|ACTB_HUMAN;sp|Q6S8J3|POTEE_HUMAN	8	sp|P63261|ACTG_HUMAN;sp|P60709|ACTB_HUMAN;sp|Q6S8J3|POTEE_HUMAN	sp|P63261|ACTG_HUMAN;sp|P60709|ACTB_HUMAN;sp|Q6S8J3|POTEE_HUMAN	2	0	0	sp|P63261|ACTG
sp|Q8TC94|ACTL9_HUMAN	8	sp|Q8TC94|ACTL9_HUMAN	sp|Q8TC94|ACTL9_HUMAN	1	0	0	sp|Q8TC94|ACTL9
sp|O60488|ACSL4_HUMAN	7	sp|O60488|ACSL4_HUMAN	sp|O60488|ACSL4_HUMAN	1	1	0	sp|O60488|ACSL4
sp|P20292|AL5AP_HUMAN	7	sp|P20292|AL5AP_HUMAN	sp|P20292|AL5AP_HUMAN	2	0	0	sp|P20292|AL5AP
sp|P68871|HBB_HUMAN;sp|P02042|HBD_HUMAN;sp|P69891|HBG1_HUMAN;sp|P69892|HBG2_HUMAN;sp|P02100|HBE_HUMAN	7	sp|P68871|HBB_HUMAN;sp|P02042|HBD_HUMAN;sp|P69891|HBG1_HUMAN;sp|P69892|HBG2_HUMAN;sp|P02100|HBE_HUMAN	sp|P68871|HBB_HUMAN;sp|P02042|HBD_HUMAN;sp|P69891|HBG1_HUMAN;sp|P69892|HBG2_HUMAN;sp|P02100|HBE_HUMAN	2	0	0	sp|P68871|HBB
sp|P78362|SRPK2_HUMAN	7	sp|P78362|SRPK2_HUMAN	sp|P78362|SRPK2_HUMAN	3	0	0	sp|P78362|SRPK2
sp|Q6MZM9|PRR27_HUMAN	7	sp|Q6MZM9|PRR27_HUMAN	sp|Q6MZM9|PRR27_HUMAN	2	0	0	sp|Q6MZM9|PRR27
sp|O15145|ARPC3_HUMAN	6	sp|O15145|ARPC3_HUMAN	sp|O15145|ARPC3_HUMAN	2	1	0	sp|O15145|ARPC3
sp|O95104|SFR15_HUMAN	6	sp|O95104|SFR15_HUMAN	sp|O95104|SFR15_HUMAN	4	0	0	sp|O95104|SFR15
sp|O95486|SC24A_HUMAN	6	sp|O95486|SC24A_HUMAN	sp|O95486|SC24A_HUMAN	3	0	0	sp|O95486|SC24A
sp|P0CG38|POTEI_HUMAN	6	sp|P0CG38|POTEI_HUMAN	sp|P0CG38|POTEI_HUMAN	1	0	0	sp|P0CG38|POTEI
sp|P19013|K2C4_HUMAN	6	sp|P19013|K2C4_HUMAN	sp|P19013|K2C4_HUMAN	2	0	0	sp|P19013|K2C4
sp|P62736|ACTA_HUMAN;sp|P68032|ACTC_HUMAN;sp|P68133|ACTS_HUMAN;sp|P63261|ACTG_HUMAN;sp|P60709|ACTB_HUMAN;sp|P63267|ACTH_HUMAN;sp|Q6S8J3|POTEE_HUMAN	6	sp|P62736|ACTA_HUMAN;sp|P68032|ACTC_HUMAN;sp|P68133|ACTS_HUMAN;sp|P63261|ACTG_HUMAN;sp|P60709|ACTB_HUMAN;sp|P63267|ACTH_HUMAN;sp|Q6S8J3|POTEE_HUMAN	sp|P62736|ACTA_HUMAN;sp|P68032|ACTC_HUMAN;sp|P68133|ACTS_HUMAN;sp|P63261|ACTG_HUMAN;sp|P60709|ACTB_HUMAN;sp|P63267|ACTH_HUMAN;sp|Q6S8J3|POTEE_HUMAN	1	0	0	sp|P62736|ACTA
sp|Q8TDZ2|MICA1_HUMAN	6	sp|Q8TDZ2|MICA1_HUMAN	sp|Q8TDZ2|MICA1_HUMAN	1	1	0	sp|Q8TDZ2|MICA1
sp|P02671|FIBA_HUMAN	5	sp|P02671|FIBA_HUMAN	sp|P02671|FIBA_HUMAN	2	0	0	sp|P02671|FIBA
sp|P14780|MMP9_HUMAN	5	sp|P14780|MMP9_HUMAN	sp|P14780|MMP9_HUMAN	1	0	0	sp|P14780|MMP9
sp|P17213|BPI_HUMAN	5	sp|P17213|BPI_HUMAN	sp|P17213|BPI_HUMAN	2	0	0	sp|P17213|BPI
sp|P20264|PO3F3_HUMAN	5	sp|P20264|PO3F3_HUMAN	sp|P20264|PO3F3_HUMAN	2	0	0	sp|P20264|PO3F3
sp|Q9NYQ7|CELR3_HUMAN	5	sp|Q9NYQ7|CELR3_HUMAN	sp|Q9NYQ7|CELR3_HUMAN	2	1	0	sp|Q9NYQ7|CELR3
sp|Q9UPQ7|PZRN3_HUMAN	5	sp|Q9UPQ7|PZRN3_HUMAN	sp|Q9UPQ7|PZRN3_HUMAN	1	0	0	sp|Q9UPQ7|PZRN3
sp|A8K0Z3|WASH1_HUMAN;sp|Q6VEQ5|WASH2_HUMAN;sp|C4AMC7|WASH3_HUMAN;sp|A8MWX3|WASH4_HUMAN	4	sp|A8K0Z3|WASH1_HUMAN;sp|Q6VEQ5|WASH2_HUMAN;sp|C4AMC7|WASH3_HUMAN;sp|A8MWX3|WASH4_HUMAN	sp|A8K0Z3|WASH1_HUMAN;sp|Q6VEQ5|WASH2_HUMAN;sp|C4AMC7|WASH3_HUMAN;sp|A8MWX3|WASH4_HUMAN	2	0	0	sp|A8K0Z3|WASH1
sp|P00751|CFAB_HUMAN	4	sp|P00751|CFAB_HUMAN	sp|P00751|CFAB_HUMAN	1	0	0	sp|P00751|CFAB
sp|P02100|HBE_HUMAN	4	sp|P02100|HBE_HUMAN	sp|P02100|HBE_HUMAN	1	0	0	sp|P02100|HBE
sp|P11216|PYGB_HUMAN	4	sp|P11216|PYGB_HUMAN	sp|P11216|PYGB_HUMAN	1	0	0	sp|P11216|PYGB
sp|P11217|PYGM_HUMAN	4	sp|P11217|PYGM_HUMAN	sp|P11217|PYGM_HUMAN	1	0	0	sp|P11217|PYGM
sp|P13929|ENOB_HUMAN	4	sp|P13929|ENOB_HUMAN	sp|P13929|ENOB_HUMAN	1	0	0	sp|P13929|ENOB
sp|P35579|MYH9_HUMAN	4	sp|P35579|MYH9_HUMAN	sp|P35579|MYH9_HUMAN	2	1	0	sp|P35579|MYH9
sp|P61626|LYSC_HUMAN	4	sp|P61626|LYSC_HUMAN	sp|P61626|LYSC_HUMAN	2	0	0	sp|P61626|LYSC
sp|P62736|ACTA_HUMAN;sp|P68032|ACTC_HUMAN;sp|P68133|ACTS_HUMAN;sp|P63261|ACTG_HUMAN;sp|Q9BYX7|ACTBM_HUMAN;sp|P60709|ACTB_HUMAN;sp|P63267|ACTH_HUMAN;sp|P0CG39|POTEJ_HUMAN;sp|P0CG38|POTEI_HUMAN;sp|Q6S8J3|POTEE_HUMAN;sp|A5A3E0|POTEF_HUMAN	4	sp|P62736|ACTA_HUMAN;sp|P68032|ACTC_HUMAN;sp|P68133|ACTS_HUMAN;sp|P63261|ACTG_HUMAN;sp|Q9BYX7|ACTBM_HUMAN;sp|P60709|ACTB_HUMAN;sp|P63267|ACTH_HUMAN;sp|P0CG39|POTEJ_HUMAN;sp|P0CG38|POTEI_HUMAN;sp|Q6S8J3|POTEE_HUMAN;sp|A5A3E0|POTEF_HUMAN	sp|P62736|ACTA_HUMAN;sp|P68032|ACTC_HUMAN;sp|P68133|ACTS_HUMAN;sp|P63261|ACTG_HUMAN;sp|Q9BYX7|ACTBM_HUMAN;sp|P60709|ACTB_HUMAN;sp|P63267|ACTH_HUMAN;sp|P0CG39|POTEJ_HUMAN;sp|P0CG38|POTEI_HUMAN;sp|Q6S8J3|POTEE_HUMAN;sp|A5A3E0|POTEF_HUMAN	1	0	0	sp|P62736|ACTA
sp|Q02505|MUC3A_HUMAN	4	sp|Q02505|MUC3A_HUMAN	sp|Q02505|MUC3A_HUMAN	1	0	0	sp|Q02505|MUC3A
sp|Q10571|MN1_HUMAN	4	sp|Q10571|MN1_HUMAN	sp|Q10571|MN1_HUMAN	1	0	0	sp|Q10571|MN1
sp|Q6P2Q9|PRP8_HUMAN	4	sp|Q6P2Q9|PRP8_HUMAN	sp|Q6P2Q9|PRP8_HUMAN	1	1	0	sp|Q6P2Q9|PRP8
sp|Q93079|H2B1H_HUMAN;sp|P23527|H2B1O_HUMAN;sp|Q5QNW6|H2B2F_HUMAN	4	sp|Q93079|H2B1H_HUMAN;sp|P23527|H2B1O_HUMAN;sp|Q5QNW6|H2B2F_HUMAN	sp|Q93079|H2B1H_HUMAN;sp|P23527|H2B1O_HUMAN;sp|Q5QNW6|H2B2F_HUMAN	1	0	0	sp|Q93079|H2B1H
sp|Q96EV2|RBM33_HUMAN	4	sp|Q96EV2|RBM33_HUMAN	sp|Q96EV2|RBM33_HUMAN	2	0	0	sp|Q96EV2|RBM33
sp|Q9H2G4|TSYL2_HUMAN	4	sp|Q9H2G4|TSYL2_HUMAN	sp|Q9H2G4|TSYL2_HUMAN	1	0	0	sp|Q9H2G4|TSYL2
sp|Q9H7P6|MB12B_HUMAN	4	sp|Q9H7P6|MB12B_HUMAN	sp|Q9H7P6|MB12B_HUMAN	2	0	0	sp|Q9H7P6|MB12B
sp|Q9Y6W5|WASF2_HUMAN	4	sp|Q9Y6W5|WASF2_HUMAN	sp|Q9Y6W5|WASF2_HUMAN	1	1	0	sp|Q9Y6W5|WASF2
sp|A4UGR9|XIRP2_HUMAN	3	sp|A4UGR9|XIRP2_HUMAN	sp|A4UGR9|XIRP2_HUMAN	1	0	0	sp|A4UGR9|XIRP2
sp|O43490|PROM1_HUMAN	3	sp|O43490|PROM1_HUMAN	sp|O43490|PROM1_HUMAN	1	1	0	sp|O43490|PROM1
sp|O60885|BRD4_HUMAN	3	sp|O60885|BRD4_HUMAN	sp|O60885|BRD4_HUMAN	2	1	0	sp|O60885|BRD4
sp|O75182|SIN3B_HUMAN	3	sp|O75182|SIN3B_HUMAN	sp|O75182|SIN3B_HUMAN	2	0	0	sp|O75182|SIN3B
sp|O75444|MAF_HUMAN	3	sp|O75444|MAF_HUMAN	sp|O75444|MAF_HUMAN	3	0	0	sp|O75444|MAF
sp|O94855|SC24D_HUMAN	3	sp|O94855|SC24D_HUMAN	sp|O94855|SC24D_HUMAN	1	0	0	sp|O94855|SC24D
sp|P01009|A1AT_HUMAN	3	sp|P01009|A1AT_HUMAN	sp|P01009|A1AT_HUMAN	1	0	0	sp|P01009|A1AT
sp|P03928|ATP8_HUMAN	3	sp|P03928|ATP8_HUMAN	sp|P03928|ATP8_HUMAN	1	0	0	sp|P03928|ATP8
sp|P15311|EZRI_HUMAN	3	sp|P15311|EZRI_HUMAN	sp|P15311|EZRI_HUMAN	1	0	0	sp|P15311|EZRI
sp|P20848|A1ATR_HUMAN	3	sp|P20848|A1ATR_HUMAN	sp|P20848|A1ATR_HUMAN	1	0	0	sp|P20848|A1ATR
sp|P48634|PRC2A_HUMAN	3	sp|P48634|PRC2A_HUMAN	sp|P48634|PRC2A_HUMAN	3	0	0	sp|P48634|PRC2A
sp|P49750|YLPM1_HUMAN	3	sp|P49750|YLPM1_HUMAN	sp|P49750|YLPM1_HUMAN	2	2	0	sp|P49750|YLPM1
sp|P63261|ACTG_HUMAN;sp|Q9BYX7|ACTBM_HUMAN;sp|P60709|ACTB_HUMAN;sp|P0CG39|POTEJ_HUMAN;sp|P0CG38|POTEI_HUMAN;sp|Q6S8J3|POTEE_HUMAN;sp|A5A3E0|POTEF_HUMAN	3	sp|P63261|ACTG_HUMAN;sp|Q9BYX7|ACTBM_HUMAN;sp|P60709|ACTB_HUMAN;sp|P0CG39|POTEJ_HUMAN;sp|P0CG38|POTEI_HUMAN;sp|Q6S8J3|POTEE_HUMAN;sp|A5A3E0|POTEF_HUMAN	sp|P63261|ACTG_HUMAN;sp|Q9BYX7|ACTBM_HUMAN;sp|P60709|ACTB_HUMAN;sp|P0CG39|POTEJ_HUMAN;sp|P0CG38|POTEI_HUMAN;sp|Q6S8J3|POTEE_HUMAN;sp|A5A3E0|POTEF_HUMAN	1	0	0	sp|P63261|ACTG
sp|P98161|PKD1_HUMAN	3	sp|P98161|PKD1_HUMAN	sp|P98161|PKD1_HUMAN	1	1	0	sp|P98161|PKD1
sp|P98164|LRP2_HUMAN	3	sp|P98164|LRP2_HUMAN	sp|P98164|LRP2_HUMAN	2	1	0	sp|P98164|LRP2
sp|Q562R1|ACTBL_HUMAN;sp|P63261|ACTG_HUMAN;sp|Q9BYX7|ACTBM_HUMAN;sp|P60709|ACTB_HUMAN;sp|A5A3E0|POTEF_HUMAN	3	sp|Q562R1|ACTBL_HUMAN;sp|P63261|ACTG_HUMAN;sp|Q9BYX7|ACTBM_HUMAN;sp|P60709|ACTB_HUMAN;sp|A5A3E0|POTEF_HUMAN	sp|Q562R1|ACTBL_HUMAN;sp|P63261|ACTG_HUMAN;sp|Q9BYX7|ACTBM_HUMAN;sp|P60709|ACTB_HUMAN;sp|A5A3E0|POTEF_HUMAN	1	0	0	sp|Q562R1|ACTBL
sp|Q59EK9|RUN3A_HUMAN	3	sp|Q59EK9|RUN3A_HUMAN	sp|Q59EK9|RUN3A_HUMAN	1	0	0	sp|Q59EK9|RUN3A
sp|Q71UI9|H2AV_HUMAN;sp|P0C0S5|H2AZ_HUMAN	3	sp|Q71UI9|H2AV_HUMAN;sp|P0C0S5|H2AZ_HUMAN	sp|Q71UI9|H2AV_HUMAN;sp|P0C0S5|H2AZ_HUMAN	1	0	0	sp|Q71UI9|H2AV
sp|Q75N03|HAKAI_HUMAN	3	sp|Q75N03|HAKAI_HUMAN	sp|Q75N03|HAKAI_HUMAN	2	0	0	sp|Q75N03|HAKAI
sp|Q8N414|PGBD5_HUMAN	3	sp|Q8N414|PGBD5_HUMAN	sp|Q8N414|PGBD5_HUMAN	2	2	0	sp|Q8N414|PGBD5
sp|Q8WZ42|TITIN_HUMAN	3	sp|Q8WZ42|TITIN_HUMAN	sp|Q8WZ42|TITIN_HUMAN	3	3	0	sp|Q8WZ42|TITIN
sp|Q96DZ7|T4S19_HUMAN	3	sp|Q96DZ7|T4S19_HUMAN	sp|Q96DZ7|T4S19_HUMAN	1	0	0	sp|Q96DZ7|T4S19
sp|Q96F45|ZN503_HUMAN	3	sp|Q96F45|ZN503_HUMAN	sp|Q96F45|ZN503_HUMAN	3	0	0	sp|Q96F45|ZN503
sp|Q9BYB0|SHAN3_HUMAN	3	sp|Q9BYB0|SHAN3_HUMAN	sp|Q9BYB0|SHAN3_HUMAN	3	0	0	sp|Q9BYB0|SHAN3
sp|Q9UPY6|WASF3_HUMAN	3	sp|Q9UPY6|WASF3_HUMAN	sp|Q9UPY6|WASF3_HUMAN	1	0	0	sp|Q9UPY6|WASF3
sp|B2RTY4|MYO9A_HUMAN	2	sp|B2RTY4|MYO9A_HUMAN	sp|B2RTY4|MYO9A_HUMAN	1	2	0	sp|B2RTY4|MYO9A
sp|O60422|ONEC3_HUMAN	2	sp|O60422|ONEC3_HUMAN	sp|O60422|ONEC3_HUMAN	2	1	0	sp|O60422|ONEC3
sp|O75970|MPDZ_HUMAN	2	sp|O75970|MPDZ_HUMAN	sp|O75970|MPDZ_HUMAN	2	0	0	sp|O75970|MPDZ
sp|O94910|AGRL1_HUMAN	2	sp|O94910|AGRL1_HUMAN	sp|O94910|AGRL1_HUMAN	2	2	0	sp|O94910|AGRL1
sp|P00519|ABL1_HUMAN	2	sp|P00519|ABL1_HUMAN	sp|P00519|ABL1_HUMAN	1	0	0	sp|P00519|ABL1
sp|P02042|HBD_HUMAN	2	sp|P02042|HBD_HUMAN	sp|P02042|HBD_HUMAN	2	0	0	sp|P02042|HBD
sp|P02461|CO3A1_HUMAN	2	sp|P02461|CO3A1_HUMAN	sp|P02461|CO3A1_HUMAN	1	0	0	sp|P02461|CO3A1
sp|P02787|TRFE_HUMAN	2	sp|P02787|TRFE_HUMAN	sp|P02787|TRFE_HUMAN	1	0	0	sp|P02787|TRFE
sp|P04083|ANXA1_HUMAN	2	sp|P04083|ANXA1_HUMAN	sp|P04083|ANXA1_HUMAN	1	0	0	sp|P04083|ANXA1
sp|P04745|AMY1_HUMAN	2	sp|P04745|AMY1_HUMAN	sp|P04745|AMY1_HUMAN	1	0	0	sp|P04745|AMY1
sp|P05164|PERM_HUMAN	2	sp|P05164|PERM_HUMAN	sp|P05164|PERM_HUMAN	2	0	0	sp|P05164|PERM
sp|P07737|PROF1_HUMAN	2	sp|P07737|PROF1_HUMAN	sp|P07737|PROF1_HUMAN	1	0	0	sp|P07737|PROF1
sp|P09228|CYTT_HUMAN;sp|P01037|CYTN_HUMAN;sp|P01036|CYTS_HUMAN	2	sp|P09228|CYTT_HUMAN;sp|P01037|CYTN_HUMAN;sp|P01036|CYTS_HUMAN	sp|P09228|CYTT_HUMAN;sp|P01037|CYTN_HUMAN;sp|P01036|CYTS_HUMAN	1	0	0	sp|P09228|CYTT
sp|P12429|ANXA3_HUMAN	2	sp|P12429|ANXA3_HUMAN	sp|P12429|ANXA3_HUMAN	1	0	0	sp|P12429|ANXA3
sp|P14678|RSMB_HUMAN;sp|P63162|RSMN_HUMAN	2	sp|P14678|RSMB_HUMAN;sp|P63162|RSMN_HUMAN	sp|P14678|RSMB_HUMAN;sp|P63162|RSMN_HUMAN	1	0	0	sp|P14678|RSMB
sp|P27037|AVR2A_HUMAN	2	sp|P27037|AVR2A_HUMAN	sp|P27037|AVR2A_HUMAN	1	0	0	sp|P27037|AVR2A
sp|P28702|RXRB_HUMAN	2	sp|P28702|RXRB_HUMAN	sp|P28702|RXRB_HUMAN	2	1	0	sp|P28702|RXRB
sp|P29400|CO4A5_HUMAN	2	sp|P29400|CO4A5_HUMAN	sp|P29400|CO4A5_HUMAN	1	0	0	sp|P29400|CO4A5
sp|P35716|SOX11_HUMAN	2	sp|P35716|SOX11_HUMAN	sp|P35716|SOX11_HUMAN	2	0	0	sp|P35716|SOX11
sp|P35908|K22E_HUMAN	2	sp|P35908|K22E_HUMAN	sp|P35908|K22E_HUMAN	2	0	0	sp|P35908|K22E
sp|P49759|CLK1_HUMAN	2	sp|P49759|CLK1_HUMAN	sp|P49759|CLK1_HUMAN	2	2	0	sp|P49759|CLK1
sp|P50748|KNTC1_HUMAN	2	sp|P50748|KNTC1_HUMAN	sp|P50748|KNTC1_HUMAN	2	1	0	sp|P50748|KNTC1
sp|P61129|ZC3H6_HUMAN	2	sp|P61129|ZC3H6_HUMAN	sp|P61129|ZC3H6_HUMAN	1	0	0	sp|P61129|ZC3H6
sp|P62328|TYB4_HUMAN	2	sp|P62328|TYB4_HUMAN	sp|P62328|TYB4_HUMAN	1	0	0	sp|P62328|TYB4
sp|P80188|NGAL_HUMAN	2	sp|P80188|NGAL_HUMAN	sp|P80188|NGAL_HUMAN	2	0	0	sp|P80188|NGAL
sp|Q03692|COAA1_HUMAN	2	sp|Q03692|COAA1_HUMAN	sp|Q03692|COAA1_HUMAN	1	0	0	sp|Q03692|COAA1
sp|Q07092|COGA1_HUMAN	2	sp|Q07092|COGA1_HUMAN	sp|Q07092|COGA1_HUMAN	1	0	0	sp|Q07092|COGA1
sp|Q12948|FOXC1_HUMAN	2	sp|Q12948|FOXC1_HUMAN	sp|Q12948|FOXC1_HUMAN	1	0	0	sp|Q12948|FOXC1
sp|Q13574|DGKZ_HUMAN	2	sp|Q13574|DGKZ_HUMAN	sp|Q13574|DGKZ_HUMAN	1	0	0	sp|Q13574|DGKZ
sp|Q14031|CO4A6_HUMAN	2	sp|Q14031|CO4A6_HUMAN	sp|Q14031|CO4A6_HUMAN	2	0	0	sp|Q14031|CO4A6
sp|Q14654|KCJ11_HUMAN	2	sp|Q14654|KCJ11_HUMAN	sp|Q14654|KCJ11_HUMAN	1	0	0	sp|Q14654|KCJ11
sp|Q17RW2|COOA1_HUMAN;XXX_sp|Q14031|CO4A6_HUMAN;XXX_sp|Q14050|CO9A3_HUMAN	2	sp|Q17RW2|COOA1_HUMAN;XXX_sp|Q14031|CO4A6_HUMAN;XXX_sp|Q14050|CO9A3_HUMAN	sp|Q17RW2|COOA1_HUMAN;XXX_sp|Q14031|CO4A6_HUMAN;XXX_sp|Q14050|CO9A3_HUMAN	1	0	0	sp|Q17RW2|COOA1
sp|Q504Q3|PAN2_HUMAN	2	sp|Q504Q3|PAN2_HUMAN	sp|Q504Q3|PAN2_HUMAN	2	1	0	sp|Q504Q3|PAN2
sp|Q5S007|LRRK2_HUMAN	2	sp|Q5S007|LRRK2_HUMAN	sp|Q5S007|LRRK2_HUMAN	2	0	0	sp|Q5S007|LRRK2
sp|Q68CR7|LRC66_HUMAN	2	sp|Q68CR7|LRC66_HUMAN	sp|Q68CR7|LRC66_HUMAN	2	1	0	sp|Q68CR7|LRC66
sp|Q6UXQ8|YO002_HUMAN	2	sp|Q6UXQ8|YO002_HUMAN	sp|Q6UXQ8|YO002_HUMAN	2	0	0	sp|Q6UXQ8|YO002
sp|Q6ZMG9|CERS6_HUMAN	2	sp|Q6ZMG9|CERS6_HUMAN	sp|Q6ZMG9|CERS6_HUMAN	1	0	0	sp|Q6ZMG9|CERS6
sp|Q6ZTN6|AN13D_HUMAN	2	sp|Q6ZTN6|AN13D_HUMAN	sp|Q6ZTN6|AN13D_HUMAN	2	0	0	sp|Q6ZTN6|AN13D
sp|Q6ZVC0|NYAP1_HUMAN	2	sp|Q6ZVC0|NYAP1_HUMAN	sp|Q6ZVC0|NYAP1_HUMAN	2	0	0	sp|Q6ZVC0|NYAP1
sp|Q8N393|ZN786_HUMAN	2	sp|Q8N393|ZN786_HUMAN	sp|Q8N393|ZN786_HUMAN	2	0	0	sp|Q8N393|ZN786
sp|Q8N3X1|FNBP4_HUMAN	2	sp|Q8N3X1|FNBP4_HUMAN	sp|Q8N3X1|FNBP4_HUMAN	2	0	0	sp|Q8N3X1|FNBP4
sp|Q8NDA2|HMCN2_HUMAN	2	sp|Q8NDA2|HMCN2_HUMAN	sp|Q8NDA2|HMCN2_HUMAN	2	1	0	sp|Q8NDA2|HMCN2
sp|Q8NFP9|NBEA_HUMAN	2	sp|Q8NFP9|NBEA_HUMAN	sp|Q8NFP9|NBEA_HUMAN	2	0	0	sp|Q8NFP9|NBEA
sp|Q8NFW1|COMA1_HUMAN	2	sp|Q8NFW1|COMA1_HUMAN	sp|Q8NFW1|COMA1_HUMAN	2	0	0	sp|Q8NFW1|COMA1
sp|Q8TE59|ATS19_HUMAN	2	sp|Q8TE59|ATS19_HUMAN	sp|Q8TE59|ATS19_HUMAN	1	0	0	sp|Q8TE59|ATS19
sp|Q8TF01|PNISR_HUMAN	2	sp|Q8TF01|PNISR_HUMAN	sp|Q8TF01|PNISR_HUMAN	2	0	0	sp|Q8TF01|PNISR
sp|Q92540|SMG7_HUMAN	2	sp|Q92540|SMG7_HUMAN	sp|Q92540|SMG7_HUMAN	2	2	0	sp|Q92540|SMG7
sp|Q92558|WASF1_HUMAN	2	sp|Q92558|WASF1_HUMAN	sp|Q92558|WASF1_HUMAN	2	1	0	sp|Q92558|WASF1
sp|Q96FS4|SIPA1_HUMAN	2	sp|Q96FS4|SIPA1_HUMAN	sp|Q96FS4|SIPA1_HUMAN	2	2	0	sp|Q96FS4|SIPA1
sp|Q96JE9|MAP6_HUMAN	2	sp|Q96JE9|MAP6_HUMAN	sp|Q96JE9|MAP6_HUMAN	2	0	0	sp|Q96JE9|MAP6
sp|Q96KK5|H2A1H_HUMAN;sp|P16104|H2AX_HUMAN;sp|Q8IUE6|H2A2B_HUMAN;sp|Q96QV6|H2A1A_HUMAN;sp|Q99878|H2A1J_HUMAN;sp|Q93077|H2A1C_HUMAN;sp|O75367|H2AY_HUMAN;sp|Q7L7L0|H2A3_HUMAN;sp|P04908|H2A1B_HUMAN;sp|Q9BTM1|H2AJ_HUMAN;sp|Q6FI13|H2A2A_HUMAN;sp|P0C0S8|H2A1_HUMAN;sp|Q16777|H2A2C_HUMAN;sp|P20671|H2A1D_HUMAN	2	sp|Q96KK5|H2A1H_HUMAN;sp|P16104|H2AX_HUMAN;sp|Q8IUE6|H2A2B_HUMAN;sp|Q96QV6|H2A1A_HUMAN;sp|Q99878|H2A1J_HUMAN;sp|Q93077|H2A1C_HUMAN;sp|O75367|H2AY_HUMAN;sp|Q7L7L0|H2A3_HUMAN;sp|P04908|H2A1B_HUMAN;sp|Q9BTM1|H2AJ_HUMAN;sp|Q6FI13|H2A2A_HUMAN;sp|P0C0S8|H2A1_HUMAN;sp|Q16777|H2A2C_HUMAN;sp|P20671|H2A1D_HUMAN	sp|Q96KK5|H2A1H_HUMAN;sp|P16104|H2AX_HUMAN;sp|Q8IUE6|H2A2B_HUMAN;sp|Q96QV6|H2A1A_HUMAN;sp|Q99878|H2A1J_HUMAN;sp|Q93077|H2A1C_HUMAN;sp|O75367|H2AY_HUMAN;sp|Q7L7L0|H2A3_HUMAN;sp|P04908|H2A1B_HUMAN;sp|Q9BTM1|H2AJ_HUMAN;sp|Q6FI13|H2A2A_HUMAN;sp|P0C0S8|H2A1_HUMAN;sp|Q16777|H2A2C_HUMAN;sp|P20671|H2A1D_HUMAN	1	0	0	sp|Q96KK5|H2A1H
sp|Q96QC0|PP1RA_HUMAN	2	sp|Q96QC0|PP1RA_HUMAN	sp|Q96QC0|PP1RA_HUMAN	2	0	0	sp|Q96QC0|PP1RA
sp|Q96RK0|CIC_HUMAN	2	sp|Q96RK0|CIC_HUMAN	sp|Q96RK0|CIC_HUMAN	2	0	0	sp|Q96RK0|CIC
sp|Q99575|POP1_HUMAN	2	sp|Q99575|POP1_HUMAN	sp|Q99575|POP1_HUMAN	2	2	0	sp|Q99575|POP1
sp|Q99626|CDX2_HUMAN;XXX_sp|Q99626|CDX2_HUMAN	2	sp|Q99626|CDX2_HUMAN;XXX_sp|Q99626|CDX2_HUMAN	sp|Q99626|CDX2_HUMAN;XXX_sp|Q99626|CDX2_HUMAN	2	0	0	sp|Q99626|CDX2
sp|Q9BXJ5|C1QT2_HUMAN	2	sp|Q9BXJ5|C1QT2_HUMAN	sp|Q9BXJ5|C1QT2_HUMAN	1	0	0	sp|Q9BXJ5|C1QT2
sp|Q9BYN7|ZN341_HUMAN	2	sp|Q9BYN7|ZN341_HUMAN	sp|Q9BYN7|ZN341_HUMAN	2	0	0	sp|Q9BYN7|ZN341
sp|Q9H6A9|PCX3_HUMAN	2	sp|Q9H6A9|PCX3_HUMAN	sp|Q9H6A9|PCX3_HUMAN	2	1	0	sp|Q9H6A9|PCX3
sp|Q9P2D7|DYH1_HUMAN	2	sp|Q9P2D7|DYH1_HUMAN	sp|Q9P2D7|DYH1_HUMAN	2	1	0	sp|Q9P2D7|DYH1
sp|Q9P2Y4|ZN219_HUMAN	2	sp|Q9P2Y4|ZN219_HUMAN	sp|Q9P2Y4|ZN219_HUMAN	1	0	0	sp|Q9P2Y4|ZN219
sp|Q9UL51|HCN2_HUMAN	2	sp|Q9UL51|HCN2_HUMAN	sp|Q9UL51|HCN2_HUMAN	2	0	0	sp|Q9UL51|HCN2
sp|Q9UMD9|COHA1_HUMAN;XXX_sp|P39060|COIA1_HUMAN	2	sp|Q9UMD9|COHA1_HUMAN;XXX_sp|P39060|COIA1_HUMAN	sp|Q9UMD9|COHA1_HUMAN;XXX_sp|P39060|COIA1_HUMAN	1	0	0	sp|Q9UMD9|COHA1
sp|Q9Y3S1|WNK2_HUMAN	2	sp|Q9Y3S1|WNK2_HUMAN	sp|Q9Y3S1|WNK2_HUMAN	2	0	0	sp|Q9Y3S1|WNK2
sp|A0MZ66|SHOT1_HUMAN	1	sp|A0MZ66|SHOT1_HUMAN	sp|A0MZ66|SHOT1_HUMAN	1	0	0	sp|A0MZ66|SHOT1
sp|A2RUG3|XKRY2_HUMAN;sp|O14609|XKRY_HUMAN	1	sp|A2RUG3|XKRY2_HUMAN;sp|O14609|XKRY_HUMAN	sp|A2RUG3|XKRY2_HUMAN;sp|O14609|XKRY_HUMAN	1	0	0	sp|A2RUG3|XKRY2
sp|A4D2P6|GRD2I_HUMAN;sp|A6NGB9|WIPF3_HUMAN	1	sp|A4D2P6|GRD2I_HUMAN;sp|A6NGB9|WIPF3_HUMAN	sp|A4D2P6|GRD2I_HUMAN;sp|A6NGB9|WIPF3_HUMAN	1	0	0	sp|A4D2P6|GRD2I
sp|A5YKK6|CNOT1_HUMAN	1	sp|A5YKK6|CNOT1_HUMAN	sp|A5YKK6|CNOT1_HUMAN	1	0	0	sp|A5YKK6|CNOT1
sp|A6NEF3|GG6L4_HUMAN;sp|A6NEM1|GG6L9_HUMAN;sp|A6NI86|GG6LA_HUMAN;sp|H0YKK7|GG6LS_HUMAN	1	sp|A6NEF3|GG6L4_HUMAN;sp|A6NEM1|GG6L9_HUMAN;sp|A6NI86|GG6LA_HUMAN;sp|H0YKK7|GG6LS_HUMAN	sp|A6NEF3|GG6L4_HUMAN;sp|A6NEM1|GG6L9_HUMAN;sp|A6NI86|GG6LA_HUMAN;sp|H0YKK7|GG6LS_HUMAN	1	0	0	sp|A6NEF3|GG6L4
sp|A6NFA0|F205C_HUMAN	1	sp|A6NFA0|F205C_HUMAN	sp|A6NFA0|F205C_HUMAN	1	0	0	sp|A6NFA0|F205C
sp|A6NKL6|T200C_HUMAN	1	sp|A6NKL6|T200C_HUMAN	sp|A6NKL6|T200C_HUMAN	1	0	0	sp|A6NKL6|T200C
sp|A6NM03|O2AG2_HUMAN	1	sp|A6NM03|O2AG2_HUMAN	sp|A6NM03|O2AG2_HUMAN	1	1	0	sp|A6NM03|O2AG2
sp|A6NNW6|ENO4_HUMAN;sp|O95466|FMNL1_HUMAN;XXX_sp|Q9UI08|EVL_HUMAN;XXX_sp|Q8IZL8|PELP1_HUMAN	1	sp|A6NNW6|ENO4_HUMAN;sp|O95466|FMNL1_HUMAN;XXX_sp|Q9UI08|EVL_HUMAN;XXX_sp|Q8IZL8|PELP1_HUMAN	sp|A6NNW6|ENO4_HUMAN;sp|O95466|FMNL1_HUMAN;XXX_sp|Q9UI08|EVL_HUMAN;XXX_sp|Q8IZL8|PELP1_HUMAN	1	0	0	sp|A6NNW6|ENO4
sp|A8K0Z3|WASH1_HUMAN;sp|Q6VEQ5|WASH2_HUMAN;sp|C4AMC7|WASH3_HUMAN;sp|A8MWX3|WASH4_HUMAN;sp|Q9NQA3|WASH6_HUMAN	1	sp|A8K0Z3|WASH1_HUMAN;sp|Q6VEQ5|WASH2_HUMAN;sp|C4AMC7|WASH3_HUMAN;sp|A8MWX3|WASH4_HUMAN;sp|Q9NQA3|WASH6_HUMAN	sp|A8K0Z3|WASH1_HUMAN;sp|Q6VEQ5|WASH2_HUMAN;sp|C4AMC7|WASH3_HUMAN;sp|A8MWX3|WASH4_HUMAN;sp|Q9NQA3|WASH6_HUMAN	1	0	0	sp|A8K0Z3|WASH1
sp|A8K8P3|SFI1_HUMAN	1	sp|A8K8P3|SFI1_HUMAN	sp|A8K8P3|SFI1_HUMAN	1	0	0	sp|A8K8P3|SFI1
sp|A8MTJ6|FOXI3_HUMAN	1	sp|A8MTJ6|FOXI3_HUMAN	sp|A8MTJ6|FOXI3_HUMAN	1	0	0	sp|A8MTJ6|FOXI3
sp|A8MTL0|IQCF5_HUMAN	1	sp|A8MTL0|IQCF5_HUMAN	sp|A8MTL0|IQCF5_HUMAN	1	1	0	sp|A8MTL0|IQCF5
sp|A8MVX0|ARG33_HUMAN	1	sp|A8MVX0|ARG33_HUMAN	sp|A8MVX0|ARG33_HUMAN	1	0	0	sp|A8MVX0|ARG33
sp|A8MYZ6|FOXO6_HUMAN	1	sp|A8MYZ6|FOXO6_HUMAN	sp|A8MYZ6|FOXO6_HUMAN	1	0	0	sp|A8MYZ6|FOXO6
sp|A9Z1Z3|FR1L4_HUMAN	1	sp|A9Z1Z3|FR1L4_HUMAN	sp|A9Z1Z3|FR1L4_HUMAN	1	0	0	sp|A9Z1Z3|FR1L4
sp|B1AK53|ESPN_HUMAN	1	sp|B1AK53|ESPN_HUMAN	sp|B1AK53|ESPN_HUMAN	1	0	0	sp|B1AK53|ESPN
sp|B2RXH2|KDM4E_HUMAN	1	sp|B2RXH2|KDM4E_HUMAN	sp|B2RXH2|KDM4E_HUMAN	1	1	0	sp|B2RXH2|KDM4E
sp|B4DS77|SHSA9_HUMAN	1	sp|B4DS77|SHSA9_HUMAN	sp|B4DS77|SHSA9_HUMAN	1	0	0	sp|B4DS77|SHSA9
sp|B5MCN3|S14L6_HUMAN	1	sp|B5MCN3|S14L6_HUMAN	sp|B5MCN3|S14L6_HUMAN	1	0	0	sp|B5MCN3|S14L6
sp|E9PAV3|NACAM_HUMAN	1	sp|E9PAV3|NACAM_HUMAN	sp|E9PAV3|NACAM_HUMAN	1	0	0	sp|E9PAV3|NACAM
sp|O00160|MYO1F_HUMAN	1	sp|O00160|MYO1F_HUMAN	sp|O00160|MYO1F_HUMAN	1	0	0	sp|O00160|MYO1F
sp|O00206|TLR4_HUMAN	1	sp|O00206|TLR4_HUMAN	sp|O00206|TLR4_HUMAN	1	0	0	sp|O00206|TLR4
sp|O00238|BMR1B_HUMAN	1	sp|O00238|BMR1B_HUMAN	sp|O00238|BMR1B_HUMAN	1	1	0	sp|O00238|BMR1B
sp|O00321|ETV2_HUMAN	1	sp|O00321|ETV2_HUMAN	sp|O00321|ETV2_HUMAN	1	0	0	sp|O00321|ETV2
sp|O00322|UPK1A_HUMAN	1	sp|O00322|UPK1A_HUMAN	sp|O00322|UPK1A_HUMAN	1	1	0	sp|O00322|UPK1A
sp|O00411|RPOM_HUMAN	1	sp|O00411|RPOM_HUMAN	sp|O00411|RPOM_HUMAN	1	0	0	sp|O00411|RPOM
sp|O00534|VMA5A_HUMAN	1	sp|O00534|VMA5A_HUMAN	sp|O00534|VMA5A_HUMAN	1	0	0	sp|O00534|VMA5A
sp|O00562|PITM1_HUMAN	1	sp|O00562|PITM1_HUMAN	sp|O00562|PITM1_HUMAN	1	0	0	sp|O00562|PITM1
sp|O14524|NEMP1_HUMAN	1	sp|O14524|NEMP1_HUMAN	sp|O14524|NEMP1_HUMAN	1	1	0	sp|O14524|NEMP1
sp|O14578|CTRO_HUMAN	1	sp|O14578|CTRO_HUMAN	sp|O14578|CTRO_HUMAN	1	1	0	sp|O14578|CTRO
sp|O14654|IRS4_HUMAN	1	sp|O14654|IRS4_HUMAN	sp|O14654|IRS4_HUMAN	1	0	0	sp|O14654|IRS4
sp|O14686|KMT2D_HUMAN	1	sp|O14686|KMT2D_HUMAN	sp|O14686|KMT2D_HUMAN	1	0	0	sp|O14686|KMT2D
sp|O14841|OPLA_HUMAN	1	sp|O14841|OPLA_HUMAN	sp|O14841|OPLA_HUMAN	1	0	0	sp|O14841|OPLA
sp|O15047|SET1A_HUMAN	1	sp|O15047|SET1A_HUMAN	sp|O15047|SET1A_HUMAN	1	0	0	sp|O15047|SET1A
sp|O15050|TRNK1_HUMAN	1	sp|O15050|TRNK1_HUMAN	sp|O15050|TRNK1_HUMAN	1	0	0	sp|O15050|TRNK1
sp|O15063|K0355_HUMAN	1	sp|O15063|K0355_HUMAN	sp|O15063|K0355_HUMAN	1	0	0	sp|O15063|K0355
sp|O15105|SMAD7_HUMAN	1	sp|O15105|SMAD7_HUMAN	sp|O15105|SMAD7_HUMAN	1	0	0	sp|O15105|SMAD7
sp|O15197|EPHB6_HUMAN	1	sp|O15197|EPHB6_HUMAN	sp|O15197|EPHB6_HUMAN	1	0	0	sp|O15197|EPHB6
sp|O15354|GPR37_HUMAN	1	sp|O15354|GPR37_HUMAN	sp|O15354|GPR37_HUMAN	1	1	0	sp|O15354|GPR37
sp|O15522|NKX28_HUMAN	1	sp|O15522|NKX28_HUMAN	sp|O15522|NKX28_HUMAN	1	0	0	sp|O15522|NKX28
sp|O43147|SGSM2_HUMAN	1	sp|O43147|SGSM2_HUMAN	sp|O43147|SGSM2_HUMAN	1	0	0	sp|O43147|SGSM2
sp|O43156|TTI1_HUMAN	1	sp|O43156|TTI1_HUMAN	sp|O43156|TTI1_HUMAN	1	1	0	sp|O43156|TTI1
sp|O43426|SYNJ1_HUMAN	1	sp|O43426|SYNJ1_HUMAN	sp|O43426|SYNJ1_HUMAN	1	0	0	sp|O43426|SYNJ1
sp|O43909|EXTL3_HUMAN	1	sp|O43909|EXTL3_HUMAN	sp|O43909|EXTL3_HUMAN	1	1	0	sp|O43909|EXTL3
sp|O60266|ADCY3_HUMAN	1	sp|O60266|ADCY3_HUMAN	sp|O60266|ADCY3_HUMAN	1	1	0	sp|O60266|ADCY3
sp|O60336|MABP1_HUMAN	1	sp|O60336|MABP1_HUMAN	sp|O60336|MABP1_HUMAN	1	1	0	sp|O60336|MABP1
sp|O60341|KDM1A_HUMAN	1	sp|O60341|KDM1A_HUMAN	sp|O60341|KDM1A_HUMAN	1	0	0	sp|O60341|KDM1A
sp|O60508|PRP17_HUMAN	1	sp|O60508|PRP17_HUMAN	sp|O60508|PRP17_HUMAN	1	0	0	sp|O60508|PRP17
sp|O60522|TDRD6_HUMAN	1	sp|O60522|TDRD6_HUMAN	sp|O60522|TDRD6_HUMAN	1	0	0	sp|O60522|TDRD6
sp|O60610|DIAP1_HUMAN	1	sp|O60610|DIAP1_HUMAN	sp|O60610|DIAP1_HUMAN	1	0	0	sp|O60610|DIAP1
sp|O60841|IF2P_HUMAN	1	sp|O60841|IF2P_HUMAN	sp|O60841|IF2P_HUMAN	1	0	0	sp|O60841|IF2P
sp|O60879|DIAP2_HUMAN	1	sp|O60879|DIAP2_HUMAN	sp|O60879|DIAP2_HUMAN	1	0	0	sp|O60879|DIAP2
sp|O75083|WDR1_HUMAN	1	sp|O75083|WDR1_HUMAN	sp|O75083|WDR1_HUMAN	1	0	0	sp|O75083|WDR1
sp|O75128|COBL_HUMAN	1	sp|O75128|COBL_HUMAN	sp|O75128|COBL_HUMAN	1	0	0	sp|O75128|COBL
sp|O75140|DEPD5_HUMAN	1	sp|O75140|DEPD5_HUMAN	sp|O75140|DEPD5_HUMAN	1	0	0	sp|O75140|DEPD5
sp|O75335|LIPA4_HUMAN;sp|Q13136|LIPA1_HUMAN;sp|O75334|LIPA2_HUMAN	1	sp|O75335|LIPA4_HUMAN;sp|Q13136|LIPA1_HUMAN;sp|O75334|LIPA2_HUMAN	sp|O75335|LIPA4_HUMAN;sp|Q13136|LIPA1_HUMAN;sp|O75334|LIPA2_HUMAN	1	1	0	sp|O75335|LIPA4
sp|O75367|H2AY_HUMAN	1	sp|O75367|H2AY_HUMAN	sp|O75367|H2AY_HUMAN	1	0	0	sp|O75367|H2AY
sp|O75467|Z324A_HUMAN;sp|Q6AW86|Z324B_HUMAN	1	sp|O75467|Z324A_HUMAN;sp|Q6AW86|Z324B_HUMAN	sp|O75467|Z324A_HUMAN;sp|Q6AW86|Z324B_HUMAN	1	0	0	sp|O75467|Z324A
sp|O75841|UPK1B_HUMAN	1	sp|O75841|UPK1B_HUMAN	sp|O75841|UPK1B_HUMAN	1	1	0	sp|O75841|UPK1B
sp|O75909|CCNK_HUMAN	1	sp|O75909|CCNK_HUMAN	sp|O75909|CCNK_HUMAN	1	1	0	sp|O75909|CCNK
sp|O75915|PRAF3_HUMAN	1	sp|O75915|PRAF3_HUMAN	sp|O75915|PRAF3_HUMAN	1	1	0	sp|O75915|PRAF3
sp|O75953|DNJB5_HUMAN	1	sp|O75953|DNJB5_HUMAN	sp|O75953|DNJB5_HUMAN	1	0	0	sp|O75953|DNJB5
sp|O76031|CLPX_HUMAN	1	sp|O76031|CLPX_HUMAN	sp|O76031|CLPX_HUMAN	1	0	0	sp|O76031|CLPX
sp|O76054|S14L2_HUMAN	1	sp|O76054|S14L2_HUMAN	sp|O76054|S14L2_HUMAN	1	1	0	sp|O76054|S14L2
sp|O94832|MYO1D_HUMAN	1	sp|O94832|MYO1D_HUMAN	sp|O94832|MYO1D_HUMAN	1	0	0	sp|O94832|MYO1D
sp|O94842|TOX4_HUMAN	1	sp|O94842|TOX4_HUMAN	sp|O94842|TOX4_HUMAN	1	0	0	sp|O94842|TOX4
sp|O94850|DEND_HUMAN	1	sp|O94850|DEND_HUMAN	sp|O94850|DEND_HUMAN	1	0	0	sp|O94850|DEND
sp|O94876|TMCC1_HUMAN	1	sp|O94876|TMCC1_HUMAN	sp|O94876|TMCC1_HUMAN	1	0	0	sp|O94876|TMCC1
sp|O94901|SUN1_HUMAN	1	sp|O94901|SUN1_HUMAN	sp|O94901|SUN1_HUMAN	1	0	0	sp|O94901|SUN1
sp|O94955|RHBT3_HUMAN	1	sp|O94955|RHBT3_HUMAN	sp|O94955|RHBT3_HUMAN	1	1	0	sp|O94955|RHBT3
sp|O94983|CMTA2_HUMAN	1	sp|O94983|CMTA2_HUMAN	sp|O94983|CMTA2_HUMAN	1	0	0	sp|O94983|CMTA2
sp|O95264|5HT3B_HUMAN	1	sp|O95264|5HT3B_HUMAN	sp|O95264|5HT3B_HUMAN	1	0	0	sp|O95264|5HT3B
sp|O95267|GRP1_HUMAN	1	sp|O95267|GRP1_HUMAN	sp|O95267|GRP1_HUMAN	1	1	0	sp|O95267|GRP1
sp|O95376|ARI2_HUMAN	1	sp|O95376|ARI2_HUMAN	sp|O95376|ARI2_HUMAN	1	1	0	sp|O95376|ARI2
sp|O95395|GCNT3_HUMAN	1	sp|O95395|GCNT3_HUMAN	sp|O95395|GCNT3_HUMAN	1	1	0	sp|O95395|GCNT3
sp|O95425|SVIL_HUMAN	1	sp|O95425|SVIL_HUMAN	sp|O95425|SVIL_HUMAN	1	1	0	sp|O95425|SVIL
sp|O95870|ABHGA_HUMAN	1	sp|O95870|ABHGA_HUMAN	sp|O95870|ABHGA_HUMAN	1	0	0	sp|O95870|ABHGA
sp|O95985|TOP3B_HUMAN	1	sp|O95985|TOP3B_HUMAN	sp|O95985|TOP3B_HUMAN	1	1	0	sp|O95985|TOP3B
sp|O96005|CLPT1_HUMAN	1	sp|O96005|CLPT1_HUMAN	sp|O96005|CLPT1_HUMAN	1	0	0	sp|O96005|CLPT1
sp|P00338|LDHA_HUMAN	1	sp|P00338|LDHA_HUMAN	sp|P00338|LDHA_HUMAN	1	0	0	sp|P00338|LDHA
sp|P00488|F13A_HUMAN	1	sp|P00488|F13A_HUMAN	sp|P00488|F13A_HUMAN	1	1	0	sp|P00488|F13A
sp|P00533|EGFR_HUMAN	1	sp|P00533|EGFR_HUMAN	sp|P00533|EGFR_HUMAN	1	0	0	sp|P00533|EGFR
sp|P00813|ADA_HUMAN	1	sp|P00813|ADA_HUMAN	sp|P00813|ADA_HUMAN	1	1	0	sp|P00813|ADA
sp|P01031|CO5_HUMAN	1	sp|P01031|CO5_HUMAN	sp|P01031|CO5_HUMAN	1	1	0	sp|P01031|CO5
sp|P01037|CYTN_HUMAN	1	sp|P01037|CYTN_HUMAN	sp|P01037|CYTN_HUMAN	1	0	0	sp|P01037|CYTN
sp|P01859|IGHG2_HUMAN;sp|P01857|IGHG1_HUMAN;sp|P01860|IGHG3_HUMAN;sp|P0DOX5|IGG1_HUMAN	1	sp|P01859|IGHG2_HUMAN;sp|P01857|IGHG1_HUMAN;sp|P01860|IGHG3_HUMAN;sp|P0DOX5|IGG1_HUMAN	sp|P01859|IGHG2_HUMAN;sp|P01857|IGHG1_HUMAN;sp|P01860|IGHG3_HUMAN;sp|P0DOX5|IGG1_HUMAN	1	1	0	sp|P01859|IGHG2
sp|P01859|IGHG2_HUMAN;sp|P01857|IGHG1_HUMAN;sp|P01861|IGHG4_HUMAN;sp|P01860|IGHG3_HUMAN;sp|P0DOX5|IGG1_HUMAN	1	sp|P01859|IGHG2_HUMAN;sp|P01857|IGHG1_HUMAN;sp|P01861|IGHG4_HUMAN;sp|P01860|IGHG3_HUMAN;sp|P0DOX5|IGG1_HUMAN	sp|P01859|IGHG2_HUMAN;sp|P01857|IGHG1_HUMAN;sp|P01861|IGHG4_HUMAN;sp|P01860|IGHG3_HUMAN;sp|P0DOX5|IGG1_HUMAN	1	0	0	sp|P01859|IGHG2
sp|P02008|HBAZ_HUMAN	1	sp|P02008|HBAZ_HUMAN	sp|P02008|HBAZ_HUMAN	1	0	0	sp|P02008|HBAZ
sp|P02462|CO4A1_HUMAN	1	sp|P02462|CO4A1_HUMAN	sp|P02462|CO4A1_HUMAN	1	0	0	sp|P02462|CO4A1
sp|P02538|K2C6A_HUMAN;sp|Q86Y46|K2C73_HUMAN;sp|P19013|K2C4_HUMAN;sp|P04259|K2C6B_HUMAN;sp|P48668|K2C6C_HUMAN;sp|O95678|K2C75_HUMAN;sp|Q5XKE5|K2C79_HUMAN;sp|P13647|K2C5_HUMAN;sp|Q3SY84|K2C71_HUMAN	1	sp|P02538|K2C6A_HUMAN;sp|Q86Y46|K2C73_HUMAN;sp|P19013|K2C4_HUMAN;sp|P04259|K2C6B_HUMAN;sp|P48668|K2C6C_HUMAN;sp|O95678|K2C75_HUMAN;sp|Q5XKE5|K2C79_HUMAN;sp|P13647|K2C5_HUMAN;sp|Q3SY84|K2C71_HUMAN	sp|P02538|K2C6A_HUMAN;sp|Q86Y46|K2C73_HUMAN;sp|P19013|K2C4_HUMAN;sp|P04259|K2C6B_HUMAN;sp|P48668|K2C6C_HUMAN;sp|O95678|K2C75_HUMAN;sp|Q5XKE5|K2C79_HUMAN;sp|P13647|K2C5_HUMAN;sp|Q3SY84|K2C71_HUMAN	1	0	0	sp|P02538|K2C6A
sp|P02724|GLPA_HUMAN	1	sp|P02724|GLPA_HUMAN	sp|P02724|GLPA_HUMAN	1	0	0	sp|P02724|GLPA
sp|P04180|LCAT_HUMAN	1	sp|P04180|LCAT_HUMAN	sp|P04180|LCAT_HUMAN	1	1	0	sp|P04180|LCAT
sp|P04554|PRM2_HUMAN	1	sp|P04554|PRM2_HUMAN	sp|P04554|PRM2_HUMAN	1	1	0	sp|P04554|PRM2
sp|P05155|IC1_HUMAN	1	sp|P05155|IC1_HUMAN	sp|P05155|IC1_HUMAN	1	0	0	sp|P05155|IC1
sp|P05387|RLA2_HUMAN	1	sp|P05387|RLA2_HUMAN	sp|P05387|RLA2_HUMAN	1	0	0	sp|P05387|RLA2
sp|P06401|PRGR_HUMAN	1	sp|P06401|PRGR_HUMAN	sp|P06401|PRGR_HUMAN	1	0	0	sp|P06401|PRGR
sp|P07204|TRBM_HUMAN	1	sp|P07204|TRBM_HUMAN	sp|P07204|TRBM_HUMAN	1	1	0	sp|P07204|TRBM
sp|P08069|IGF1R_HUMAN	1	sp|P08069|IGF1R_HUMAN	sp|P08069|IGF1R_HUMAN	1	0	0	sp|P08069|IGF1R
sp|P08069|IGF1R_HUMAN;sp|P14616|INSRR_HUMAN	1	sp|P08069|IGF1R_HUMAN;sp|P14616|INSRR_HUMAN	sp|P08069|IGF1R_HUMAN;sp|P14616|INSRR_HUMAN	1	0	0	sp|P08069|IGF1R
sp|P08100|OPSD_HUMAN	1	sp|P08100|OPSD_HUMAN	sp|P08100|OPSD_HUMAN	1	1	0	sp|P08100|OPSD
sp|P08572|CO4A2_HUMAN	1	sp|P08572|CO4A2_HUMAN	sp|P08572|CO4A2_HUMAN	1	0	0	sp|P08572|CO4A2
sp|P08621|RU17_HUMAN	1	sp|P08621|RU17_HUMAN	sp|P08621|RU17_HUMAN	1	0	0	sp|P08621|RU17
sp|P09067|HXB5_HUMAN;sp|P20719|HXA5_HUMAN	1	sp|P09067|HXB5_HUMAN;sp|P20719|HXA5_HUMAN	sp|P09067|HXB5_HUMAN;sp|P20719|HXA5_HUMAN	1	0	0	sp|P09067|HXB5
sp|P09131|P3_HUMAN	1	sp|P09131|P3_HUMAN	sp|P09131|P3_HUMAN	1	1	0	sp|P09131|P3
sp|P09228|CYTT_HUMAN	1	sp|P09228|CYTT_HUMAN	sp|P09228|CYTT_HUMAN	1	0	0	sp|P09228|CYTT
sp|P09471|GNAO_HUMAN	1	sp|P09471|GNAO_HUMAN	sp|P09471|GNAO_HUMAN	1	0	0	sp|P09471|GNAO
sp|P0C7H9|U17L7_HUMAN	1	sp|P0C7H9|U17L7_HUMAN	sp|P0C7H9|U17L7_HUMAN	1	1	0	sp|P0C7H9|U17L7
sp|P0C874|S31D3_HUMAN;sp|Q6ZUB0|S31D4_HUMAN	1	sp|P0C874|S31D3_HUMAN;sp|Q6ZUB0|S31D4_HUMAN	sp|P0C874|S31D3_HUMAN;sp|Q6ZUB0|S31D4_HUMAN	1	0	0	sp|P0C874|S31D3
sp|P0DOX2|IGA2_HUMAN	1	sp|P0DOX2|IGA2_HUMAN	sp|P0DOX2|IGA2_HUMAN	1	0	0	sp|P0DOX2|IGA2
sp|P0DOX2|IGA2_HUMAN;sp|P01876|IGHA1_HUMAN;sp|P01877|IGHA2_HUMAN	1	sp|P0DOX2|IGA2_HUMAN;sp|P01876|IGHA1_HUMAN;sp|P01877|IGHA2_HUMAN	sp|P0DOX2|IGA2_HUMAN;sp|P01876|IGHA1_HUMAN;sp|P01877|IGHA2_HUMAN	1	0	0	sp|P0DOX2|IGA2
sp|P0DP24|CALM2_HUMAN;sp|P0DP23|CALM1_HUMAN;sp|P0DP25|CALM3_HUMAN	1	sp|P0DP24|CALM2_HUMAN;sp|P0DP23|CALM1_HUMAN;sp|P0DP25|CALM3_HUMAN	sp|P0DP24|CALM2_HUMAN;sp|P0DP23|CALM1_HUMAN;sp|P0DP25|CALM3_HUMAN	1	0	0	sp|P0DP24|CALM2
sp|P10275|ANDR_HUMAN	1	sp|P10275|ANDR_HUMAN	sp|P10275|ANDR_HUMAN	1	0	0	sp|P10275|ANDR
sp|P11055|MYH3_HUMAN	1	sp|P11055|MYH3_HUMAN	sp|P11055|MYH3_HUMAN	1	1	0	sp|P11055|MYH3
sp|P11182|ODB2_HUMAN	1	sp|P11182|ODB2_HUMAN	sp|P11182|ODB2_HUMAN	1	0	0	sp|P11182|ODB2
sp|P11532|DMD_HUMAN	1	sp|P11532|DMD_HUMAN	sp|P11532|DMD_HUMAN	1	1	0	sp|P11532|DMD
sp|P12109|CO6A1_HUMAN	1	sp|P12109|CO6A1_HUMAN	sp|P12109|CO6A1_HUMAN	1	0	0	sp|P12109|CO6A1
sp|P12318|FCG2A_HUMAN	1	sp|P12318|FCG2A_HUMAN	sp|P12318|FCG2A_HUMAN	1	0	0	sp|P12318|FCG2A
sp|P13521|SCG2_HUMAN	1	sp|P13521|SCG2_HUMAN	sp|P13521|SCG2_HUMAN	1	0	0	sp|P13521|SCG2
sp|P13584|CP4B1_HUMAN	1	sp|P13584|CP4B1_HUMAN	sp|P13584|CP4B1_HUMAN	1	0	0	sp|P13584|CP4B1
sp|P13639|EF2_HUMAN	1	sp|P13639|EF2_HUMAN	sp|P13639|EF2_HUMAN	1	0	0	sp|P13639|EF2
sp|P13646|K1C13_HUMAN	1	sp|P13646|K1C13_HUMAN	sp|P13646|K1C13_HUMAN	1	0	0	sp|P13646|K1C13
sp|P13807|GYS1_HUMAN	1	sp|P13807|GYS1_HUMAN	sp|P13807|GYS1_HUMAN	1	1	0	sp|P13807|GYS1
sp|P13861|KAP2_HUMAN	1	sp|P13861|KAP2_HUMAN	sp|P13861|KAP2_HUMAN	1	1	0	sp|P13861|KAP2
sp|P14618|KPYM_HUMAN	1	sp|P14618|KPYM_HUMAN	sp|P14618|KPYM_HUMAN	1	0	0	sp|P14618|KPYM
sp|P15336|ATF2_HUMAN	1	sp|P15336|ATF2_HUMAN	sp|P15336|ATF2_HUMAN	1	0	0	sp|P15336|ATF2
sp|P15918|RAG1_HUMAN	1	sp|P15918|RAG1_HUMAN	sp|P15918|RAG1_HUMAN	1	1	0	sp|P15918|RAG1
sp|P17535|JUND_HUMAN	1	sp|P17535|JUND_HUMAN	sp|P17535|JUND_HUMAN	1	0	0	sp|P17535|JUND
sp|P17600|SYN1_HUMAN	1	sp|P17600|SYN1_HUMAN	sp|P17600|SYN1_HUMAN	1	0	0	sp|P17600|SYN1
sp|P17927|CR1_HUMAN	1	sp|P17927|CR1_HUMAN	sp|P17927|CR1_HUMAN	1	1	0	sp|P17927|CR1
sp|P18583|SON_HUMAN	1	sp|P18583|SON_HUMAN	sp|P18583|SON_HUMAN	1	0	0	sp|P18583|SON
sp|P18627|LAG3_HUMAN	1	sp|P18627|LAG3_HUMAN	sp|P18627|LAG3_HUMAN	1	0	0	sp|P18627|LAG3
sp|P19793|RXRA_HUMAN	1	sp|P19793|RXRA_HUMAN	sp|P19793|RXRA_HUMAN	1	0	0	sp|P19793|RXRA
sp|P19838|NFKB1_HUMAN	1	sp|P19838|NFKB1_HUMAN	sp|P19838|NFKB1_HUMAN	1	1	0	sp|P19838|NFKB1
sp|P20061|TCO1_HUMAN	1	sp|P20061|TCO1_HUMAN	sp|P20061|TCO1_HUMAN	1	0	0	sp|P20061|TCO1
sp|P20073|ANXA7_HUMAN	1	sp|P20073|ANXA7_HUMAN	sp|P20073|ANXA7_HUMAN	1	0	0	sp|P20073|ANXA7
sp|P20823|HNF1A_HUMAN	1	sp|P20823|HNF1A_HUMAN	sp|P20823|HNF1A_HUMAN	1	0	0	sp|P20823|HNF1A
sp|P20908|CO5A1_HUMAN	1	sp|P20908|CO5A1_HUMAN	sp|P20908|CO5A1_HUMAN	1	0	0	sp|P20908|CO5A1
sp|P20908|CO5A1_HUMAN;sp|P12107|COBA1_HUMAN	1	sp|P20908|CO5A1_HUMAN;sp|P12107|COBA1_HUMAN	sp|P20908|CO5A1_HUMAN;sp|P12107|COBA1_HUMAN	1	0	0	sp|P20908|CO5A1
sp|P21397|AOFA_HUMAN	1	sp|P21397|AOFA_HUMAN	sp|P21397|AOFA_HUMAN	1	0	0	sp|P21397|AOFA
sp|P21675|TAF1_HUMAN;sp|Q8IZX4|TAF1L_HUMAN	1	sp|P21675|TAF1_HUMAN;sp|Q8IZX4|TAF1L_HUMAN	sp|P21675|TAF1_HUMAN;sp|Q8IZX4|TAF1L_HUMAN	1	0	0	sp|P21675|TAF1
sp|P21754|ZP3_HUMAN	1	sp|P21754|ZP3_HUMAN	sp|P21754|ZP3_HUMAN	1	0	0	sp|P21754|ZP3
sp|P21817|RYR1_HUMAN	1	sp|P21817|RYR1_HUMAN	sp|P21817|RYR1_HUMAN	1	0	0	sp|P21817|RYR1
sp|P21860|ERBB3_HUMAN	1	sp|P21860|ERBB3_HUMAN	sp|P21860|ERBB3_HUMAN	1	1	0	sp|P21860|ERBB3
sp|P23327|SRCH_HUMAN	1	sp|P23327|SRCH_HUMAN	sp|P23327|SRCH_HUMAN	1	0	0	sp|P23327|SRCH
sp|P23470|PTPRG_HUMAN	1	sp|P23470|PTPRG_HUMAN	sp|P23470|PTPRG_HUMAN	1	0	0	sp|P23470|PTPRG
sp|P23528|COF1_HUMAN	1	sp|P23528|COF1_HUMAN	sp|P23528|COF1_HUMAN	1	0	0	sp|P23528|COF1
sp|P23528|COF1_HUMAN;sp|Q9Y281|COF2_HUMAN	1	sp|P23528|COF1_HUMAN;sp|Q9Y281|COF2_HUMAN	sp|P23528|COF1_HUMAN;sp|Q9Y281|COF2_HUMAN	1	0	0	sp|P23528|COF1
sp|P23769|GATA2_HUMAN	1	sp|P23769|GATA2_HUMAN	sp|P23769|GATA2_HUMAN	1	0	0	sp|P23769|GATA2
sp|P23921|RIR1_HUMAN	1	sp|P23921|RIR1_HUMAN	sp|P23921|RIR1_HUMAN	1	0	0	sp|P23921|RIR1
sp|P25067|CO8A2_HUMAN	1	sp|P25067|CO8A2_HUMAN	sp|P25067|CO8A2_HUMAN	1	0	0	sp|P25067|CO8A2
sp|P25940|CO5A3_HUMAN	1	sp|P25940|CO5A3_HUMAN	sp|P25940|CO5A3_HUMAN	1	0	0	sp|P25940|CO5A3
sp|P26992|CNTFR_HUMAN	1	sp|P26992|CNTFR_HUMAN	sp|P26992|CNTFR_HUMAN	1	0	0	sp|P26992|CNTFR
sp|P27658|CO8A1_HUMAN	1	sp|P27658|CO8A1_HUMAN	sp|P27658|CO8A1_HUMAN	1	0	0	sp|P27658|CO8A1
sp|P28356|HXD9_HUMAN	1	sp|P28356|HXD9_HUMAN	sp|P28356|HXD9_HUMAN	1	0	0	sp|P28356|HXD9
sp|P28827|PTPRM_HUMAN	1	sp|P28827|PTPRM_HUMAN	sp|P28827|PTPRM_HUMAN	1	0	0	sp|P28827|PTPRM
sp|P29374|ARI4A_HUMAN	1	sp|P29374|ARI4A_HUMAN	sp|P29374|ARI4A_HUMAN	1	0	0	sp|P29374|ARI4A
sp|P29375|KDM5A_HUMAN;sp|Q9UGL1|KDM5B_HUMAN	1	sp|P29375|KDM5A_HUMAN;sp|Q9UGL1|KDM5B_HUMAN	sp|P29375|KDM5A_HUMAN;sp|Q9UGL1|KDM5B_HUMAN	1	1	0	sp|P29375|KDM5A
sp|P29966|MARCS_HUMAN	1	sp|P29966|MARCS_HUMAN	sp|P29966|MARCS_HUMAN	1	0	0	sp|P29966|MARCS
sp|P29973|CNGA1_HUMAN	1	sp|P29973|CNGA1_HUMAN	sp|P29973|CNGA1_HUMAN	1	1	0	sp|P29973|CNGA1
sp|P30501|1C02_HUMAN	1	sp|P30501|1C02_HUMAN	sp|P30501|1C02_HUMAN	1	0	0	sp|P30501|1C02
sp|P31040|SDHA_HUMAN	1	sp|P31040|SDHA_HUMAN	sp|P31040|SDHA_HUMAN	1	0	0	sp|P31040|SDHA
sp|P31260|HXA10_HUMAN	1	sp|P31260|HXA10_HUMAN	sp|P31260|HXA10_HUMAN	1	0	0	sp|P31260|HXA10
sp|P31276|HXC13_HUMAN	1	sp|P31276|HXC13_HUMAN	sp|P31276|HXC13_HUMAN	1	1	0	sp|P31276|HXC13
sp|P31629|ZEP2_HUMAN	1	sp|P31629|ZEP2_HUMAN	sp|P31629|ZEP2_HUMAN	1	0	0	sp|P31629|ZEP2
sp|P31947|1433S_HUMAN	1	sp|P31947|1433S_HUMAN	sp|P31947|1433S_HUMAN	1	1	0	sp|P31947|1433S
sp|P32004|L1CAM_HUMAN	1	sp|P32004|L1CAM_HUMAN	sp|P32004|L1CAM_HUMAN	1	0	0	sp|P32004|L1CAM
sp|P33151|CADH5_HUMAN	1	sp|P33151|CADH5_HUMAN	sp|P33151|CADH5_HUMAN	1	0	0	sp|P33151|CADH5
sp|P33527|MRP1_HUMAN	1	sp|P33527|MRP1_HUMAN	sp|P33527|MRP1_HUMAN	1	0	0	sp|P33527|MRP1
sp|P34820|BMP8B_HUMAN;sp|Q7Z5Y6|BMP8A_HUMAN	1	sp|P34820|BMP8B_HUMAN;sp|Q7Z5Y6|BMP8A_HUMAN	sp|P34820|BMP8B_HUMAN;sp|Q7Z5Y6|BMP8A_HUMAN	1	0	0	sp|P34820|BMP8B
sp|P34998|CRFR1_HUMAN	1	sp|P34998|CRFR1_HUMAN	sp|P34998|CRFR1_HUMAN	1	0	0	sp|P34998|CRFR1
sp|P35225|IL13_HUMAN	1	sp|P35225|IL13_HUMAN	sp|P35225|IL13_HUMAN	1	1	0	sp|P35225|IL13
sp|P35367|HRH1_HUMAN	1	sp|P35367|HRH1_HUMAN	sp|P35367|HRH1_HUMAN	1	0	0	sp|P35367|HRH1
sp|P35712|SOX6_HUMAN	1	sp|P35712|SOX6_HUMAN	sp|P35712|SOX6_HUMAN	1	1	0	sp|P35712|SOX6
sp|P35869|AHR_HUMAN	1	sp|P35869|AHR_HUMAN	sp|P35869|AHR_HUMAN	1	0	0	sp|P35869|AHR
sp|P39059|COFA1_HUMAN	1	sp|P39059|COFA1_HUMAN	sp|P39059|COFA1_HUMAN	1	0	0	sp|P39059|COFA1
sp|P40123|CAP2_HUMAN	1	sp|P40123|CAP2_HUMAN	sp|P40123|CAP2_HUMAN	1	0	0	sp|P40123|CAP2
sp|P40238|TPOR_HUMAN	1	sp|P40238|TPOR_HUMAN	sp|P40238|TPOR_HUMAN	1	0	0	sp|P40238|TPOR
sp|P41586|PACR_HUMAN	1	sp|P41586|PACR_HUMAN	sp|P41586|PACR_HUMAN	1	1	0	sp|P41586|PACR
sp|P41594|GRM5_HUMAN	1	sp|P41594|GRM5_HUMAN	sp|P41594|GRM5_HUMAN	1	1	0	sp|P41594|GRM5
sp|P42025|ACTY_HUMAN	1	sp|P42025|ACTY_HUMAN	sp|P42025|ACTY_HUMAN	1	1	0	sp|P42025|ACTY
sp|P42261|GRIA1_HUMAN	1	sp|P42261|GRIA1_HUMAN	sp|P42261|GRIA1_HUMAN	1	1	0	sp|P42261|GRIA1
sp|P42694|HELZ_HUMAN	1	sp|P42694|HELZ_HUMAN	sp|P42694|HELZ_HUMAN	1	0	0	sp|P42694|HELZ
sp|P43003|EAA1_HUMAN	1	sp|P43003|EAA1_HUMAN	sp|P43003|EAA1_HUMAN	1	0	0	sp|P43003|EAA1
sp|P43007|SATT_HUMAN	1	sp|P43007|SATT_HUMAN	sp|P43007|SATT_HUMAN	1	1	0	sp|P43007|SATT
sp|P43088|PF2R_HUMAN	1	sp|P43088|PF2R_HUMAN	sp|P43088|PF2R_HUMAN	1	1	0	sp|P43088|PF2R
sp|P43146|DCC_HUMAN	1	sp|P43146|DCC_HUMAN	sp|P43146|DCC_HUMAN	1	0	0	sp|P43146|DCC
sp|P43246|MSH2_HUMAN	1	sp|P43246|MSH2_HUMAN	sp|P43246|MSH2_HUMAN	1	0	0	sp|P43246|MSH2
sp|P43629|KI3L1_HUMAN;sp|Q14943|KI3S1_HUMAN	1	sp|P43629|KI3L1_HUMAN;sp|Q14943|KI3S1_HUMAN	sp|P43629|KI3L1_HUMAN;sp|Q14943|KI3S1_HUMAN	1	1	0	sp|P43629|KI3L1
sp|P46199|IF2M_HUMAN	1	sp|P46199|IF2M_HUMAN	sp|P46199|IF2M_HUMAN	1	1	0	sp|P46199|IF2M
sp|P46934|NEDD4_HUMAN	1	sp|P46934|NEDD4_HUMAN	sp|P46934|NEDD4_HUMAN	1	0	0	sp|P46934|NEDD4
sp|P46952|3HAO_HUMAN	1	sp|P46952|3HAO_HUMAN	sp|P46952|3HAO_HUMAN	1	0	0	sp|P46952|3HAO
sp|P48163|MAOX_HUMAN	1	sp|P48163|MAOX_HUMAN	sp|P48163|MAOX_HUMAN	1	1	0	sp|P48163|MAOX
sp|P48595|SPB10_HUMAN	1	sp|P48595|SPB10_HUMAN	sp|P48595|SPB10_HUMAN	1	0	0	sp|P48595|SPB10
sp|P49137|MAPK2_HUMAN	1	sp|P49137|MAPK2_HUMAN	sp|P49137|MAPK2_HUMAN	1	0	0	sp|P49137|MAPK2
sp|P49247|RPIA_HUMAN	1	sp|P49247|RPIA_HUMAN	sp|P49247|RPIA_HUMAN	1	1	0	sp|P49247|RPIA
sp|P49335|PO3F4_HUMAN	1	sp|P49335|PO3F4_HUMAN	sp|P49335|PO3F4_HUMAN	1	0	0	sp|P49335|PO3F4
sp|P49683|PRLHR_HUMAN	1	sp|P49683|PRLHR_HUMAN	sp|P49683|PRLHR_HUMAN	1	1	0	sp|P49683|PRLHR
sp|P49736|MCM2_HUMAN	1	sp|P49736|MCM2_HUMAN	sp|P49736|MCM2_HUMAN	1	1	0	sp|P49736|MCM2
sp|P50219|MNX1_HUMAN	1	sp|P50219|MNX1_HUMAN	sp|P50219|MNX1_HUMAN	1	0	0	sp|P50219|MNX1
sp|P50552|VASP_HUMAN	1	sp|P50552|VASP_HUMAN	sp|P50552|VASP_HUMAN	1	0	0	sp|P50552|VASP
sp|P50851|LRBA_HUMAN	1	sp|P50851|LRBA_HUMAN	sp|P50851|LRBA_HUMAN	1	0	0	sp|P50851|LRBA
sp|P51511|MMP15_HUMAN	1	sp|P51511|MMP15_HUMAN	sp|P51511|MMP15_HUMAN	1	0	0	sp|P51511|MMP15
sp|P51587|BRCA2_HUMAN	1	sp|P51587|BRCA2_HUMAN	sp|P51587|BRCA2_HUMAN	1	1	0	sp|P51587|BRCA2
sp|P51693|APLP1_HUMAN	1	sp|P51693|APLP1_HUMAN	sp|P51693|APLP1_HUMAN	1	0	0	sp|P51693|APLP1
sp|P51787|KCNQ1_HUMAN	1	sp|P51787|KCNQ1_HUMAN	sp|P51787|KCNQ1_HUMAN	1	0	0	sp|P51787|KCNQ1
sp|P51805|PLXA3_HUMAN	1	sp|P51805|PLXA3_HUMAN	sp|P51805|PLXA3_HUMAN	1	0	0	sp|P51805|PLXA3
sp|P51809|VAMP7_HUMAN	1	sp|P51809|VAMP7_HUMAN	sp|P51809|VAMP7_HUMAN	1	1	0	sp|P51809|VAMP7
sp|P51956|NEK3_HUMAN	1	sp|P51956|NEK3_HUMAN	sp|P51956|NEK3_HUMAN	1	0	0	sp|P51956|NEK3
sp|P51991|ROA3_HUMAN	1	sp|P51991|ROA3_HUMAN	sp|P51991|ROA3_HUMAN	1	0	0	sp|P51991|ROA3
sp|P52294|IMA5_HUMAN	1	sp|P52294|IMA5_HUMAN	sp|P52294|IMA5_HUMAN	1	0	0	sp|P52294|IMA5
sp|P52951|GBX2_HUMAN	1	sp|P52951|GBX2_HUMAN	sp|P52951|GBX2_HUMAN	1	0	0	sp|P52951|GBX2
sp|P52954|LBX1_HUMAN	1	sp|P52954|LBX1_HUMAN	sp|P52954|LBX1_HUMAN	1	0	0	sp|P52954|LBX1
sp|P53804|TTC3_HUMAN	1	sp|P53804|TTC3_HUMAN	sp|P53804|TTC3_HUMAN	1	0	0	sp|P53804|TTC3
sp|P54753|EPHB3_HUMAN	1	sp|P54753|EPHB3_HUMAN	sp|P54753|EPHB3_HUMAN	1	0	0	sp|P54753|EPHB3
sp|P54756|EPHA5_HUMAN	1	sp|P54756|EPHA5_HUMAN	sp|P54756|EPHA5_HUMAN	1	0	0	sp|P54756|EPHA5
sp|P55198|AF17_HUMAN	1	sp|P55198|AF17_HUMAN	sp|P55198|AF17_HUMAN	1	0	0	sp|P55198|AF17
sp|P56270|MAZ_HUMAN	1	sp|P56270|MAZ_HUMAN	sp|P56270|MAZ_HUMAN	1	0	0	sp|P56270|MAZ
sp|P56817|BACE1_HUMAN	1	sp|P56817|BACE1_HUMAN	sp|P56817|BACE1_HUMAN	1	0	0	sp|P56817|BACE1
sp|P57055|DSCR6_HUMAN	1	sp|P57055|DSCR6_HUMAN	sp|P57055|DSCR6_HUMAN	1	0	0	sp|P57055|DSCR6
sp|P57678|GEMI4_HUMAN	1	sp|P57678|GEMI4_HUMAN	sp|P57678|GEMI4_HUMAN	1	0	0	sp|P57678|GEMI4
sp|P58400|NRX1B_HUMAN	1	sp|P58400|NRX1B_HUMAN	sp|P58400|NRX1B_HUMAN	1	0	0	sp|P58400|NRX1B
sp|P60608|EFC2_HUMAN	1	sp|P60608|EFC2_HUMAN	sp|P60608|EFC2_HUMAN	1	0	0	sp|P60608|EFC2
sp|P60900|PSA6_HUMAN	1	sp|P60900|PSA6_HUMAN	sp|P60900|PSA6_HUMAN	1	1	0	sp|P60900|PSA6
sp|P61371|ISL1_HUMAN	1	sp|P61371|ISL1_HUMAN	sp|P61371|ISL1_HUMAN	1	1	0	sp|P61371|ISL1
sp|P61567|ENK7_HUMAN;sp|Q902F8|ENK8_HUMAN;sp|P61565|ENK21_HUMAN;sp|Q902F9|EN113_HUMAN;sp|O71037|ENK19_HUMAN;sp|P10266|POK10_HUMAN;sp|P63135|POK7_HUMAN	1	sp|P61567|ENK7_HUMAN;sp|Q902F8|ENK8_HUMAN;sp|P61565|ENK21_HUMAN;sp|Q902F9|EN113_HUMAN;sp|O71037|ENK19_HUMAN;sp|P10266|POK10_HUMAN;sp|P63135|POK7_HUMAN	sp|P61567|ENK7_HUMAN;sp|Q902F8|ENK8_HUMAN;sp|P61565|ENK21_HUMAN;sp|Q902F9|EN113_HUMAN;sp|O71037|ENK19_HUMAN;sp|P10266|POK10_HUMAN;sp|P63135|POK7_HUMAN	1	0	0	sp|P61567|ENK7
sp|P62736|ACTA_HUMAN;sp|P68032|ACTC_HUMAN;sp|P68133|ACTS_HUMAN;sp|Q9BYX7|ACTBM_HUMAN;sp|P63267|ACTH_HUMAN;sp|P0CG39|POTEJ_HUMAN;sp|P0CG38|POTEI_HUMAN;sp|Q6S8J3|POTEE_HUMAN;sp|A5A3E0|POTEF_HUMAN	1	sp|P62736|ACTA_HUMAN;sp|P68032|ACTC_HUMAN;sp|P68133|ACTS_HUMAN;sp|Q9BYX7|ACTBM_HUMAN;sp|P63267|ACTH_HUMAN;sp|P0CG39|POTEJ_HUMAN;sp|P0CG38|POTEI_HUMAN;sp|Q6S8J3|POTEE_HUMAN;sp|A5A3E0|POTEF_HUMAN	sp|P62736|ACTA_HUMAN;sp|P68032|ACTC_HUMAN;sp|P68133|ACTS_HUMAN;sp|Q9BYX7|ACTBM_HUMAN;sp|P63267|ACTH_HUMAN;sp|P0CG39|POTEJ_HUMAN;sp|P0CG38|POTEI_HUMAN;sp|Q6S8J3|POTEE_HUMAN;sp|A5A3E0|POTEF_HUMAN	1	0	0	sp|P62736|ACTA
sp|P63010|AP2B1_HUMAN	1	sp|P63010|AP2B1_HUMAN	sp|P63010|AP2B1_HUMAN	1	0	0	sp|P63010|AP2B1
sp|P67809|YBOX1_HUMAN	1	sp|P67809|YBOX1_HUMAN	sp|P67809|YBOX1_HUMAN	1	0	0	sp|P67809|YBOX1
sp|P68032|ACTC_HUMAN;sp|P68133|ACTS_HUMAN;sp|P63261|ACTG_HUMAN;sp|Q9BYX7|ACTBM_HUMAN;sp|P60709|ACTB_HUMAN;sp|P0CG39|POTEJ_HUMAN;sp|P0CG38|POTEI_HUMAN;sp|Q6S8J3|POTEE_HUMAN;sp|A5A3E0|POTEF_HUMAN	1	sp|P68032|ACTC_HUMAN;sp|P68133|ACTS_HUMAN;sp|P63261|ACTG_HUMAN;sp|Q9BYX7|ACTBM_HUMAN;sp|P60709|ACTB_HUMAN;sp|P0CG39|POTEJ_HUMAN;sp|P0CG38|POTEI_HUMAN;sp|Q6S8J3|POTEE_HUMAN;sp|A5A3E0|POTEF_HUMAN	sp|P68032|ACTC_HUMAN;sp|P68133|ACTS_HUMAN;sp|P63261|ACTG_HUMAN;sp|Q9BYX7|ACTBM_HUMAN;sp|P60709|ACTB_HUMAN;sp|P0CG39|POTEJ_HUMAN;sp|P0CG38|POTEI_HUMAN;sp|Q6S8J3|POTEE_HUMAN;sp|A5A3E0|POTEF_HUMAN	1	0	0	sp|P68032|ACTC
sp|P78329|CP4F2_HUMAN;sp|Q9HBI6|CP4FB_HUMAN;sp|Q08477|CP4F3_HUMAN;sp|Q9HCS2|CP4FC_HUMAN	1	sp|P78329|CP4F2_HUMAN;sp|Q9HBI6|CP4FB_HUMAN;sp|Q08477|CP4F3_HUMAN;sp|Q9HCS2|CP4FC_HUMAN	sp|P78329|CP4F2_HUMAN;sp|Q9HBI6|CP4FB_HUMAN;sp|Q08477|CP4F3_HUMAN;sp|Q9HCS2|CP4FC_HUMAN	1	1	0	sp|P78329|CP4F2
sp|P78348|ASIC1_HUMAN	1	sp|P78348|ASIC1_HUMAN	sp|P78348|ASIC1_HUMAN	1	0	0	sp|P78348|ASIC1
sp|P78362|SRPK2_HUMAN;XXX_sp|Q8WUP2|FBLI1_HUMAN	1	sp|P78362|SRPK2_HUMAN;XXX_sp|Q8WUP2|FBLI1_HUMAN	sp|P78362|SRPK2_HUMAN;XXX_sp|Q8WUP2|FBLI1_HUMAN	1	0	0	sp|P78362|SRPK2
sp|P78363|ABCA4_HUMAN	1	sp|P78363|ABCA4_HUMAN	sp|P78363|ABCA4_HUMAN	1	1	0	sp|P78363|ABCA4
sp|P78417|GSTO1_HUMAN	1	sp|P78417|GSTO1_HUMAN	sp|P78417|GSTO1_HUMAN	1	0	0	sp|P78417|GSTO1
sp|P78504|JAG1_HUMAN	1	sp|P78504|JAG1_HUMAN	sp|P78504|JAG1_HUMAN	1	1	0	sp|P78504|JAG1
sp|P78509|RELN_HUMAN	1	sp|P78509|RELN_HUMAN	sp|P78509|RELN_HUMAN	1	1	0	sp|P78509|RELN
sp|P81408|F189B_HUMAN	1	sp|P81408|F189B_HUMAN	sp|P81408|F189B_HUMAN	1	0	0	sp|P81408|F189B
sp|P83876|TXN4A_HUMAN	1	sp|P83876|TXN4A_HUMAN	sp|P83876|TXN4A_HUMAN	1	0	0	sp|P83876|TXN4A
sp|P98172|EFNB1_HUMAN	1	sp|P98172|EFNB1_HUMAN	sp|P98172|EFNB1_HUMAN	1	0	0	sp|P98172|EFNB1
sp|Q00535|CDK5_HUMAN	1	sp|Q00535|CDK5_HUMAN	sp|Q00535|CDK5_HUMAN	1	1	0	sp|Q00535|CDK5
sp|Q01804|OTUD4_HUMAN	1	sp|Q01804|OTUD4_HUMAN	sp|Q01804|OTUD4_HUMAN	1	0	0	sp|Q01804|OTUD4
sp|Q02108|GCYA3_HUMAN	1	sp|Q02108|GCYA3_HUMAN	sp|Q02108|GCYA3_HUMAN	1	0	0	sp|Q02108|GCYA3
sp|Q02153|GCYB1_HUMAN	1	sp|Q02153|GCYB1_HUMAN	sp|Q02153|GCYB1_HUMAN	1	0	0	sp|Q02153|GCYB1
sp|Q02539|H11_HUMAN;sp|P16403|H12_HUMAN;sp|P16402|H13_HUMAN;sp|P10412|H14_HUMAN;sp|P16401|H15_HUMAN	1	sp|Q02539|H11_HUMAN;sp|P16403|H12_HUMAN;sp|P16402|H13_HUMAN;sp|P10412|H14_HUMAN;sp|P16401|H15_HUMAN	sp|Q02539|H11_HUMAN;sp|P16403|H12_HUMAN;sp|P16402|H13_HUMAN;sp|P10412|H14_HUMAN;sp|P16401|H15_HUMAN	1	0	0	sp|Q02539|H11
sp|Q03164|KMT2A_HUMAN	1	sp|Q03164|KMT2A_HUMAN	sp|Q03164|KMT2A_HUMAN	1	0	0	sp|Q03164|KMT2A
sp|Q03431|PTH1R_HUMAN	1	sp|Q03431|PTH1R_HUMAN	sp|Q03431|PTH1R_HUMAN	1	0	0	sp|Q03431|PTH1R
sp|Q04609|FOLH1_HUMAN	1	sp|Q04609|FOLH1_HUMAN	sp|Q04609|FOLH1_HUMAN	1	1	0	sp|Q04609|FOLH1
sp|Q04637|IF4G1_HUMAN	1	sp|Q04637|IF4G1_HUMAN	sp|Q04637|IF4G1_HUMAN	1	0	0	sp|Q04637|IF4G1
sp|Q04721|NOTC2_HUMAN	1	sp|Q04721|NOTC2_HUMAN	sp|Q04721|NOTC2_HUMAN	1	1	0	sp|Q04721|NOTC2
sp|Q04771|ACVR1_HUMAN	1	sp|Q04771|ACVR1_HUMAN	sp|Q04771|ACVR1_HUMAN	1	0	0	sp|Q04771|ACVR1
sp|Q05682|CALD1_HUMAN	1	sp|Q05682|CALD1_HUMAN	sp|Q05682|CALD1_HUMAN	1	1	0	sp|Q05682|CALD1
sp|Q05BQ5|MBTD1_HUMAN	1	sp|Q05BQ5|MBTD1_HUMAN	sp|Q05BQ5|MBTD1_HUMAN	1	1	0	sp|Q05BQ5|MBTD1
sp|Q05BV3|EMAL5_HUMAN;sp|Q6ZMW3|EMAL6_HUMAN	1	sp|Q05BV3|EMAL5_HUMAN;sp|Q6ZMW3|EMAL6_HUMAN	sp|Q05BV3|EMAL5_HUMAN;sp|Q6ZMW3|EMAL6_HUMAN	1	0	0	sp|Q05BV3|EMAL5
sp|Q06495|NPT2A_HUMAN	1	sp|Q06495|NPT2A_HUMAN	sp|Q06495|NPT2A_HUMAN	1	0	0	sp|Q06495|NPT2A
sp|Q06787|FMR1_HUMAN;sp|P51114|FXR1_HUMAN	1	sp|Q06787|FMR1_HUMAN;sp|P51114|FXR1_HUMAN	sp|Q06787|FMR1_HUMAN;sp|P51114|FXR1_HUMAN	1	0	0	sp|Q06787|FMR1
sp|Q07092|COGA1_HUMAN;XXX_sp|O75636|FCN3_HUMAN	1	sp|Q07092|COGA1_HUMAN;XXX_sp|O75636|FCN3_HUMAN	sp|Q07092|COGA1_HUMAN;XXX_sp|O75636|FCN3_HUMAN	1	0	0	sp|Q07092|COGA1
sp|Q07617|SPAG1_HUMAN	1	sp|Q07617|SPAG1_HUMAN	sp|Q07617|SPAG1_HUMAN	1	0	0	sp|Q07617|SPAG1
sp|Q07687|DLX2_HUMAN	1	sp|Q07687|DLX2_HUMAN	sp|Q07687|DLX2_HUMAN	1	0	0	sp|Q07687|DLX2
sp|Q07912|ACK1_HUMAN	1	sp|Q07912|ACK1_HUMAN	sp|Q07912|ACK1_HUMAN	1	0	0	sp|Q07912|ACK1
sp|Q08345|DDR1_HUMAN	1	sp|Q08345|DDR1_HUMAN	sp|Q08345|DDR1_HUMAN	1	0	0	sp|Q08345|DDR1
sp|Q08397|LOXL1_HUMAN	1	sp|Q08397|LOXL1_HUMAN	sp|Q08397|LOXL1_HUMAN	1	0	0	sp|Q08397|LOXL1
sp|Q08828|ADCY1_HUMAN	1	sp|Q08828|ADCY1_HUMAN	sp|Q08828|ADCY1_HUMAN	1	0	0	sp|Q08828|ADCY1
sp|Q08AI8|CB054_HUMAN	1	sp|Q08AI8|CB054_HUMAN	sp|Q08AI8|CB054_HUMAN	1	0	0	sp|Q08AI8|CB054
sp|Q12770|SCAP_HUMAN	1	sp|Q12770|SCAP_HUMAN	sp|Q12770|SCAP_HUMAN	1	0	0	sp|Q12770|SCAP
sp|Q12841|FSTL1_HUMAN	1	sp|Q12841|FSTL1_HUMAN	sp|Q12841|FSTL1_HUMAN	1	1	0	sp|Q12841|FSTL1
sp|Q12906|ILF3_HUMAN	1	sp|Q12906|ILF3_HUMAN	sp|Q12906|ILF3_HUMAN	1	0	0	sp|Q12906|ILF3
sp|Q12923|PTN13_HUMAN	1	sp|Q12923|PTN13_HUMAN	sp|Q12923|PTN13_HUMAN	1	1	0	sp|Q12923|PTN13
sp|Q13111|CAF1A_HUMAN	1	sp|Q13111|CAF1A_HUMAN	sp|Q13111|CAF1A_HUMAN	1	1	0	sp|Q13111|CAF1A
sp|Q13118|KLF10_HUMAN	1	sp|Q13118|KLF10_HUMAN	sp|Q13118|KLF10_HUMAN	1	1	0	sp|Q13118|KLF10
sp|Q13207|TBX2_HUMAN	1	sp|Q13207|TBX2_HUMAN	sp|Q13207|TBX2_HUMAN	1	1	0	sp|Q13207|TBX2
sp|Q13275|SEM3F_HUMAN	1	sp|Q13275|SEM3F_HUMAN	sp|Q13275|SEM3F_HUMAN	1	0	0	sp|Q13275|SEM3F
sp|Q13395|TARB1_HUMAN	1	sp|Q13395|TARB1_HUMAN	sp|Q13395|TARB1_HUMAN	1	1	0	sp|Q13395|TARB1
sp|Q13487|SNPC2_HUMAN	1	sp|Q13487|SNPC2_HUMAN	sp|Q13487|SNPC2_HUMAN	1	0	0	sp|Q13487|SNPC2
sp|Q13488|VPP3_HUMAN	1	sp|Q13488|VPP3_HUMAN	sp|Q13488|VPP3_HUMAN	1	0	0	sp|Q13488|VPP3
sp|Q13547|HDAC1_HUMAN	1	sp|Q13547|HDAC1_HUMAN	sp|Q13547|HDAC1_HUMAN	1	1	0	sp|Q13547|HDAC1
sp|Q13554|KCC2B_HUMAN	1	sp|Q13554|KCC2B_HUMAN	sp|Q13554|KCC2B_HUMAN	1	1	0	sp|Q13554|KCC2B
sp|Q13619|CUL4A_HUMAN	1	sp|Q13619|CUL4A_HUMAN	sp|Q13619|CUL4A_HUMAN	1	0	0	sp|Q13619|CUL4A
sp|Q13635|PTC1_HUMAN	1	sp|Q13635|PTC1_HUMAN	sp|Q13635|PTC1_HUMAN	1	1	0	sp|Q13635|PTC1
sp|Q14123|PDE1C_HUMAN	1	sp|Q14123|PDE1C_HUMAN	sp|Q14123|PDE1C_HUMAN	1	0	0	sp|Q14123|PDE1C
sp|Q14209|E2F2_HUMAN	1	sp|Q14209|E2F2_HUMAN	sp|Q14209|E2F2_HUMAN	1	0	0	sp|Q14209|E2F2
sp|Q14439|GP176_HUMAN	1	sp|Q14439|GP176_HUMAN	sp|Q14439|GP176_HUMAN	1	1	0	sp|Q14439|GP176
sp|Q14549|GBX1_HUMAN	1	sp|Q14549|GBX1_HUMAN	sp|Q14549|GBX1_HUMAN	1	0	0	sp|Q14549|GBX1
sp|Q14584|ZN266_HUMAN	1	sp|Q14584|ZN266_HUMAN	sp|Q14584|ZN266_HUMAN	1	1	0	sp|Q14584|ZN266
sp|Q14669|TRIPC_HUMAN	1	sp|Q14669|TRIPC_HUMAN	sp|Q14669|TRIPC_HUMAN	1	0	0	sp|Q14669|TRIPC
sp|Q14684|RRP1B_HUMAN	1	sp|Q14684|RRP1B_HUMAN	sp|Q14684|RRP1B_HUMAN	1	0	0	sp|Q14684|RRP1B
sp|Q14686|NCOA6_HUMAN	1	sp|Q14686|NCOA6_HUMAN	sp|Q14686|NCOA6_HUMAN	1	1	0	sp|Q14686|NCOA6
sp|Q14687|GSE1_HUMAN	1	sp|Q14687|GSE1_HUMAN	sp|Q14687|GSE1_HUMAN	1	0	0	sp|Q14687|GSE1
sp|Q14738|2A5D_HUMAN	1	sp|Q14738|2A5D_HUMAN	sp|Q14738|2A5D_HUMAN	1	1	0	sp|Q14738|2A5D
sp|Q14766|LTBP1_HUMAN	1	sp|Q14766|LTBP1_HUMAN	sp|Q14766|LTBP1_HUMAN	1	1	0	sp|Q14766|LTBP1
sp|Q14767|LTBP2_HUMAN	1	sp|Q14767|LTBP2_HUMAN	sp|Q14767|LTBP2_HUMAN	1	0	0	sp|Q14767|LTBP2
sp|Q14814|MEF2D_HUMAN;XXX_sp|Q14814|MEF2D_HUMAN	1	sp|Q14814|MEF2D_HUMAN;XXX_sp|Q14814|MEF2D_HUMAN	sp|Q14814|MEF2D_HUMAN;XXX_sp|Q14814|MEF2D_HUMAN	1	0	0	sp|Q14814|MEF2D
sp|Q14956|GPNMB_HUMAN	1	sp|Q14956|GPNMB_HUMAN	sp|Q14956|GPNMB_HUMAN	1	1	0	sp|Q14956|GPNMB
sp|Q15005|SPCS2_HUMAN	1	sp|Q15005|SPCS2_HUMAN	sp|Q15005|SPCS2_HUMAN	1	1	0	sp|Q15005|SPCS2
sp|Q15165|PON2_HUMAN	1	sp|Q15165|PON2_HUMAN	sp|Q15165|PON2_HUMAN	1	0	0	sp|Q15165|PON2
sp|Q15319|PO4F3_HUMAN	1	sp|Q15319|PO4F3_HUMAN	sp|Q15319|PO4F3_HUMAN	1	0	0	sp|Q15319|PO4F3
sp|Q15427|SF3B4_HUMAN	1	sp|Q15427|SF3B4_HUMAN	sp|Q15427|SF3B4_HUMAN	1	1	0	sp|Q15427|SF3B4
sp|Q15428|SF3A2_HUMAN	1	sp|Q15428|SF3A2_HUMAN	sp|Q15428|SF3A2_HUMAN	1	0	0	sp|Q15428|SF3A2
sp|Q15485|FCN2_HUMAN	1	sp|Q15485|FCN2_HUMAN	sp|Q15485|FCN2_HUMAN	1	0	0	sp|Q15485|FCN2
sp|Q15542|TAF5_HUMAN	1	sp|Q15542|TAF5_HUMAN	sp|Q15542|TAF5_HUMAN	1	0	0	sp|Q15542|TAF5
sp|Q15561|TEAD4_HUMAN	1	sp|Q15561|TEAD4_HUMAN	sp|Q15561|TEAD4_HUMAN	1	0	0	sp|Q15561|TEAD4
sp|Q15573|TAF1A_HUMAN	1	sp|Q15573|TAF1A_HUMAN	sp|Q15573|TAF1A_HUMAN	1	0	0	sp|Q15573|TAF1A
sp|Q15768|EFNB3_HUMAN	1	sp|Q15768|EFNB3_HUMAN	sp|Q15768|EFNB3_HUMAN	1	0	0	sp|Q15768|EFNB3
sp|Q15907|RB11B_HUMAN;sp|P62491|RB11A_HUMAN	1	sp|Q15907|RB11B_HUMAN;sp|P62491|RB11A_HUMAN	sp|Q15907|RB11B_HUMAN;sp|P62491|RB11A_HUMAN	1	0	0	sp|Q15907|RB11B
sp|Q16363|LAMA4_HUMAN	1	sp|Q16363|LAMA4_HUMAN	sp|Q16363|LAMA4_HUMAN	1	1	0	sp|Q16363|LAMA4
sp|Q16637|SMN_HUMAN	1	sp|Q16637|SMN_HUMAN	sp|Q16637|SMN_HUMAN	1	0	0	sp|Q16637|SMN
sp|Q16816|PHKG1_HUMAN	1	sp|Q16816|PHKG1_HUMAN	sp|Q16816|PHKG1_HUMAN	1	0	0	sp|Q16816|PHKG1
sp|Q16821|PPR3A_HUMAN	1	sp|Q16821|PPR3A_HUMAN	sp|Q16821|PPR3A_HUMAN	1	0	0	sp|Q16821|PPR3A
sp|Q16880|CGT_HUMAN	1	sp|Q16880|CGT_HUMAN	sp|Q16880|CGT_HUMAN	1	0	0	sp|Q16880|CGT
sp|Q17RG1|KCD19_HUMAN	1	sp|Q17RG1|KCD19_HUMAN	sp|Q17RG1|KCD19_HUMAN	1	1	0	sp|Q17RG1|KCD19
sp|Q1MSJ5|CSPP1_HUMAN	1	sp|Q1MSJ5|CSPP1_HUMAN	sp|Q1MSJ5|CSPP1_HUMAN	1	1	0	sp|Q1MSJ5|CSPP1
sp|Q2M3C7|SPKAP_HUMAN	1	sp|Q2M3C7|SPKAP_HUMAN	sp|Q2M3C7|SPKAP_HUMAN	1	0	0	sp|Q2M3C7|SPKAP
sp|Q2Q1W2|LIN41_HUMAN	1	sp|Q2Q1W2|LIN41_HUMAN	sp|Q2Q1W2|LIN41_HUMAN	1	0	0	sp|Q2Q1W2|LIN41
sp|Q2TBF2|WSCD2_HUMAN	1	sp|Q2TBF2|WSCD2_HUMAN	sp|Q2TBF2|WSCD2_HUMAN	1	1	0	sp|Q2TBF2|WSCD2
sp|Q2VWA4|SKOR2_HUMAN	1	sp|Q2VWA4|SKOR2_HUMAN	sp|Q2VWA4|SKOR2_HUMAN	1	0	0	sp|Q2VWA4|SKOR2
sp|Q2WEN9|CEA16_HUMAN	1	sp|Q2WEN9|CEA16_HUMAN	sp|Q2WEN9|CEA16_HUMAN	1	0	0	sp|Q2WEN9|CEA16
sp|Q3C1V0|M4A18_HUMAN	1	sp|Q3C1V0|M4A18_HUMAN	sp|Q3C1V0|M4A18_HUMAN	1	1	0	sp|Q3C1V0|M4A18
sp|Q3KR37|GRM1B_HUMAN	1	sp|Q3KR37|GRM1B_HUMAN	sp|Q3KR37|GRM1B_HUMAN	1	0	0	sp|Q3KR37|GRM1B
sp|Q3SXR2|CC036_HUMAN	1	sp|Q3SXR2|CC036_HUMAN	sp|Q3SXR2|CC036_HUMAN	1	1	0	sp|Q3SXR2|CC036
sp|Q3T8J9|GON4L_HUMAN	1	sp|Q3T8J9|GON4L_HUMAN	sp|Q3T8J9|GON4L_HUMAN	1	0	0	sp|Q3T8J9|GON4L
sp|Q3ZCN5|OTOGL_HUMAN	1	sp|Q3ZCN5|OTOGL_HUMAN	sp|Q3ZCN5|OTOGL_HUMAN	1	1	0	sp|Q3ZCN5|OTOGL
sp|Q495T6|MMEL1_HUMAN	1	sp|Q495T6|MMEL1_HUMAN	sp|Q495T6|MMEL1_HUMAN	1	1	0	sp|Q495T6|MMEL1
sp|Q4G0P3|HYDIN_HUMAN	1	sp|Q4G0P3|HYDIN_HUMAN	sp|Q4G0P3|HYDIN_HUMAN	1	1	0	sp|Q4G0P3|HYDIN
sp|Q4G112|HSF5_HUMAN	1	sp|Q4G112|HSF5_HUMAN	sp|Q4G112|HSF5_HUMAN	1	0	0	sp|Q4G112|HSF5
sp|Q4G176|ACSF3_HUMAN	1	sp|Q4G176|ACSF3_HUMAN	sp|Q4G176|ACSF3_HUMAN	1	0	0	sp|Q4G176|ACSF3
sp|Q4G1C9|GRPL2_HUMAN	1	sp|Q4G1C9|GRPL2_HUMAN	sp|Q4G1C9|GRPL2_HUMAN	1	0	0	sp|Q4G1C9|GRPL2
sp|Q4J6C6|PPCEL_HUMAN	1	sp|Q4J6C6|PPCEL_HUMAN	sp|Q4J6C6|PPCEL_HUMAN	1	0	0	sp|Q4J6C6|PPCEL
sp|Q56UN5|M3K19_HUMAN	1	sp|Q56UN5|M3K19_HUMAN	sp|Q56UN5|M3K19_HUMAN	1	1	0	sp|Q56UN5|M3K19
sp|Q58A45|PAN3_HUMAN	1	sp|Q58A45|PAN3_HUMAN	sp|Q58A45|PAN3_HUMAN	1	0	0	sp|Q58A45|PAN3
sp|Q5D862|FILA2_HUMAN	1	sp|Q5D862|FILA2_HUMAN	sp|Q5D862|FILA2_HUMAN	1	0	0	sp|Q5D862|FILA2
sp|Q5EB52|MEST_HUMAN	1	sp|Q5EB52|MEST_HUMAN	sp|Q5EB52|MEST_HUMAN	1	0	0	sp|Q5EB52|MEST
sp|Q5H9U9|DDX6L_HUMAN	1	sp|Q5H9U9|DDX6L_HUMAN	sp|Q5H9U9|DDX6L_HUMAN	1	0	0	sp|Q5H9U9|DDX6L
sp|Q5JSZ5|PRC2B_HUMAN	1	sp|Q5JSZ5|PRC2B_HUMAN	sp|Q5JSZ5|PRC2B_HUMAN	1	1	0	sp|Q5JSZ5|PRC2B
sp|Q5JTC6|AMER1_HUMAN	1	sp|Q5JTC6|AMER1_HUMAN	sp|Q5JTC6|AMER1_HUMAN	1	1	0	sp|Q5JTC6|AMER1
sp|Q5JU85|IQEC2_HUMAN	1	sp|Q5JU85|IQEC2_HUMAN	sp|Q5JU85|IQEC2_HUMAN	1	1	0	sp|Q5JU85|IQEC2
sp|Q5MCW4|ZN569_HUMAN	1	sp|Q5MCW4|ZN569_HUMAN	sp|Q5MCW4|ZN569_HUMAN	1	0	0	sp|Q5MCW4|ZN569
sp|Q5SZK8|FREM2_HUMAN	1	sp|Q5SZK8|FREM2_HUMAN	sp|Q5SZK8|FREM2_HUMAN	1	0	0	sp|Q5SZK8|FREM2
sp|Q5SZL2|CE85L_HUMAN	1	sp|Q5SZL2|CE85L_HUMAN	sp|Q5SZL2|CE85L_HUMAN	1	0	0	sp|Q5SZL2|CE85L
sp|Q5T1A1|DCST2_HUMAN	1	sp|Q5T1A1|DCST2_HUMAN	sp|Q5T1A1|DCST2_HUMAN	1	1	0	sp|Q5T1A1|DCST2
sp|Q5T1R4|ZEP3_HUMAN	1	sp|Q5T1R4|ZEP3_HUMAN	sp|Q5T1R4|ZEP3_HUMAN	1	0	0	sp|Q5T1R4|ZEP3
sp|Q5T4S7|UBR4_HUMAN	1	sp|Q5T4S7|UBR4_HUMAN	sp|Q5T4S7|UBR4_HUMAN	1	0	0	sp|Q5T4S7|UBR4
sp|Q5T4T6|SYC2L_HUMAN	1	sp|Q5T4T6|SYC2L_HUMAN	sp|Q5T4T6|SYC2L_HUMAN	1	0	0	sp|Q5T4T6|SYC2L
sp|Q5T8P6|RBM26_HUMAN	1	sp|Q5T8P6|RBM26_HUMAN	sp|Q5T8P6|RBM26_HUMAN	1	0	0	sp|Q5T8P6|RBM26
sp|Q5TAA0|TTC22_HUMAN	1	sp|Q5TAA0|TTC22_HUMAN	sp|Q5TAA0|TTC22_HUMAN	1	0	0	sp|Q5TAA0|TTC22
sp|Q5TBB1|RNH2B_HUMAN	1	sp|Q5TBB1|RNH2B_HUMAN	sp|Q5TBB1|RNH2B_HUMAN	1	0	0	sp|Q5TBB1|RNH2B
sp|Q5TC82|RC3H1_HUMAN	1	sp|Q5TC82|RC3H1_HUMAN	sp|Q5TC82|RC3H1_HUMAN	1	0	0	sp|Q5TC82|RC3H1
sp|Q5TCX8|M3K21_HUMAN	1	sp|Q5TCX8|M3K21_HUMAN	sp|Q5TCX8|M3K21_HUMAN	1	1	0	sp|Q5TCX8|M3K21
sp|Q5TCY1|TTBK1_HUMAN	1	sp|Q5TCY1|TTBK1_HUMAN	sp|Q5TCY1|TTBK1_HUMAN	1	0	0	sp|Q5TCY1|TTBK1
sp|Q5TEU4|NDUF5_HUMAN	1	sp|Q5TEU4|NDUF5_HUMAN	sp|Q5TEU4|NDUF5_HUMAN	1	0	0	sp|Q5TEU4|NDUF5
sp|Q5TEZ5|CF163_HUMAN	1	sp|Q5TEZ5|CF163_HUMAN	sp|Q5TEZ5|CF163_HUMAN	1	0	0	sp|Q5TEZ5|CF163
sp|Q5U5Q3|MEX3C_HUMAN	1	sp|Q5U5Q3|MEX3C_HUMAN	sp|Q5U5Q3|MEX3C_HUMAN	1	0	0	sp|Q5U5Q3|MEX3C
sp|Q5VSG8|MANEL_HUMAN	1	sp|Q5VSG8|MANEL_HUMAN	sp|Q5VSG8|MANEL_HUMAN	1	0	0	sp|Q5VSG8|MANEL
sp|Q5VSL9|STRP1_HUMAN	1	sp|Q5VSL9|STRP1_HUMAN	sp|Q5VSL9|STRP1_HUMAN	1	0	0	sp|Q5VSL9|STRP1
sp|Q5VT25|MRCKA_HUMAN	1	sp|Q5VT25|MRCKA_HUMAN	sp|Q5VT25|MRCKA_HUMAN	1	0	0	sp|Q5VT25|MRCKA
sp|Q5VT52|RPRD2_HUMAN	1	sp|Q5VT52|RPRD2_HUMAN	sp|Q5VT52|RPRD2_HUMAN	1	0	0	sp|Q5VT52|RPRD2
sp|Q5VTY9|HHAT_HUMAN	1	sp|Q5VTY9|HHAT_HUMAN	sp|Q5VTY9|HHAT_HUMAN	1	1	0	sp|Q5VTY9|HHAT
sp|Q5VU43|MYOME_HUMAN	1	sp|Q5VU43|MYOME_HUMAN	sp|Q5VU43|MYOME_HUMAN	1	1	0	sp|Q5VU43|MYOME
sp|Q5VUJ9|EFCB2_HUMAN	1	sp|Q5VUJ9|EFCB2_HUMAN	sp|Q5VUJ9|EFCB2_HUMAN	1	0	0	sp|Q5VUJ9|EFCB2
sp|Q5VWG9|TAF3_HUMAN	1	sp|Q5VWG9|TAF3_HUMAN	sp|Q5VWG9|TAF3_HUMAN	1	0	0	sp|Q5VWG9|TAF3
sp|Q5VZI3|TM268_HUMAN	1	sp|Q5VZI3|TM268_HUMAN	sp|Q5VZI3|TM268_HUMAN	1	0	0	sp|Q5VZI3|TM268
sp|Q5XKK7|F219B_HUMAN	1	sp|Q5XKK7|F219B_HUMAN	sp|Q5XKK7|F219B_HUMAN	1	0	0	sp|Q5XKK7|F219B
sp|Q643R3|LPCT4_HUMAN	1	sp|Q643R3|LPCT4_HUMAN	sp|Q643R3|LPCT4_HUMAN	1	0	0	sp|Q643R3|LPCT4
sp|Q659A1|ICE2_HUMAN	1	sp|Q659A1|ICE2_HUMAN	sp|Q659A1|ICE2_HUMAN	1	0	0	sp|Q659A1|ICE2
sp|Q68DU8|KCD16_HUMAN	1	sp|Q68DU8|KCD16_HUMAN	sp|Q68DU8|KCD16_HUMAN	1	0	0	sp|Q68DU8|KCD16
sp|Q69384|ENK6_HUMAN	1	sp|Q69384|ENK6_HUMAN	sp|Q69384|ENK6_HUMAN	1	0	0	sp|Q69384|ENK6
sp|Q6BEB4|SP5_HUMAN	1	sp|Q6BEB4|SP5_HUMAN	sp|Q6BEB4|SP5_HUMAN	1	0	0	sp|Q6BEB4|SP5
sp|Q6GMR7|FAAH2_HUMAN	1	sp|Q6GMR7|FAAH2_HUMAN	sp|Q6GMR7|FAAH2_HUMAN	1	1	0	sp|Q6GMR7|FAAH2
sp|Q6GPH4|XAF1_HUMAN	1	sp|Q6GPH4|XAF1_HUMAN	sp|Q6GPH4|XAF1_HUMAN	1	0	0	sp|Q6GPH4|XAF1
sp|Q6IBS0|TWF2_HUMAN	1	sp|Q6IBS0|TWF2_HUMAN	sp|Q6IBS0|TWF2_HUMAN	1	0	0	sp|Q6IBS0|TWF2
sp|Q6ICB0|DESI1_HUMAN	1	sp|Q6ICB0|DESI1_HUMAN	sp|Q6ICB0|DESI1_HUMAN	1	0	0	sp|Q6ICB0|DESI1
sp|Q6IFN5|O7E24_HUMAN	1	sp|Q6IFN5|O7E24_HUMAN	sp|Q6IFN5|O7E24_HUMAN	1	1	0	sp|Q6IFN5|O7E24
sp|Q6IQ23|PKHA7_HUMAN	1	sp|Q6IQ23|PKHA7_HUMAN	sp|Q6IQ23|PKHA7_HUMAN	1	0	0	sp|Q6IQ23|PKHA7
sp|Q6JVE5|LCN12_HUMAN	1	sp|Q6JVE5|LCN12_HUMAN	sp|Q6JVE5|LCN12_HUMAN	1	0	0	sp|Q6JVE5|LCN12
sp|Q6NSI4|CX057_HUMAN	1	sp|Q6NSI4|CX057_HUMAN	sp|Q6NSI4|CX057_HUMAN	1	1	0	sp|Q6NSI4|CX057
sp|Q6NT89|TRNP1_HUMAN	1	sp|Q6NT89|TRNP1_HUMAN	sp|Q6NT89|TRNP1_HUMAN	1	0	0	sp|Q6NT89|TRNP1
sp|Q6NUI6|CHADL_HUMAN	1	sp|Q6NUI6|CHADL_HUMAN	sp|Q6NUI6|CHADL_HUMAN	1	0	0	sp|Q6NUI6|CHADL
sp|Q6P1X5|TAF2_HUMAN	1	sp|Q6P1X5|TAF2_HUMAN	sp|Q6P1X5|TAF2_HUMAN	1	0	0	sp|Q6P1X5|TAF2
sp|Q6P5Q4|LMOD2_HUMAN	1	sp|Q6P5Q4|LMOD2_HUMAN	sp|Q6P5Q4|LMOD2_HUMAN	1	0	0	sp|Q6P5Q4|LMOD2
sp|Q6PI48|SYDM_HUMAN	1	sp|Q6PI48|SYDM_HUMAN	sp|Q6PI48|SYDM_HUMAN	1	1	0	sp|Q6PI48|SYDM
sp|Q6S8J3|POTEE_HUMAN;sp|A5A3E0|POTEF_HUMAN	1	sp|Q6S8J3|POTEE_HUMAN;sp|A5A3E0|POTEF_HUMAN	sp|Q6S8J3|POTEE_HUMAN;sp|A5A3E0|POTEF_HUMAN	1	1	0	sp|Q6S8J3|POTEE
sp|Q6UWP7|LCLT1_HUMAN	1	sp|Q6UWP7|LCLT1_HUMAN	sp|Q6UWP7|LCLT1_HUMAN	1	0	0	sp|Q6UWP7|LCLT1
sp|Q6UX39|AMTN_HUMAN	1	sp|Q6UX39|AMTN_HUMAN	sp|Q6UX39|AMTN_HUMAN	1	1	0	sp|Q6UX39|AMTN
sp|Q6UXD7|MFSD7_HUMAN	1	sp|Q6UXD7|MFSD7_HUMAN	sp|Q6UXD7|MFSD7_HUMAN	1	1	0	sp|Q6UXD7|MFSD7
sp|Q6Y7W6|GGYF2_HUMAN	1	sp|Q6Y7W6|GGYF2_HUMAN	sp|Q6Y7W6|GGYF2_HUMAN	1	1	0	sp|Q6Y7W6|GGYF2
sp|Q6ZNG9|KRBA2_HUMAN	1	sp|Q6ZNG9|KRBA2_HUMAN	sp|Q6ZNG9|KRBA2_HUMAN	1	1	0	sp|Q6ZNG9|KRBA2
sp|Q6ZNL6|FGD5_HUMAN	1	sp|Q6ZNL6|FGD5_HUMAN	sp|Q6ZNL6|FGD5_HUMAN	1	0	0	sp|Q6ZNL6|FGD5
sp|Q6ZP01|RBM44_HUMAN	1	sp|Q6ZP01|RBM44_HUMAN	sp|Q6ZP01|RBM44_HUMAN	1	1	0	sp|Q6ZP01|RBM44
sp|Q6ZQQ6|WDR87_HUMAN	1	sp|Q6ZQQ6|WDR87_HUMAN	sp|Q6ZQQ6|WDR87_HUMAN	1	0	0	sp|Q6ZQQ6|WDR87
sp|Q6ZRH7|CTSRG_HUMAN	1	sp|Q6ZRH7|CTSRG_HUMAN	sp|Q6ZRH7|CTSRG_HUMAN	1	1	0	sp|Q6ZRH7|CTSRG
sp|Q6ZRS2|SRCAP_HUMAN	1	sp|Q6ZRS2|SRCAP_HUMAN	sp|Q6ZRS2|SRCAP_HUMAN	1	0	0	sp|Q6ZRS2|SRCAP
sp|Q6ZS11|RINL_HUMAN	1	sp|Q6ZS11|RINL_HUMAN	sp|Q6ZS11|RINL_HUMAN	1	1	0	sp|Q6ZS11|RINL
sp|Q6ZSJ8|CA122_HUMAN	1	sp|Q6ZSJ8|CA122_HUMAN	sp|Q6ZSJ8|CA122_HUMAN	1	1	0	sp|Q6ZSJ8|CA122
sp|Q6ZSS7|MFSD6_HUMAN	1	sp|Q6ZSS7|MFSD6_HUMAN	sp|Q6ZSS7|MFSD6_HUMAN	1	0	0	sp|Q6ZSS7|MFSD6
sp|Q6ZTA4|TRI67_HUMAN	1	sp|Q6ZTA4|TRI67_HUMAN	sp|Q6ZTA4|TRI67_HUMAN	1	0	0	sp|Q6ZTA4|TRI67
sp|Q6ZU64|CFA65_HUMAN	1	sp|Q6ZU64|CFA65_HUMAN	sp|Q6ZU64|CFA65_HUMAN	1	1	0	sp|Q6ZU64|CFA65
sp|Q6ZUT9|DEN5B_HUMAN	1	sp|Q6ZUT9|DEN5B_HUMAN	sp|Q6ZUT9|DEN5B_HUMAN	1	0	0	sp|Q6ZUT9|DEN5B
sp|Q6ZVZ8|ASB18_HUMAN	1	sp|Q6ZVZ8|ASB18_HUMAN	sp|Q6ZVZ8|ASB18_HUMAN	1	1	0	sp|Q6ZVZ8|ASB18
sp|Q6ZWB6|KCTD8_HUMAN	1	sp|Q6ZWB6|KCTD8_HUMAN	sp|Q6ZWB6|KCTD8_HUMAN	1	0	0	sp|Q6ZWB6|KCTD8
sp|Q709C8|VP13C_HUMAN	1	sp|Q709C8|VP13C_HUMAN	sp|Q709C8|VP13C_HUMAN	1	0	0	sp|Q709C8|VP13C
sp|Q70EL3|UBP50_HUMAN	1	sp|Q70EL3|UBP50_HUMAN	sp|Q70EL3|UBP50_HUMAN	1	0	0	sp|Q70EL3|UBP50
sp|Q7L1V2|MON1B_HUMAN	1	sp|Q7L1V2|MON1B_HUMAN	sp|Q7L1V2|MON1B_HUMAN	1	0	0	sp|Q7L1V2|MON1B
sp|Q7L2J0|MEPCE_HUMAN	1	sp|Q7L2J0|MEPCE_HUMAN	sp|Q7L2J0|MEPCE_HUMAN	1	0	0	sp|Q7L2J0|MEPCE
sp|Q7L945|ZN627_HUMAN	1	sp|Q7L945|ZN627_HUMAN	sp|Q7L945|ZN627_HUMAN	1	1	0	sp|Q7L945|ZN627
sp|Q7LBE3|S26A9_HUMAN	1	sp|Q7LBE3|S26A9_HUMAN	sp|Q7LBE3|S26A9_HUMAN	1	1	0	sp|Q7LBE3|S26A9
sp|Q7Z2D5|PLPR4_HUMAN	1	sp|Q7Z2D5|PLPR4_HUMAN	sp|Q7Z2D5|PLPR4_HUMAN	1	0	0	sp|Q7Z2D5|PLPR4
sp|Q7Z2Z1|TICRR_HUMAN	1	sp|Q7Z2Z1|TICRR_HUMAN	sp|Q7Z2Z1|TICRR_HUMAN	1	0	0	sp|Q7Z2Z1|TICRR
sp|Q7Z333|SETX_HUMAN	1	sp|Q7Z333|SETX_HUMAN	sp|Q7Z333|SETX_HUMAN	1	0	0	sp|Q7Z333|SETX
sp|Q7Z408|CSMD2_HUMAN	1	sp|Q7Z408|CSMD2_HUMAN	sp|Q7Z408|CSMD2_HUMAN	1	0	0	sp|Q7Z408|CSMD2
sp|Q7Z494|NPHP3_HUMAN	1	sp|Q7Z494|NPHP3_HUMAN	sp|Q7Z494|NPHP3_HUMAN	1	0	0	sp|Q7Z494|NPHP3
sp|Q7Z4H9|F220A_HUMAN	1	sp|Q7Z4H9|F220A_HUMAN	sp|Q7Z4H9|F220A_HUMAN	1	0	0	sp|Q7Z4H9|F220A
sp|Q7Z4L5|TT21B_HUMAN	1	sp|Q7Z4L5|TT21B_HUMAN	sp|Q7Z4L5|TT21B_HUMAN	1	1	0	sp|Q7Z4L5|TT21B
sp|Q7Z4V0|ZN438_HUMAN	1	sp|Q7Z4V0|ZN438_HUMAN	sp|Q7Z4V0|ZN438_HUMAN	1	0	0	sp|Q7Z4V0|ZN438
sp|Q7Z572|SPT21_HUMAN	1	sp|Q7Z572|SPT21_HUMAN	sp|Q7Z572|SPT21_HUMAN	1	1	0	sp|Q7Z572|SPT21
sp|Q7Z5M5|TMC3_HUMAN	1	sp|Q7Z5M5|TMC3_HUMAN	sp|Q7Z5M5|TMC3_HUMAN	1	1	0	sp|Q7Z5M5|TMC3
sp|Q7Z5W3|BN3D2_HUMAN	1	sp|Q7Z5W3|BN3D2_HUMAN	sp|Q7Z5W3|BN3D2_HUMAN	1	1	0	sp|Q7Z5W3|BN3D2
sp|Q7Z6E9|RBBP6_HUMAN	1	sp|Q7Z6E9|RBBP6_HUMAN	sp|Q7Z6E9|RBBP6_HUMAN	1	0	0	sp|Q7Z6E9|RBBP6
sp|Q7Z7A1|CNTRL_HUMAN	1	sp|Q7Z7A1|CNTRL_HUMAN	sp|Q7Z7A1|CNTRL_HUMAN	1	0	0	sp|Q7Z7A1|CNTRL
sp|Q86T65|DAAM2_HUMAN	1	sp|Q86T65|DAAM2_HUMAN	sp|Q86T65|DAAM2_HUMAN	1	0	0	sp|Q86T65|DAAM2
sp|Q86TB3|ALPK2_HUMAN	1	sp|Q86TB3|ALPK2_HUMAN	sp|Q86TB3|ALPK2_HUMAN	1	1	0	sp|Q86TB3|ALPK2
sp|Q86TJ2|TAD2B_HUMAN	1	sp|Q86TJ2|TAD2B_HUMAN	sp|Q86TJ2|TAD2B_HUMAN	1	0	0	sp|Q86TJ2|TAD2B
sp|Q86UP3|ZFHX4_HUMAN	1	sp|Q86UP3|ZFHX4_HUMAN	sp|Q86UP3|ZFHX4_HUMAN	1	1	0	sp|Q86UP3|ZFHX4
sp|Q86VV8|RTTN_HUMAN	1	sp|Q86VV8|RTTN_HUMAN	sp|Q86VV8|RTTN_HUMAN	1	1	0	sp|Q86VV8|RTTN
sp|Q86XR2|NIBL2_HUMAN	1	sp|Q86XR2|NIBL2_HUMAN	sp|Q86XR2|NIBL2_HUMAN	1	1	0	sp|Q86XR2|NIBL2
sp|Q86Y25|Z354C_HUMAN	1	sp|Q86Y25|Z354C_HUMAN	sp|Q86Y25|Z354C_HUMAN	1	0	0	sp|Q86Y25|Z354C
sp|Q86YA3|ZGRF1_HUMAN	1	sp|Q86YA3|ZGRF1_HUMAN	sp|Q86YA3|ZGRF1_HUMAN	1	0	0	sp|Q86YA3|ZGRF1
sp|Q86YC2|PALB2_HUMAN	1	sp|Q86YC2|PALB2_HUMAN	sp|Q86YC2|PALB2_HUMAN	1	0	0	sp|Q86YC2|PALB2
sp|Q86YN1|DOPP1_HUMAN	1	sp|Q86YN1|DOPP1_HUMAN	sp|Q86YN1|DOPP1_HUMAN	1	0	0	sp|Q86YN1|DOPP1
sp|Q8IVF2|AHNK2_HUMAN	1	sp|Q8IVF2|AHNK2_HUMAN	sp|Q8IVF2|AHNK2_HUMAN	1	0	0	sp|Q8IVF2|AHNK2
sp|Q8IVG5|SAM9L_HUMAN	1	sp|Q8IVG5|SAM9L_HUMAN	sp|Q8IVG5|SAM9L_HUMAN	1	1	0	sp|Q8IVG5|SAM9L
sp|Q8IWG1|WDR63_HUMAN	1	sp|Q8IWG1|WDR63_HUMAN	sp|Q8IWG1|WDR63_HUMAN	1	1	0	sp|Q8IWG1|WDR63
sp|Q8IWI9|MGAP_HUMAN	1	sp|Q8IWI9|MGAP_HUMAN	sp|Q8IWI9|MGAP_HUMAN	1	0	0	sp|Q8IWI9|MGAP
sp|Q8IWR0|Z3H7A_HUMAN	1	sp|Q8IWR0|Z3H7A_HUMAN	sp|Q8IWR0|Z3H7A_HUMAN	1	1	0	sp|Q8IWR0|Z3H7A
sp|Q8IX04|UEVLD_HUMAN	1	sp|Q8IX04|UEVLD_HUMAN	sp|Q8IX04|UEVLD_HUMAN	1	0	0	sp|Q8IX04|UEVLD
sp|Q8IXJ6|SIR2_HUMAN	1	sp|Q8IXJ6|SIR2_HUMAN	sp|Q8IXJ6|SIR2_HUMAN	1	0	0	sp|Q8IXJ6|SIR2
sp|Q8IXV7|KLD8B_HUMAN	1	sp|Q8IXV7|KLD8B_HUMAN	sp|Q8IXV7|KLD8B_HUMAN	1	1	0	sp|Q8IXV7|KLD8B
sp|Q8IY22|CMIP_HUMAN	1	sp|Q8IY22|CMIP_HUMAN	sp|Q8IY22|CMIP_HUMAN	1	0	0	sp|Q8IY22|CMIP
sp|Q8IY33|MILK2_HUMAN	1	sp|Q8IY33|MILK2_HUMAN	sp|Q8IY33|MILK2_HUMAN	1	0	0	sp|Q8IY33|MILK2
sp|Q8IYB3|SRRM1_HUMAN	1	sp|Q8IYB3|SRRM1_HUMAN	sp|Q8IYB3|SRRM1_HUMAN	1	0	0	sp|Q8IYB3|SRRM1
sp|Q8IYB9|ZN595_HUMAN	1	sp|Q8IYB9|ZN595_HUMAN	sp|Q8IYB9|ZN595_HUMAN	1	0	0	sp|Q8IYB9|ZN595
sp|Q8IYK4|GT252_HUMAN	1	sp|Q8IYK4|GT252_HUMAN	sp|Q8IYK4|GT252_HUMAN	1	1	0	sp|Q8IYK4|GT252
sp|Q8IZ21|PHAR4_HUMAN	1	sp|Q8IZ21|PHAR4_HUMAN	sp|Q8IZ21|PHAR4_HUMAN	1	0	0	sp|Q8IZ21|PHAR4
sp|Q8IZ52|CHSS2_HUMAN	1	sp|Q8IZ52|CHSS2_HUMAN	sp|Q8IZ52|CHSS2_HUMAN	1	0	0	sp|Q8IZ52|CHSS2
sp|Q8IZD2|KMT2E_HUMAN;sp|Q70E73|RAPH1_HUMAN	1	sp|Q8IZD2|KMT2E_HUMAN;sp|Q70E73|RAPH1_HUMAN	sp|Q8IZD2|KMT2E_HUMAN;sp|Q70E73|RAPH1_HUMAN	1	0	0	sp|Q8IZD2|KMT2E
sp|Q8IZN3|ZDH14_HUMAN	1	sp|Q8IZN3|ZDH14_HUMAN	sp|Q8IZN3|ZDH14_HUMAN	1	1	0	sp|Q8IZN3|ZDH14
sp|Q8IZP0|ABI1_HUMAN	1	sp|Q8IZP0|ABI1_HUMAN	sp|Q8IZP0|ABI1_HUMAN	1	0	0	sp|Q8IZP0|ABI1
sp|Q8IZY2|ABCA7_HUMAN	1	sp|Q8IZY2|ABCA7_HUMAN	sp|Q8IZY2|ABCA7_HUMAN	1	0	0	sp|Q8IZY2|ABCA7
sp|Q8N0U7|CA087_HUMAN	1	sp|Q8N0U7|CA087_HUMAN	sp|Q8N0U7|CA087_HUMAN	1	0	0	sp|Q8N0U7|CA087
sp|Q8N0X7|SPG20_HUMAN	1	sp|Q8N0X7|SPG20_HUMAN	sp|Q8N0X7|SPG20_HUMAN	1	0	0	sp|Q8N0X7|SPG20
sp|Q8N1C3|GBRG1_HUMAN	1	sp|Q8N1C3|GBRG1_HUMAN	sp|Q8N1C3|GBRG1_HUMAN	1	0	0	sp|Q8N1C3|GBRG1
sp|Q8N1G1|REXO1_HUMAN	1	sp|Q8N1G1|REXO1_HUMAN	sp|Q8N1G1|REXO1_HUMAN	1	0	0	sp|Q8N1G1|REXO1
sp|Q8N1I0|DOCK4_HUMAN	1	sp|Q8N1I0|DOCK4_HUMAN	sp|Q8N1I0|DOCK4_HUMAN	1	1	0	sp|Q8N1I0|DOCK4
sp|Q8N2E2|VWDE_HUMAN	1	sp|Q8N2E2|VWDE_HUMAN	sp|Q8N2E2|VWDE_HUMAN	1	0	0	sp|Q8N2E2|VWDE
sp|Q8N2R8|FA43A_HUMAN	1	sp|Q8N2R8|FA43A_HUMAN	sp|Q8N2R8|FA43A_HUMAN	1	0	0	sp|Q8N2R8|FA43A
sp|Q8N3J6|CADM2_HUMAN	1	sp|Q8N3J6|CADM2_HUMAN	sp|Q8N3J6|CADM2_HUMAN	1	0	0	sp|Q8N3J6|CADM2
sp|Q8N3R3|TCAIM_HUMAN	1	sp|Q8N3R3|TCAIM_HUMAN	sp|Q8N3R3|TCAIM_HUMAN	1	0	0	sp|Q8N3R3|TCAIM
sp|Q8N4A0|GALT4_HUMAN	1	sp|Q8N4A0|GALT4_HUMAN	sp|Q8N4A0|GALT4_HUMAN	1	1	0	sp|Q8N4A0|GALT4
sp|Q8N4C6|NIN_HUMAN	1	sp|Q8N4C6|NIN_HUMAN	sp|Q8N4C6|NIN_HUMAN	1	0	0	sp|Q8N4C6|NIN
sp|Q8N4L2|TM55A_HUMAN	1	sp|Q8N4L2|TM55A_HUMAN	sp|Q8N4L2|TM55A_HUMAN	1	1	0	sp|Q8N4L2|TM55A
sp|Q8N4L4|SPEM1_HUMAN	1	sp|Q8N4L4|SPEM1_HUMAN	sp|Q8N4L4|SPEM1_HUMAN	1	0	0	sp|Q8N4L4|SPEM1
sp|Q8N4S9|MALD2_HUMAN	1	sp|Q8N4S9|MALD2_HUMAN	sp|Q8N4S9|MALD2_HUMAN	1	0	0	sp|Q8N4S9|MALD2
sp|Q8N5H7|SH2D3_HUMAN	1	sp|Q8N5H7|SH2D3_HUMAN	sp|Q8N5H7|SH2D3_HUMAN	1	0	0	sp|Q8N5H7|SH2D3
sp|Q8N5I4|DHRSX_HUMAN	1	sp|Q8N5I4|DHRSX_HUMAN	sp|Q8N5I4|DHRSX_HUMAN	1	1	0	sp|Q8N5I4|DHRSX
sp|Q8N5Q1|F71E2_HUMAN	1	sp|Q8N5Q1|F71E2_HUMAN	sp|Q8N5Q1|F71E2_HUMAN	1	0	0	sp|Q8N5Q1|F71E2
sp|Q8N8S7|ENAH_HUMAN	1	sp|Q8N8S7|ENAH_HUMAN	sp|Q8N8S7|ENAH_HUMAN	1	0	0	sp|Q8N8S7|ENAH
sp|Q8N8Z8|ZN441_HUMAN	1	sp|Q8N8Z8|ZN441_HUMAN	sp|Q8N8Z8|ZN441_HUMAN	1	1	0	sp|Q8N8Z8|ZN441
sp|Q8N9B5|JMY_HUMAN	1	sp|Q8N9B5|JMY_HUMAN	sp|Q8N9B5|JMY_HUMAN	1	1	0	sp|Q8N9B5|JMY
sp|Q8NA47|CCD63_HUMAN	1	sp|Q8NA47|CCD63_HUMAN	sp|Q8NA47|CCD63_HUMAN	1	1	0	sp|Q8NA47|CCD63
sp|Q8NBD8|T229B_HUMAN	1	sp|Q8NBD8|T229B_HUMAN	sp|Q8NBD8|T229B_HUMAN	1	1	0	sp|Q8NBD8|T229B
sp|Q8NBF1|GLIS1_HUMAN	1	sp|Q8NBF1|GLIS1_HUMAN	sp|Q8NBF1|GLIS1_HUMAN	1	0	0	sp|Q8NBF1|GLIS1
sp|Q8NCY6|MSD4_HUMAN	1	sp|Q8NCY6|MSD4_HUMAN	sp|Q8NCY6|MSD4_HUMAN	1	0	0	sp|Q8NCY6|MSD4
sp|Q8NDN9|RCBT1_HUMAN	1	sp|Q8NDN9|RCBT1_HUMAN	sp|Q8NDN9|RCBT1_HUMAN	1	0	0	sp|Q8NDN9|RCBT1
sp|Q8NDW8|TT21A_HUMAN	1	sp|Q8NDW8|TT21A_HUMAN	sp|Q8NDW8|TT21A_HUMAN	1	1	0	sp|Q8NDW8|TT21A
sp|Q8NE28|STKL1_HUMAN	1	sp|Q8NE28|STKL1_HUMAN	sp|Q8NE28|STKL1_HUMAN	1	0	0	sp|Q8NE28|STKL1
sp|Q8NES3|LFNG_HUMAN	1	sp|Q8NES3|LFNG_HUMAN	sp|Q8NES3|LFNG_HUMAN	1	0	0	sp|Q8NES3|LFNG
sp|Q8NFA0|UBP32_HUMAN	1	sp|Q8NFA0|UBP32_HUMAN	sp|Q8NFA0|UBP32_HUMAN	1	1	0	sp|Q8NFA0|UBP32
sp|Q8NFD5|ARI1B_HUMAN	1	sp|Q8NFD5|ARI1B_HUMAN	sp|Q8NFD5|ARI1B_HUMAN	1	0	0	sp|Q8NFD5|ARI1B
sp|Q8NGP9|O5AR1_HUMAN	1	sp|Q8NGP9|O5AR1_HUMAN	sp|Q8NGP9|O5AR1_HUMAN	1	0	0	sp|Q8NGP9|O5AR1
sp|Q8NGQ2|OR6Q1_HUMAN	1	sp|Q8NGQ2|OR6Q1_HUMAN	sp|Q8NGQ2|OR6Q1_HUMAN	1	1	0	sp|Q8NGQ2|OR6Q1
sp|Q8NH64|O51A7_HUMAN	1	sp|Q8NH64|O51A7_HUMAN	sp|Q8NH64|O51A7_HUMAN	1	0	0	sp|Q8NH64|O51A7
sp|Q8NHW6|OTOSP_HUMAN	1	sp|Q8NHW6|OTOSP_HUMAN	sp|Q8NHW6|OTOSP_HUMAN	1	1	0	sp|Q8NHW6|OTOSP
sp|Q8TAC9|SCAM5_HUMAN	1	sp|Q8TAC9|SCAM5_HUMAN	sp|Q8TAC9|SCAM5_HUMAN	1	0	0	sp|Q8TAC9|SCAM5
sp|Q8TB24|RIN3_HUMAN	1	sp|Q8TB24|RIN3_HUMAN	sp|Q8TB24|RIN3_HUMAN	1	0	0	sp|Q8TB24|RIN3
sp|Q8TC41|RN217_HUMAN	1	sp|Q8TC41|RN217_HUMAN	sp|Q8TC41|RN217_HUMAN	1	1	0	sp|Q8TC41|RN217
sp|Q8TC44|POC1B_HUMAN	1	sp|Q8TC44|POC1B_HUMAN	sp|Q8TC44|POC1B_HUMAN	1	0	0	sp|Q8TC44|POC1B
sp|Q8TC90|CCER1_HUMAN	1	sp|Q8TC90|CCER1_HUMAN	sp|Q8TC90|CCER1_HUMAN	1	1	0	sp|Q8TC90|CCER1
sp|Q8TCT9|HM13_HUMAN	1	sp|Q8TCT9|HM13_HUMAN	sp|Q8TCT9|HM13_HUMAN	1	1	0	sp|Q8TCT9|HM13
sp|Q8TCU4|ALMS1_HUMAN	1	sp|Q8TCU4|ALMS1_HUMAN	sp|Q8TCU4|ALMS1_HUMAN	1	0	0	sp|Q8TCU4|ALMS1
sp|Q8TD26|CHD6_HUMAN	1	sp|Q8TD26|CHD6_HUMAN	sp|Q8TD26|CHD6_HUMAN	1	0	0	sp|Q8TD26|CHD6
sp|Q8TD57|DYH3_HUMAN	1	sp|Q8TD57|DYH3_HUMAN	sp|Q8TD57|DYH3_HUMAN	1	0	0	sp|Q8TD57|DYH3
sp|Q8TD91|MAGC3_HUMAN	1	sp|Q8TD91|MAGC3_HUMAN	sp|Q8TD91|MAGC3_HUMAN	1	0	0	sp|Q8TD91|MAGC3
sp|Q8TDY2|RBCC1_HUMAN	1	sp|Q8TDY2|RBCC1_HUMAN	sp|Q8TDY2|RBCC1_HUMAN	1	1	0	sp|Q8TDY2|RBCC1
sp|Q8TE56|ATS17_HUMAN	1	sp|Q8TE56|ATS17_HUMAN	sp|Q8TE56|ATS17_HUMAN	1	1	0	sp|Q8TE56|ATS17
sp|Q8TED9|AF1L1_HUMAN	1	sp|Q8TED9|AF1L1_HUMAN	sp|Q8TED9|AF1L1_HUMAN	1	0	0	sp|Q8TED9|AF1L1
sp|Q8TES7|FBF1_HUMAN	1	sp|Q8TES7|FBF1_HUMAN	sp|Q8TES7|FBF1_HUMAN	1	0	0	sp|Q8TES7|FBF1
sp|Q8TEV9|SMCR8_HUMAN	1	sp|Q8TEV9|SMCR8_HUMAN	sp|Q8TEV9|SMCR8_HUMAN	1	0	0	sp|Q8TEV9|SMCR8
sp|Q8TF21|ANR24_HUMAN	1	sp|Q8TF21|ANR24_HUMAN	sp|Q8TF21|ANR24_HUMAN	1	0	0	sp|Q8TF21|ANR24
sp|Q8TF50|ZN526_HUMAN	1	sp|Q8TF50|ZN526_HUMAN	sp|Q8TF50|ZN526_HUMAN	1	1	0	sp|Q8TF50|ZN526
sp|Q8WUA4|TF3C2_HUMAN	1	sp|Q8WUA4|TF3C2_HUMAN	sp|Q8WUA4|TF3C2_HUMAN	1	0	0	sp|Q8WUA4|TF3C2
sp|Q8WUF5|IASPP_HUMAN	1	sp|Q8WUF5|IASPP_HUMAN	sp|Q8WUF5|IASPP_HUMAN	1	0	0	sp|Q8WUF5|IASPP
sp|Q8WUJ3|CEMIP_HUMAN	1	sp|Q8WUJ3|CEMIP_HUMAN	sp|Q8WUJ3|CEMIP_HUMAN	1	0	0	sp|Q8WUJ3|CEMIP
sp|Q8WUY3|PRUN2_HUMAN	1	sp|Q8WUY3|PRUN2_HUMAN	sp|Q8WUY3|PRUN2_HUMAN	1	0	0	sp|Q8WUY3|PRUN2
sp|Q8WVE6|TM171_HUMAN	1	sp|Q8WVE6|TM171_HUMAN	sp|Q8WVE6|TM171_HUMAN	1	0	0	sp|Q8WVE6|TM171
sp|Q8WVM7|STAG1_HUMAN;sp|Q8N3U4|STAG2_HUMAN	1	sp|Q8WVM7|STAG1_HUMAN;sp|Q8N3U4|STAG2_HUMAN	sp|Q8WVM7|STAG1_HUMAN;sp|Q8N3U4|STAG2_HUMAN	1	1	0	sp|Q8WVM7|STAG1
sp|Q8WX77|IBPL1_HUMAN	1	sp|Q8WX77|IBPL1_HUMAN	sp|Q8WX77|IBPL1_HUMAN	1	1	0	sp|Q8WX77|IBPL1
sp|Q8WXH0|SYNE2_HUMAN	1	sp|Q8WXH0|SYNE2_HUMAN	sp|Q8WXH0|SYNE2_HUMAN	1	0	0	sp|Q8WXH0|SYNE2
sp|Q8WXI7|MUC16_HUMAN	1	sp|Q8WXI7|MUC16_HUMAN	sp|Q8WXI7|MUC16_HUMAN	1	1	0	sp|Q8WXI7|MUC16
sp|Q8WXS5|CCG8_HUMAN	1	sp|Q8WXS5|CCG8_HUMAN	sp|Q8WXS5|CCG8_HUMAN	1	0	0	sp|Q8WXS5|CCG8
sp|Q8WY21|SORC1_HUMAN	1	sp|Q8WY21|SORC1_HUMAN	sp|Q8WY21|SORC1_HUMAN	1	0	0	sp|Q8WY21|SORC1
sp|Q8WYA0|IFT81_HUMAN	1	sp|Q8WYA0|IFT81_HUMAN	sp|Q8WYA0|IFT81_HUMAN	1	0	0	sp|Q8WYA0|IFT81
sp|Q8WYP5|ELYS_HUMAN	1	sp|Q8WYP5|ELYS_HUMAN	sp|Q8WYP5|ELYS_HUMAN	1	0	0	sp|Q8WYP5|ELYS
sp|Q8WZ60|KLHL6_HUMAN	1	sp|Q8WZ60|KLHL6_HUMAN	sp|Q8WZ60|KLHL6_HUMAN	1	1	0	sp|Q8WZ60|KLHL6
sp|Q8WZA1|PMGT1_HUMAN	1	sp|Q8WZA1|PMGT1_HUMAN	sp|Q8WZA1|PMGT1_HUMAN	1	0	0	sp|Q8WZA1|PMGT1
sp|Q92496|FHR4_HUMAN	1	sp|Q92496|FHR4_HUMAN	sp|Q92496|FHR4_HUMAN	1	1	0	sp|Q92496|FHR4
sp|Q92503|S14L1_HUMAN	1	sp|Q92503|S14L1_HUMAN	sp|Q92503|S14L1_HUMAN	1	1	0	sp|Q92503|S14L1
sp|Q92529|SHC3_HUMAN	1	sp|Q92529|SHC3_HUMAN	sp|Q92529|SHC3_HUMAN	1	0	0	sp|Q92529|SHC3
sp|Q92544|TM9S4_HUMAN	1	sp|Q92544|TM9S4_HUMAN	sp|Q92544|TM9S4_HUMAN	1	1	0	sp|Q92544|TM9S4
sp|Q92552|RT27_HUMAN	1	sp|Q92552|RT27_HUMAN	sp|Q92552|RT27_HUMAN	1	1	0	sp|Q92552|RT27
sp|Q92562|FIG4_HUMAN	1	sp|Q92562|FIG4_HUMAN	sp|Q92562|FIG4_HUMAN	1	0	0	sp|Q92562|FIG4
sp|Q92570|NR4A3_HUMAN;sp|P50222|MEOX2_HUMAN	1	sp|Q92570|NR4A3_HUMAN;sp|P50222|MEOX2_HUMAN	sp|Q92570|NR4A3_HUMAN;sp|P50222|MEOX2_HUMAN	1	0	0	sp|Q92570|NR4A3
sp|Q92574|TSC1_HUMAN	1	sp|Q92574|TSC1_HUMAN	sp|Q92574|TSC1_HUMAN	1	0	0	sp|Q92574|TSC1
sp|Q92619|HMHA1_HUMAN	1	sp|Q92619|HMHA1_HUMAN	sp|Q92619|HMHA1_HUMAN	1	0	0	sp|Q92619|HMHA1
sp|Q92696|PGTA_HUMAN	1	sp|Q92696|PGTA_HUMAN	sp|Q92696|PGTA_HUMAN	1	0	0	sp|Q92696|PGTA
sp|Q92734|TFG_HUMAN	1	sp|Q92734|TFG_HUMAN	sp|Q92734|TFG_HUMAN	1	0	0	sp|Q92734|TFG
sp|Q92752|TENR_HUMAN	1	sp|Q92752|TENR_HUMAN	sp|Q92752|TENR_HUMAN	1	1	0	sp|Q92752|TENR
sp|Q92754|AP2C_HUMAN	1	sp|Q92754|AP2C_HUMAN	sp|Q92754|AP2C_HUMAN	1	0	0	sp|Q92754|AP2C
sp|Q92786|PROX1_HUMAN	1	sp|Q92786|PROX1_HUMAN	sp|Q92786|PROX1_HUMAN	1	0	0	sp|Q92786|PROX1
sp|Q92833|JARD2_HUMAN	1	sp|Q92833|JARD2_HUMAN	sp|Q92833|JARD2_HUMAN	1	1	0	sp|Q92833|JARD2
sp|Q92922|SMRC1_HUMAN	1	sp|Q92922|SMRC1_HUMAN	sp|Q92922|SMRC1_HUMAN	1	0	0	sp|Q92922|SMRC1
sp|Q93077|H2A1C_HUMAN;sp|Q7L7L0|H2A3_HUMAN;sp|P04908|H2A1B_HUMAN	1	sp|Q93077|H2A1C_HUMAN;sp|Q7L7L0|H2A3_HUMAN;sp|P04908|H2A1B_HUMAN	sp|Q93077|H2A1C_HUMAN;sp|Q7L7L0|H2A3_HUMAN;sp|P04908|H2A1B_HUMAN	1	0	0	sp|Q93077|H2A1C
sp|Q969Z0|TBRG4_HUMAN	1	sp|Q969Z0|TBRG4_HUMAN	sp|Q969Z0|TBRG4_HUMAN	1	0	0	sp|Q969Z0|TBRG4
sp|Q96AA8|JKIP2_HUMAN	1	sp|Q96AA8|JKIP2_HUMAN	sp|Q96AA8|JKIP2_HUMAN	1	0	0	sp|Q96AA8|JKIP2
sp|Q96AQ9|F131C_HUMAN	1	sp|Q96AQ9|F131C_HUMAN	sp|Q96AQ9|F131C_HUMAN	1	1	0	sp|Q96AQ9|F131C
sp|Q96AY3|FKB10_HUMAN	1	sp|Q96AY3|FKB10_HUMAN	sp|Q96AY3|FKB10_HUMAN	1	0	0	sp|Q96AY3|FKB10
sp|Q96CW5|GCP3_HUMAN	1	sp|Q96CW5|GCP3_HUMAN	sp|Q96CW5|GCP3_HUMAN	1	0	0	sp|Q96CW5|GCP3
sp|Q96D31|CRCM1_HUMAN	1	sp|Q96D31|CRCM1_HUMAN	sp|Q96D31|CRCM1_HUMAN	1	0	0	sp|Q96D31|CRCM1
sp|Q96DR4|STAR4_HUMAN	1	sp|Q96DR4|STAR4_HUMAN	sp|Q96DR4|STAR4_HUMAN	1	0	0	sp|Q96DR4|STAR4
sp|Q96DX5|ASB9_HUMAN	1	sp|Q96DX5|ASB9_HUMAN	sp|Q96DX5|ASB9_HUMAN	1	0	0	sp|Q96DX5|ASB9
sp|Q96E09|F122A_HUMAN	1	sp|Q96E09|F122A_HUMAN	sp|Q96E09|F122A_HUMAN	1	0	0	sp|Q96E09|F122A
sp|Q96EF9|ZHX1R_HUMAN	1	sp|Q96EF9|ZHX1R_HUMAN	sp|Q96EF9|ZHX1R_HUMAN	1	1	0	sp|Q96EF9|ZHX1R
sp|Q96EP0|RNF31_HUMAN	1	sp|Q96EP0|RNF31_HUMAN	sp|Q96EP0|RNF31_HUMAN	1	0	0	sp|Q96EP0|RNF31
sp|Q96EX3|WDR34_HUMAN	1	sp|Q96EX3|WDR34_HUMAN	sp|Q96EX3|WDR34_HUMAN	1	0	0	sp|Q96EX3|WDR34
sp|Q96GJ1|TRM2_HUMAN	1	sp|Q96GJ1|TRM2_HUMAN	sp|Q96GJ1|TRM2_HUMAN	1	0	0	sp|Q96GJ1|TRM2
sp|Q96GR2|ACBG1_HUMAN	1	sp|Q96GR2|ACBG1_HUMAN	sp|Q96GR2|ACBG1_HUMAN	1	1	0	sp|Q96GR2|ACBG1
sp|Q96HE9|PRR11_HUMAN	1	sp|Q96HE9|PRR11_HUMAN	sp|Q96HE9|PRR11_HUMAN	1	0	0	sp|Q96HE9|PRR11
sp|Q96HP4|OXND1_HUMAN	1	sp|Q96HP4|OXND1_HUMAN	sp|Q96HP4|OXND1_HUMAN	1	0	0	sp|Q96HP4|OXND1
sp|Q96IP4|FA46A_HUMAN	1	sp|Q96IP4|FA46A_HUMAN	sp|Q96IP4|FA46A_HUMAN	1	0	0	sp|Q96IP4|FA46A
sp|Q96IZ0|PAWR_HUMAN	1	sp|Q96IZ0|PAWR_HUMAN	sp|Q96IZ0|PAWR_HUMAN	1	0	0	sp|Q96IZ0|PAWR
sp|Q96IZ5|RBM41_HUMAN	1	sp|Q96IZ5|RBM41_HUMAN	sp|Q96IZ5|RBM41_HUMAN	1	0	0	sp|Q96IZ5|RBM41
sp|Q96J02|ITCH_HUMAN	1	sp|Q96J02|ITCH_HUMAN	sp|Q96J02|ITCH_HUMAN	1	0	0	sp|Q96J02|ITCH
sp|Q96JG8|MAGD4_HUMAN	1	sp|Q96JG8|MAGD4_HUMAN	sp|Q96JG8|MAGD4_HUMAN	1	0	0	sp|Q96JG8|MAGD4
sp|Q96JM2|ZN462_HUMAN	1	sp|Q96JM2|ZN462_HUMAN	sp|Q96JM2|ZN462_HUMAN	1	1	0	sp|Q96JM2|ZN462
sp|Q96K12|FACR2_HUMAN	1	sp|Q96K12|FACR2_HUMAN	sp|Q96K12|FACR2_HUMAN	1	1	0	sp|Q96K12|FACR2
sp|Q96K83|ZN521_HUMAN	1	sp|Q96K83|ZN521_HUMAN	sp|Q96K83|ZN521_HUMAN	1	1	0	sp|Q96K83|ZN521
sp|Q96KC9|CABS1_HUMAN	1	sp|Q96KC9|CABS1_HUMAN	sp|Q96KC9|CABS1_HUMAN	1	0	0	sp|Q96KC9|CABS1
sp|Q96KG7|MEG10_HUMAN	1	sp|Q96KG7|MEG10_HUMAN	sp|Q96KG7|MEG10_HUMAN	1	1	0	sp|Q96KG7|MEG10
sp|Q96KK5|H2A1H_HUMAN;sp|Q8IUE6|H2A2B_HUMAN;sp|Q99878|H2A1J_HUMAN;sp|Q93077|H2A1C_HUMAN;sp|Q9BTM1|H2AJ_HUMAN;sp|P0C0S8|H2A1_HUMAN	1	sp|Q96KK5|H2A1H_HUMAN;sp|Q8IUE6|H2A2B_HUMAN;sp|Q99878|H2A1J_HUMAN;sp|Q93077|H2A1C_HUMAN;sp|Q9BTM1|H2AJ_HUMAN;sp|P0C0S8|H2A1_HUMAN	sp|Q96KK5|H2A1H_HUMAN;sp|Q8IUE6|H2A2B_HUMAN;sp|Q99878|H2A1J_HUMAN;sp|Q93077|H2A1C_HUMAN;sp|Q9BTM1|H2AJ_HUMAN;sp|P0C0S8|H2A1_HUMAN	1	0	0	sp|Q96KK5|H2A1H
sp|Q96KR1|ZFR_HUMAN	1	sp|Q96KR1|ZFR_HUMAN	sp|Q96KR1|ZFR_HUMAN	1	0	0	sp|Q96KR1|ZFR
sp|Q96L91|EP400_HUMAN	1	sp|Q96L91|EP400_HUMAN	sp|Q96L91|EP400_HUMAN	1	1	0	sp|Q96L91|EP400
sp|Q96L96|ALPK3_HUMAN	1	sp|Q96L96|ALPK3_HUMAN	sp|Q96L96|ALPK3_HUMAN	1	1	0	sp|Q96L96|ALPK3
sp|Q96M86|DNHD1_HUMAN	1	sp|Q96M86|DNHD1_HUMAN	sp|Q96M86|DNHD1_HUMAN	1	0	0	sp|Q96M86|DNHD1
sp|Q96M96|FGD4_HUMAN	1	sp|Q96M96|FGD4_HUMAN	sp|Q96M96|FGD4_HUMAN	1	0	0	sp|Q96M96|FGD4
sp|Q96MK3|FA20A_HUMAN	1	sp|Q96MK3|FA20A_HUMAN	sp|Q96MK3|FA20A_HUMAN	1	1	0	sp|Q96MK3|FA20A
sp|Q96MS0|ROBO3_HUMAN	1	sp|Q96MS0|ROBO3_HUMAN	sp|Q96MS0|ROBO3_HUMAN	1	0	0	sp|Q96MS0|ROBO3
sp|Q96N67|DOCK7_HUMAN	1	sp|Q96N67|DOCK7_HUMAN	sp|Q96N67|DOCK7_HUMAN	1	0	0	sp|Q96N67|DOCK7
sp|Q96N96|SPT13_HUMAN	1	sp|Q96N96|SPT13_HUMAN	sp|Q96N96|SPT13_HUMAN	1	1	0	sp|Q96N96|SPT13
sp|Q96NE9|FRMD6_HUMAN	1	sp|Q96NE9|FRMD6_HUMAN	sp|Q96NE9|FRMD6_HUMAN	1	0	0	sp|Q96NE9|FRMD6
sp|Q96NT0|CC115_HUMAN	1	sp|Q96NT0|CC115_HUMAN	sp|Q96NT0|CC115_HUMAN	1	0	0	sp|Q96NT0|CC115
sp|Q96NX9|DACH2_HUMAN	1	sp|Q96NX9|DACH2_HUMAN	sp|Q96NX9|DACH2_HUMAN	1	0	0	sp|Q96NX9|DACH2
sp|Q96NZ8|WFKN1_HUMAN	1	sp|Q96NZ8|WFKN1_HUMAN	sp|Q96NZ8|WFKN1_HUMAN	1	0	0	sp|Q96NZ8|WFKN1
sp|Q96PF1|TGM7_HUMAN	1	sp|Q96PF1|TGM7_HUMAN	sp|Q96PF1|TGM7_HUMAN	1	1	0	sp|Q96PF1|TGM7
sp|Q96PG8|BBC3B_HUMAN	1	sp|Q96PG8|BBC3B_HUMAN	sp|Q96PG8|BBC3B_HUMAN	1	1	0	sp|Q96PG8|BBC3B
sp|Q96PX6|CC85A_HUMAN	1	sp|Q96PX6|CC85A_HUMAN	sp|Q96PX6|CC85A_HUMAN	1	1	0	sp|Q96PX6|CC85A
sp|Q96PZ2|F111A_HUMAN	1	sp|Q96PZ2|F111A_HUMAN	sp|Q96PZ2|F111A_HUMAN	1	0	0	sp|Q96PZ2|F111A
sp|Q96Q15|SMG1_HUMAN	1	sp|Q96Q15|SMG1_HUMAN	sp|Q96Q15|SMG1_HUMAN	1	1	0	sp|Q96Q15|SMG1
sp|Q96QH2|PRAM_HUMAN	1	sp|Q96QH2|PRAM_HUMAN	sp|Q96QH2|PRAM_HUMAN	1	0	0	sp|Q96QH2|PRAM
sp|Q96S97|MYADM_HUMAN	1	sp|Q96S97|MYADM_HUMAN	sp|Q96S97|MYADM_HUMAN	1	1	0	sp|Q96S97|MYADM
sp|Q96SB4|SRPK1_HUMAN	1	sp|Q96SB4|SRPK1_HUMAN	sp|Q96SB4|SRPK1_HUMAN	1	0	0	sp|Q96SB4|SRPK1
sp|Q96SE0|ABHD1_HUMAN	1	sp|Q96SE0|ABHD1_HUMAN	sp|Q96SE0|ABHD1_HUMAN	1	0	0	sp|Q96SE0|ABHD1
sp|Q99490|AGAP2_HUMAN	1	sp|Q99490|AGAP2_HUMAN	sp|Q99490|AGAP2_HUMAN	1	0	0	sp|Q99490|AGAP2
sp|Q99698|LYST_HUMAN	1	sp|Q99698|LYST_HUMAN	sp|Q99698|LYST_HUMAN	1	1	0	sp|Q99698|LYST
sp|Q99816|TS101_HUMAN	1	sp|Q99816|TS101_HUMAN	sp|Q99816|TS101_HUMAN	1	0	0	sp|Q99816|TS101
sp|Q99880|H2B1L_HUMAN;sp|Q8N257|H2B3B_HUMAN	1	sp|Q99880|H2B1L_HUMAN;sp|Q8N257|H2B3B_HUMAN	sp|Q99880|H2B1L_HUMAN;sp|Q8N257|H2B3B_HUMAN	1	0	0	sp|Q99880|H2B1L
sp|Q9BQ90|KLDC3_HUMAN	1	sp|Q9BQ90|KLDC3_HUMAN	sp|Q9BQ90|KLDC3_HUMAN	1	0	0	sp|Q9BQ90|KLDC3
sp|Q9BQS8|FYCO1_HUMAN	1	sp|Q9BQS8|FYCO1_HUMAN	sp|Q9BQS8|FYCO1_HUMAN	1	1	0	sp|Q9BQS8|FYCO1
sp|Q9BRN9|TM2D3_HUMAN	1	sp|Q9BRN9|TM2D3_HUMAN	sp|Q9BRN9|TM2D3_HUMAN	1	1	0	sp|Q9BRN9|TM2D3
sp|Q9BRR9|RHG09_HUMAN	1	sp|Q9BRR9|RHG09_HUMAN	sp|Q9BRR9|RHG09_HUMAN	1	1	0	sp|Q9BRR9|RHG09
sp|Q9BU23|LMF2_HUMAN	1	sp|Q9BU23|LMF2_HUMAN	sp|Q9BU23|LMF2_HUMAN	1	0	0	sp|Q9BU23|LMF2
sp|Q9BWD1|THIC_HUMAN	1	sp|Q9BWD1|THIC_HUMAN	sp|Q9BWD1|THIC_HUMAN	1	0	0	sp|Q9BWD1|THIC
sp|Q9BXA9|SALL3_HUMAN	1	sp|Q9BXA9|SALL3_HUMAN	sp|Q9BXA9|SALL3_HUMAN	1	0	0	sp|Q9BXA9|SALL3
sp|Q9BXJ7|AMNLS_HUMAN	1	sp|Q9BXJ7|AMNLS_HUMAN	sp|Q9BXJ7|AMNLS_HUMAN	1	0	0	sp|Q9BXJ7|AMNLS
sp|Q9BXJ8|T120A_HUMAN	1	sp|Q9BXJ8|T120A_HUMAN	sp|Q9BXJ8|T120A_HUMAN	1	1	0	sp|Q9BXJ8|T120A
sp|Q9BXL5|HEMGN_HUMAN	1	sp|Q9BXL5|HEMGN_HUMAN	sp|Q9BXL5|HEMGN_HUMAN	1	1	0	sp|Q9BXL5|HEMGN
sp|Q9BY12|SCAPE_HUMAN	1	sp|Q9BY12|SCAPE_HUMAN	sp|Q9BY12|SCAPE_HUMAN	1	0	0	sp|Q9BY12|SCAPE
sp|Q9BYF1|ACE2_HUMAN	1	sp|Q9BYF1|ACE2_HUMAN	sp|Q9BYF1|ACE2_HUMAN	1	0	0	sp|Q9BYF1|ACE2
sp|Q9BYR7|KRA32_HUMAN;sp|Q9BYR6|KRA33_HUMAN	1	sp|Q9BYR7|KRA32_HUMAN;sp|Q9BYR6|KRA33_HUMAN	sp|Q9BYR7|KRA32_HUMAN;sp|Q9BYR6|KRA33_HUMAN	1	1	0	sp|Q9BYR7|KRA32
sp|Q9BYT8|NEUL_HUMAN	1	sp|Q9BYT8|NEUL_HUMAN	sp|Q9BYT8|NEUL_HUMAN	1	0	0	sp|Q9BYT8|NEUL
sp|Q9BYX7|ACTBM_HUMAN;sp|P0CG39|POTEJ_HUMAN;sp|P0CG38|POTEI_HUMAN;sp|Q6S8J3|POTEE_HUMAN;sp|A5A3E0|POTEF_HUMAN	1	sp|Q9BYX7|ACTBM_HUMAN;sp|P0CG39|POTEJ_HUMAN;sp|P0CG38|POTEI_HUMAN;sp|Q6S8J3|POTEE_HUMAN;sp|A5A3E0|POTEF_HUMAN	sp|Q9BYX7|ACTBM_HUMAN;sp|P0CG39|POTEJ_HUMAN;sp|P0CG38|POTEI_HUMAN;sp|Q6S8J3|POTEE_HUMAN;sp|A5A3E0|POTEF_HUMAN	1	0	0	sp|Q9BYX7|ACTBM
sp|Q9BZ95|NSD3_HUMAN	1	sp|Q9BZ95|NSD3_HUMAN	sp|Q9BZ95|NSD3_HUMAN	1	0	0	sp|Q9BZ95|NSD3
sp|Q9BZE0|GLIS2_HUMAN	1	sp|Q9BZE0|GLIS2_HUMAN	sp|Q9BZE0|GLIS2_HUMAN	1	0	0	sp|Q9BZE0|GLIS2
sp|Q9BZL6|KPCD2_HUMAN	1	sp|Q9BZL6|KPCD2_HUMAN	sp|Q9BZL6|KPCD2_HUMAN	1	0	0	sp|Q9BZL6|KPCD2
sp|Q9C091|GRB1L_HUMAN	1	sp|Q9C091|GRB1L_HUMAN	sp|Q9C091|GRB1L_HUMAN	1	0	0	sp|Q9C091|GRB1L
sp|Q9C099|LRCC1_HUMAN	1	sp|Q9C099|LRCC1_HUMAN	sp|Q9C099|LRCC1_HUMAN	1	0	0	sp|Q9C099|LRCC1
sp|Q9C0A1|ZFHX2_HUMAN	1	sp|Q9C0A1|ZFHX2_HUMAN	sp|Q9C0A1|ZFHX2_HUMAN	1	0	0	sp|Q9C0A1|ZFHX2
sp|Q9C0B2|CFA74_HUMAN	1	sp|Q9C0B2|CFA74_HUMAN	sp|Q9C0B2|CFA74_HUMAN	1	0	0	sp|Q9C0B2|CFA74
sp|Q9C0B5|ZDHC5_HUMAN	1	sp|Q9C0B5|ZDHC5_HUMAN	sp|Q9C0B5|ZDHC5_HUMAN	1	1	0	sp|Q9C0B5|ZDHC5
sp|Q9C0I4|THS7B_HUMAN	1	sp|Q9C0I4|THS7B_HUMAN	sp|Q9C0I4|THS7B_HUMAN	1	1	0	sp|Q9C0I4|THS7B
sp|Q9GZN6|S6A16_HUMAN	1	sp|Q9GZN6|S6A16_HUMAN	sp|Q9GZN6|S6A16_HUMAN	1	1	0	sp|Q9GZN6|S6A16
sp|Q9H013|ADA19_HUMAN	1	sp|Q9H013|ADA19_HUMAN	sp|Q9H013|ADA19_HUMAN	1	1	0	sp|Q9H013|ADA19
sp|Q9H0C8|ILKAP_HUMAN	1	sp|Q9H0C8|ILKAP_HUMAN	sp|Q9H0C8|ILKAP_HUMAN	1	1	0	sp|Q9H0C8|ILKAP
sp|Q9H0M4|ZCPW1_HUMAN	1	sp|Q9H0M4|ZCPW1_HUMAN	sp|Q9H0M4|ZCPW1_HUMAN	1	0	0	sp|Q9H0M4|ZCPW1
sp|Q9H0W9|CK054_HUMAN	1	sp|Q9H0W9|CK054_HUMAN	sp|Q9H0W9|CK054_HUMAN	1	0	0	sp|Q9H0W9|CK054
sp|Q9H1C3|GL8D2_HUMAN	1	sp|Q9H1C3|GL8D2_HUMAN	sp|Q9H1C3|GL8D2_HUMAN	1	0	0	sp|Q9H1C3|GL8D2
sp|Q9H244|P2Y12_HUMAN	1	sp|Q9H244|P2Y12_HUMAN	sp|Q9H244|P2Y12_HUMAN	1	1	0	sp|Q9H244|P2Y12
sp|Q9H2X3|CLC4M_HUMAN	1	sp|Q9H2X3|CLC4M_HUMAN	sp|Q9H2X3|CLC4M_HUMAN	1	0	0	sp|Q9H2X3|CLC4M
sp|Q9H461|FZD8_HUMAN	1	sp|Q9H461|FZD8_HUMAN	sp|Q9H461|FZD8_HUMAN	1	0	0	sp|Q9H461|FZD8
sp|Q9H501|ESF1_HUMAN	1	sp|Q9H501|ESF1_HUMAN	sp|Q9H501|ESF1_HUMAN	1	0	0	sp|Q9H501|ESF1
sp|Q9H6R6|ZDHC6_HUMAN	1	sp|Q9H6R6|ZDHC6_HUMAN	sp|Q9H6R6|ZDHC6_HUMAN	1	0	0	sp|Q9H6R6|ZDHC6
sp|Q9H6Z4|RANB3_HUMAN	1	sp|Q9H6Z4|RANB3_HUMAN	sp|Q9H6Z4|RANB3_HUMAN	1	0	0	sp|Q9H6Z4|RANB3
sp|Q9H7D0|DOCK5_HUMAN	1	sp|Q9H7D0|DOCK5_HUMAN	sp|Q9H7D0|DOCK5_HUMAN	1	0	0	sp|Q9H7D0|DOCK5
sp|Q9H7D7|WDR26_HUMAN	1	sp|Q9H7D7|WDR26_HUMAN	sp|Q9H7D7|WDR26_HUMAN	1	0	0	sp|Q9H7D7|WDR26
sp|Q9H7E2|TDRD3_HUMAN	1	sp|Q9H7E2|TDRD3_HUMAN	sp|Q9H7E2|TDRD3_HUMAN	1	1	0	sp|Q9H7E2|TDRD3
sp|Q9HAU8|RNPL1_HUMAN	1	sp|Q9HAU8|RNPL1_HUMAN	sp|Q9HAU8|RNPL1_HUMAN	1	0	0	sp|Q9HAU8|RNPL1
sp|Q9HAZ1|CLK4_HUMAN;sp|P49760|CLK2_HUMAN	1	sp|Q9HAZ1|CLK4_HUMAN;sp|P49760|CLK2_HUMAN	sp|Q9HAZ1|CLK4_HUMAN;sp|P49760|CLK2_HUMAN	1	1	0	sp|Q9HAZ1|CLK4
sp|Q9HB09|B2L12_HUMAN	1	sp|Q9HB09|B2L12_HUMAN	sp|Q9HB09|B2L12_HUMAN	1	0	0	sp|Q9HB09|B2L12
sp|Q9HB65|ELL3_HUMAN	1	sp|Q9HB65|ELL3_HUMAN	sp|Q9HB65|ELL3_HUMAN	1	1	0	sp|Q9HB65|ELL3
sp|Q9HBD1|RC3H2_HUMAN	1	sp|Q9HBD1|RC3H2_HUMAN	sp|Q9HBD1|RC3H2_HUMAN	1	1	0	sp|Q9HBD1|RC3H2
sp|Q9HBJ7|UBP29_HUMAN	1	sp|Q9HBJ7|UBP29_HUMAN	sp|Q9HBJ7|UBP29_HUMAN	1	0	0	sp|Q9HBJ7|UBP29
sp|Q9HBL0|TENS1_HUMAN	1	sp|Q9HBL0|TENS1_HUMAN	sp|Q9HBL0|TENS1_HUMAN	1	0	0	sp|Q9HBL0|TENS1
sp|Q9HBY0|NOX3_HUMAN	1	sp|Q9HBY0|NOX3_HUMAN	sp|Q9HBY0|NOX3_HUMAN	1	0	0	sp|Q9HBY0|NOX3
sp|Q9HC07|TM165_HUMAN	1	sp|Q9HC07|TM165_HUMAN	sp|Q9HC07|TM165_HUMAN	1	1	0	sp|Q9HC07|TM165
sp|Q9HCE0|EPG5_HUMAN	1	sp|Q9HCE0|EPG5_HUMAN	sp|Q9HCE0|EPG5_HUMAN	1	0	0	sp|Q9HCE0|EPG5
sp|Q9HCH5|SYTL2_HUMAN	1	sp|Q9HCH5|SYTL2_HUMAN	sp|Q9HCH5|SYTL2_HUMAN	1	0	0	sp|Q9HCH5|SYTL2
sp|Q9HD15|SRA1_HUMAN	1	sp|Q9HD15|SRA1_HUMAN	sp|Q9HD15|SRA1_HUMAN	1	1	0	sp|Q9HD15|SRA1
sp|Q9HD20|AT131_HUMAN	1	sp|Q9HD20|AT131_HUMAN	sp|Q9HD20|AT131_HUMAN	1	0	0	sp|Q9HD20|AT131
sp|Q9HD67|MYO10_HUMAN	1	sp|Q9HD67|MYO10_HUMAN	sp|Q9HD67|MYO10_HUMAN	1	0	0	sp|Q9HD67|MYO10
sp|Q9N2K0|ENH1_HUMAN	1	sp|Q9N2K0|ENH1_HUMAN	sp|Q9N2K0|ENH1_HUMAN	1	1	0	sp|Q9N2K0|ENH1
sp|Q9NNW5|WDR6_HUMAN	1	sp|Q9NNW5|WDR6_HUMAN	sp|Q9NNW5|WDR6_HUMAN	1	0	0	sp|Q9NNW5|WDR6
sp|Q9NPB9|ACKR4_HUMAN	1	sp|Q9NPB9|ACKR4_HUMAN	sp|Q9NPB9|ACKR4_HUMAN	1	0	0	sp|Q9NPB9|ACKR4
sp|Q9NQ36|SCUB2_HUMAN	1	sp|Q9NQ36|SCUB2_HUMAN	sp|Q9NQ36|SCUB2_HUMAN	1	0	0	sp|Q9NQ36|SCUB2
sp|Q9NQC3|RTN4_HUMAN	1	sp|Q9NQC3|RTN4_HUMAN	sp|Q9NQC3|RTN4_HUMAN	1	0	0	sp|Q9NQC3|RTN4
sp|Q9NR61|DLL4_HUMAN	1	sp|Q9NR61|DLL4_HUMAN	sp|Q9NR61|DLL4_HUMAN	1	1	0	sp|Q9NR61|DLL4
sp|Q9NR81|ARHG3_HUMAN	1	sp|Q9NR81|ARHG3_HUMAN	sp|Q9NR81|ARHG3_HUMAN	1	1	0	sp|Q9NR81|ARHG3
sp|Q9NRM7|LATS2_HUMAN	1	sp|Q9NRM7|LATS2_HUMAN	sp|Q9NRM7|LATS2_HUMAN	1	1	0	sp|Q9NRM7|LATS2
sp|Q9NRR2|TRYG1_HUMAN	1	sp|Q9NRR2|TRYG1_HUMAN	sp|Q9NRR2|TRYG1_HUMAN	1	0	0	sp|Q9NRR2|TRYG1
sp|Q9NRZ9|HELLS_HUMAN	1	sp|Q9NRZ9|HELLS_HUMAN	sp|Q9NRZ9|HELLS_HUMAN	1	1	0	sp|Q9NRZ9|HELLS
sp|Q9NS00|C1GLT_HUMAN	1	sp|Q9NS00|C1GLT_HUMAN	sp|Q9NS00|C1GLT_HUMAN	1	0	0	sp|Q9NS00|C1GLT
sp|Q9NSU2|TREX1_HUMAN	1	sp|Q9NSU2|TREX1_HUMAN	sp|Q9NSU2|TREX1_HUMAN	1	0	0	sp|Q9NSU2|TREX1
sp|Q9NSV4|DIAP3_HUMAN;sp|O95104|SFR15_HUMAN	1	sp|Q9NSV4|DIAP3_HUMAN;sp|O95104|SFR15_HUMAN	sp|Q9NSV4|DIAP3_HUMAN;sp|O95104|SFR15_HUMAN	1	0	0	sp|Q9NSV4|DIAP3
sp|Q9NUR3|TM74B_HUMAN	1	sp|Q9NUR3|TM74B_HUMAN	sp|Q9NUR3|TM74B_HUMAN	1	0	0	sp|Q9NUR3|TM74B
sp|Q9NUW8|TYDP1_HUMAN	1	sp|Q9NUW8|TYDP1_HUMAN	sp|Q9NUW8|TYDP1_HUMAN	1	1	0	sp|Q9NUW8|TYDP1
sp|Q9NVF7|FBX28_HUMAN	1	sp|Q9NVF7|FBX28_HUMAN	sp|Q9NVF7|FBX28_HUMAN	1	1	0	sp|Q9NVF7|FBX28
sp|Q9NVI1|FANCI_HUMAN	1	sp|Q9NVI1|FANCI_HUMAN	sp|Q9NVI1|FANCI_HUMAN	1	1	0	sp|Q9NVI1|FANCI
sp|Q9NVR5|KTU_HUMAN	1	sp|Q9NVR5|KTU_HUMAN	sp|Q9NVR5|KTU_HUMAN	1	1	0	sp|Q9NVR5|KTU
sp|Q9NWM0|SMOX_HUMAN	1	sp|Q9NWM0|SMOX_HUMAN	sp|Q9NWM0|SMOX_HUMAN	1	0	0	sp|Q9NWM0|SMOX
sp|Q9NWZ3|IRAK4_HUMAN	1	sp|Q9NWZ3|IRAK4_HUMAN	sp|Q9NWZ3|IRAK4_HUMAN	1	0	0	sp|Q9NWZ3|IRAK4
sp|Q9NX02|NALP2_HUMAN	1	sp|Q9NX02|NALP2_HUMAN	sp|Q9NX02|NALP2_HUMAN	1	1	0	sp|Q9NX02|NALP2
sp|Q9NX18|SDHF2_HUMAN	1	sp|Q9NX18|SDHF2_HUMAN	sp|Q9NX18|SDHF2_HUMAN	1	0	0	sp|Q9NX18|SDHF2
sp|Q9NX47|MARH5_HUMAN	1	sp|Q9NX47|MARH5_HUMAN	sp|Q9NX47|MARH5_HUMAN	1	1	0	sp|Q9NX47|MARH5
sp|Q9NXP7|GIN1_HUMAN	1	sp|Q9NXP7|GIN1_HUMAN	sp|Q9NXP7|GIN1_HUMAN	1	1	0	sp|Q9NXP7|GIN1
sp|Q9NYA4|MTMR4_HUMAN	1	sp|Q9NYA4|MTMR4_HUMAN	sp|Q9NYA4|MTMR4_HUMAN	1	0	0	sp|Q9NYA4|MTMR4
sp|Q9NYB9|ABI2_HUMAN	1	sp|Q9NYB9|ABI2_HUMAN	sp|Q9NYB9|ABI2_HUMAN	1	0	0	sp|Q9NYB9|ABI2
sp|Q9NYG2|ZDHC3_HUMAN	1	sp|Q9NYG2|ZDHC3_HUMAN	sp|Q9NYG2|ZDHC3_HUMAN	1	1	0	sp|Q9NYG2|ZDHC3
sp|Q9NYL2|M3K20_HUMAN	1	sp|Q9NYL2|M3K20_HUMAN	sp|Q9NYL2|M3K20_HUMAN	1	0	0	sp|Q9NYL2|M3K20
sp|Q9NYQ8|FAT2_HUMAN	1	sp|Q9NYQ8|FAT2_HUMAN	sp|Q9NYQ8|FAT2_HUMAN	1	0	0	sp|Q9NYQ8|FAT2
sp|Q9NZ56|FMN2_HUMAN	1	sp|Q9NZ56|FMN2_HUMAN	sp|Q9NZ56|FMN2_HUMAN	1	0	0	sp|Q9NZ56|FMN2
sp|Q9NZQ8|TRPM5_HUMAN	1	sp|Q9NZQ8|TRPM5_HUMAN	sp|Q9NZQ8|TRPM5_HUMAN	1	0	0	sp|Q9NZQ8|TRPM5
sp|Q9NZR2|LRP1B_HUMAN	1	sp|Q9NZR2|LRP1B_HUMAN	sp|Q9NZR2|LRP1B_HUMAN	1	0	0	sp|Q9NZR2|LRP1B
sp|Q9P0L1|ZKSC7_HUMAN	1	sp|Q9P0L1|ZKSC7_HUMAN	sp|Q9P0L1|ZKSC7_HUMAN	1	0	0	sp|Q9P0L1|ZKSC7
sp|Q9P0M6|H2AW_HUMAN;sp|O75367|H2AY_HUMAN	1	sp|Q9P0M6|H2AW_HUMAN;sp|O75367|H2AY_HUMAN	sp|Q9P0M6|H2AW_HUMAN;sp|O75367|H2AY_HUMAN	1	0	0	sp|Q9P0M6|H2AW
sp|Q9P126|CLC1B_HUMAN	1	sp|Q9P126|CLC1B_HUMAN	sp|Q9P126|CLC1B_HUMAN	1	1	0	sp|Q9P126|CLC1B
sp|Q9P1P5|TAAR2_HUMAN	1	sp|Q9P1P5|TAAR2_HUMAN	sp|Q9P1P5|TAAR2_HUMAN	1	0	0	sp|Q9P1P5|TAAR2
sp|Q9P265|DIP2B_HUMAN	1	sp|Q9P265|DIP2B_HUMAN	sp|Q9P265|DIP2B_HUMAN	1	0	0	sp|Q9P265|DIP2B
sp|Q9P267|MBD5_HUMAN	1	sp|Q9P267|MBD5_HUMAN	sp|Q9P267|MBD5_HUMAN	1	1	0	sp|Q9P267|MBD5
sp|Q9P273|TEN3_HUMAN	1	sp|Q9P273|TEN3_HUMAN	sp|Q9P273|TEN3_HUMAN	1	0	0	sp|Q9P273|TEN3
sp|Q9P2D6|F135A_HUMAN	1	sp|Q9P2D6|F135A_HUMAN	sp|Q9P2D6|F135A_HUMAN	1	0	0	sp|Q9P2D6|F135A
sp|Q9P2E5|CHPF2_HUMAN	1	sp|Q9P2E5|CHPF2_HUMAN	sp|Q9P2E5|CHPF2_HUMAN	1	0	0	sp|Q9P2E5|CHPF2
sp|Q9P2G3|KLH14_HUMAN	1	sp|Q9P2G3|KLH14_HUMAN	sp|Q9P2G3|KLH14_HUMAN	1	0	0	sp|Q9P2G3|KLH14
sp|Q9P2H5|UBP35_HUMAN	1	sp|Q9P2H5|UBP35_HUMAN	sp|Q9P2H5|UBP35_HUMAN	1	1	0	sp|Q9P2H5|UBP35
sp|Q9P2N4|ATS9_HUMAN	1	sp|Q9P2N4|ATS9_HUMAN	sp|Q9P2N4|ATS9_HUMAN	1	0	0	sp|Q9P2N4|ATS9
sp|Q9P2Q2|FRM4A_HUMAN	1	sp|Q9P2Q2|FRM4A_HUMAN	sp|Q9P2Q2|FRM4A_HUMAN	1	0	0	sp|Q9P2Q2|FRM4A
sp|Q9P2U7|VGLU1_HUMAN	1	sp|Q9P2U7|VGLU1_HUMAN	sp|Q9P2U7|VGLU1_HUMAN	1	0	0	sp|Q9P2U7|VGLU1
sp|Q9UBB6|NCDN_HUMAN	1	sp|Q9UBB6|NCDN_HUMAN	sp|Q9UBB6|NCDN_HUMAN	1	1	0	sp|Q9UBB6|NCDN
sp|Q9UBE8|NLK_HUMAN	1	sp|Q9UBE8|NLK_HUMAN	sp|Q9UBE8|NLK_HUMAN	1	1	0	sp|Q9UBE8|NLK
sp|Q9UBL9|P2RX2_HUMAN	1	sp|Q9UBL9|P2RX2_HUMAN	sp|Q9UBL9|P2RX2_HUMAN	1	0	0	sp|Q9UBL9|P2RX2
sp|Q9UBS3|DNJB9_HUMAN	1	sp|Q9UBS3|DNJB9_HUMAN	sp|Q9UBS3|DNJB9_HUMAN	1	1	0	sp|Q9UBS3|DNJB9
sp|Q9UGC7|RF1ML_HUMAN	1	sp|Q9UGC7|RF1ML_HUMAN	sp|Q9UGC7|RF1ML_HUMAN	1	1	0	sp|Q9UGC7|RF1ML
sp|Q9UGU0|TCF20_HUMAN	1	sp|Q9UGU0|TCF20_HUMAN	sp|Q9UGU0|TCF20_HUMAN	1	0	0	sp|Q9UGU0|TCF20
sp|Q9UHB7|AFF4_HUMAN	1	sp|Q9UHB7|AFF4_HUMAN	sp|Q9UHB7|AFF4_HUMAN	1	0	0	sp|Q9UHB7|AFF4
sp|Q9UHF7|TRPS1_HUMAN	1	sp|Q9UHF7|TRPS1_HUMAN	sp|Q9UHF7|TRPS1_HUMAN	1	1	0	sp|Q9UHF7|TRPS1
sp|Q9UHL4|DPP2_HUMAN	1	sp|Q9UHL4|DPP2_HUMAN	sp|Q9UHL4|DPP2_HUMAN	1	0	0	sp|Q9UHL4|DPP2
sp|Q9UHQ1|NARF_HUMAN	1	sp|Q9UHQ1|NARF_HUMAN	sp|Q9UHQ1|NARF_HUMAN	1	0	0	sp|Q9UHQ1|NARF
sp|Q9UHV5|RPGFL_HUMAN	1	sp|Q9UHV5|RPGFL_HUMAN	sp|Q9UHV5|RPGFL_HUMAN	1	1	0	sp|Q9UHV5|RPGFL
sp|Q9UI36|DACH1_HUMAN	1	sp|Q9UI36|DACH1_HUMAN	sp|Q9UI36|DACH1_HUMAN	1	0	0	sp|Q9UI36|DACH1
sp|Q9UI40|NCKX2_HUMAN	1	sp|Q9UI40|NCKX2_HUMAN	sp|Q9UI40|NCKX2_HUMAN	1	1	0	sp|Q9UI40|NCKX2
sp|Q9UIM3|FKBPL_HUMAN	1	sp|Q9UIM3|FKBPL_HUMAN	sp|Q9UIM3|FKBPL_HUMAN	1	0	0	sp|Q9UIM3|FKBPL
sp|Q9UJ42|GP160_HUMAN	1	sp|Q9UJ42|GP160_HUMAN	sp|Q9UJ42|GP160_HUMAN	1	1	0	sp|Q9UJ42|GP160
sp|Q9UJ55|MAGL2_HUMAN	1	sp|Q9UJ55|MAGL2_HUMAN	sp|Q9UJ55|MAGL2_HUMAN	1	1	0	sp|Q9UJ55|MAGL2
sp|Q9UJ70|NAGK_HUMAN	1	sp|Q9UJ70|NAGK_HUMAN	sp|Q9UJ70|NAGK_HUMAN	1	1	0	sp|Q9UJ70|NAGK
sp|Q9UJT1|TBD_HUMAN	1	sp|Q9UJT1|TBD_HUMAN	sp|Q9UJT1|TBD_HUMAN	1	0	0	sp|Q9UJT1|TBD
sp|Q9UJV3|TRIM1_HUMAN	1	sp|Q9UJV3|TRIM1_HUMAN	sp|Q9UJV3|TRIM1_HUMAN	1	1	0	sp|Q9UJV3|TRIM1
sp|Q9UKT6|FXL21_HUMAN	1	sp|Q9UKT6|FXL21_HUMAN	sp|Q9UKT6|FXL21_HUMAN	1	0	0	sp|Q9UKT6|FXL21
sp|Q9UKV3|ACINU_HUMAN	1	sp|Q9UKV3|ACINU_HUMAN	sp|Q9UKV3|ACINU_HUMAN	1	0	0	sp|Q9UKV3|ACINU
sp|Q9UKY7|CDV3_HUMAN	1	sp|Q9UKY7|CDV3_HUMAN	sp|Q9UKY7|CDV3_HUMAN	1	1	0	sp|Q9UKY7|CDV3
sp|Q9UKZ1|CNO11_HUMAN	1	sp|Q9UKZ1|CNO11_HUMAN	sp|Q9UKZ1|CNO11_HUMAN	1	1	0	sp|Q9UKZ1|CNO11
sp|Q9UKZ4|TEN1_HUMAN	1	sp|Q9UKZ4|TEN1_HUMAN	sp|Q9UKZ4|TEN1_HUMAN	1	0	0	sp|Q9UKZ4|TEN1
sp|Q9UL25|RAB21_HUMAN;XXX_sp|Q9UL25|RAB21_HUMAN	1	sp|Q9UL25|RAB21_HUMAN;XXX_sp|Q9UL25|RAB21_HUMAN	sp|Q9UL25|RAB21_HUMAN;XXX_sp|Q9UL25|RAB21_HUMAN	1	0	0	sp|Q9UL25|RAB21
sp|Q9ULA0|DNPEP_HUMAN	1	sp|Q9ULA0|DNPEP_HUMAN	sp|Q9ULA0|DNPEP_HUMAN	1	0	0	sp|Q9ULA0|DNPEP
sp|Q9ULC8|ZDHC8_HUMAN	1	sp|Q9ULC8|ZDHC8_HUMAN	sp|Q9ULC8|ZDHC8_HUMAN	1	0	0	sp|Q9ULC8|ZDHC8
sp|Q9ULD4|BRPF3_HUMAN	1	sp|Q9ULD4|BRPF3_HUMAN	sp|Q9ULD4|BRPF3_HUMAN	1	0	0	sp|Q9ULD4|BRPF3
sp|Q9ULD6|INTU_HUMAN	1	sp|Q9ULD6|INTU_HUMAN	sp|Q9ULD6|INTU_HUMAN	1	1	0	sp|Q9ULD6|INTU
sp|Q9ULH0|KDIS_HUMAN	1	sp|Q9ULH0|KDIS_HUMAN	sp|Q9ULH0|KDIS_HUMAN	1	0	0	sp|Q9ULH0|KDIS
sp|Q9ULH4|LRFN2_HUMAN	1	sp|Q9ULH4|LRFN2_HUMAN	sp|Q9ULH4|LRFN2_HUMAN	1	0	0	sp|Q9ULH4|LRFN2
sp|Q9ULL5|PRR12_HUMAN	1	sp|Q9ULL5|PRR12_HUMAN	sp|Q9ULL5|PRR12_HUMAN	1	1	0	sp|Q9ULL5|PRR12
sp|Q9ULU8|CAPS1_HUMAN	1	sp|Q9ULU8|CAPS1_HUMAN	sp|Q9ULU8|CAPS1_HUMAN	1	0	0	sp|Q9ULU8|CAPS1
sp|Q9ULV0|MYO5B_HUMAN	1	sp|Q9ULV0|MYO5B_HUMAN	sp|Q9ULV0|MYO5B_HUMAN	1	0	0	sp|Q9ULV0|MYO5B
sp|Q9UMZ2|SYNRG_HUMAN	1	sp|Q9UMZ2|SYNRG_HUMAN	sp|Q9UMZ2|SYNRG_HUMAN	1	0	0	sp|Q9UMZ2|SYNRG
sp|Q9UMZ3|PTPRQ_HUMAN	1	sp|Q9UMZ3|PTPRQ_HUMAN	sp|Q9UMZ3|PTPRQ_HUMAN	1	1	0	sp|Q9UMZ3|PTPRQ
sp|Q9UPN6|SCAF8_HUMAN	1	sp|Q9UPN6|SCAF8_HUMAN	sp|Q9UPN6|SCAF8_HUMAN	1	0	0	sp|Q9UPN6|SCAF8
sp|Q9UPN9|TRI33_HUMAN	1	sp|Q9UPN9|TRI33_HUMAN	sp|Q9UPN9|TRI33_HUMAN	1	0	0	sp|Q9UPN9|TRI33
sp|Q9UPX6|K1024_HUMAN	1	sp|Q9UPX6|K1024_HUMAN	sp|Q9UPX6|K1024_HUMAN	1	1	0	sp|Q9UPX6|K1024
sp|Q9UQ49|NEUR3_HUMAN	1	sp|Q9UQ49|NEUR3_HUMAN	sp|Q9UQ49|NEUR3_HUMAN	1	1	0	sp|Q9UQ49|NEUR3
sp|Q9UQC9|CLCA2_HUMAN	1	sp|Q9UQC9|CLCA2_HUMAN	sp|Q9UQC9|CLCA2_HUMAN	1	0	0	sp|Q9UQC9|CLCA2
sp|Q9UQE7|SMC3_HUMAN	1	sp|Q9UQE7|SMC3_HUMAN	sp|Q9UQE7|SMC3_HUMAN	1	0	0	sp|Q9UQE7|SMC3
sp|Q9UQM7|KCC2A_HUMAN	1	sp|Q9UQM7|KCC2A_HUMAN	sp|Q9UQM7|KCC2A_HUMAN	1	0	0	sp|Q9UQM7|KCC2A
sp|Q9UQQ1|NALDL_HUMAN	1	sp|Q9UQQ1|NALDL_HUMAN	sp|Q9UQQ1|NALDL_HUMAN	1	0	0	sp|Q9UQQ1|NALDL
sp|Q9Y261|FOXA2_HUMAN	1	sp|Q9Y261|FOXA2_HUMAN	sp|Q9Y261|FOXA2_HUMAN	1	1	0	sp|Q9Y261|FOXA2
sp|Q9Y2B1|TMEM5_HUMAN	1	sp|Q9Y2B1|TMEM5_HUMAN	sp|Q9Y2B1|TMEM5_HUMAN	1	1	0	sp|Q9Y2B1|TMEM5
sp|Q9Y2B2|PIGL_HUMAN	1	sp|Q9Y2B2|PIGL_HUMAN	sp|Q9Y2B2|PIGL_HUMAN	1	1	0	sp|Q9Y2B2|PIGL
sp|Q9Y2H8|ZN510_HUMAN	1	sp|Q9Y2H8|ZN510_HUMAN	sp|Q9Y2H8|ZN510_HUMAN	1	0	0	sp|Q9Y2H8|ZN510
sp|Q9Y2J4|AMOL2_HUMAN	1	sp|Q9Y2J4|AMOL2_HUMAN	sp|Q9Y2J4|AMOL2_HUMAN	1	0	0	sp|Q9Y2J4|AMOL2
sp|Q9Y2J8|PADI2_HUMAN	1	sp|Q9Y2J8|PADI2_HUMAN	sp|Q9Y2J8|PADI2_HUMAN	1	0	0	sp|Q9Y2J8|PADI2
sp|Q9Y2L9|LRCH1_HUMAN	1	sp|Q9Y2L9|LRCH1_HUMAN	sp|Q9Y2L9|LRCH1_HUMAN	1	0	0	sp|Q9Y2L9|LRCH1
sp|Q9Y2X9|ZN281_HUMAN	1	sp|Q9Y2X9|ZN281_HUMAN	sp|Q9Y2X9|ZN281_HUMAN	1	0	0	sp|Q9Y2X9|ZN281
sp|Q9Y2Z4|SYYM_HUMAN	1	sp|Q9Y2Z4|SYYM_HUMAN	sp|Q9Y2Z4|SYYM_HUMAN	1	1	0	sp|Q9Y2Z4|SYYM
sp|Q9Y485|DMXL1_HUMAN	1	sp|Q9Y485|DMXL1_HUMAN	sp|Q9Y485|DMXL1_HUMAN	1	0	0	sp|Q9Y485|DMXL1
sp|Q9Y4A5|TRRAP_HUMAN	1	sp|Q9Y4A5|TRRAP_HUMAN	sp|Q9Y4A5|TRRAP_HUMAN	1	1	0	sp|Q9Y4A5|TRRAP
sp|Q9Y4A8|NF2L3_HUMAN	1	sp|Q9Y4A8|NF2L3_HUMAN	sp|Q9Y4A8|NF2L3_HUMAN	1	0	0	sp|Q9Y4A8|NF2L3
sp|Q9Y4D2|DGLA_HUMAN	1	sp|Q9Y4D2|DGLA_HUMAN	sp|Q9Y4D2|DGLA_HUMAN	1	0	0	sp|Q9Y4D2|DGLA
sp|Q9Y4F4|TGRM1_HUMAN	1	sp|Q9Y4F4|TGRM1_HUMAN	sp|Q9Y4F4|TGRM1_HUMAN	1	0	0	sp|Q9Y4F4|TGRM1
sp|Q9Y4X5|ARI1_HUMAN	1	sp|Q9Y4X5|ARI1_HUMAN	sp|Q9Y4X5|ARI1_HUMAN	1	0	0	sp|Q9Y4X5|ARI1
sp|Q9Y566|SHAN1_HUMAN	1	sp|Q9Y566|SHAN1_HUMAN	sp|Q9Y566|SHAN1_HUMAN	1	0	0	sp|Q9Y566|SHAN1
sp|Q9Y5G5|PCDG8_HUMAN	1	sp|Q9Y5G5|PCDG8_HUMAN	sp|Q9Y5G5|PCDG8_HUMAN	1	0	0	sp|Q9Y5G5|PCDG8
sp|Q9Y5S2|MRCKB_HUMAN	1	sp|Q9Y5S2|MRCKB_HUMAN	sp|Q9Y5S2|MRCKB_HUMAN	1	0	0	sp|Q9Y5S2|MRCKB
sp|Q9Y5W3|KLF2_HUMAN	1	sp|Q9Y5W3|KLF2_HUMAN	sp|Q9Y5W3|KLF2_HUMAN	1	0	0	sp|Q9Y5W3|KLF2
sp|Q9Y619|ORNT1_HUMAN	1	sp|Q9Y619|ORNT1_HUMAN	sp|Q9Y619|ORNT1_HUMAN	1	1	0	sp|Q9Y619|ORNT1
sp|Q9Y672|ALG6_HUMAN	1	sp|Q9Y672|ALG6_HUMAN	sp|Q9Y672|ALG6_HUMAN	1	0	0	sp|Q9Y672|ALG6
sp|Q9Y676|RT18B_HUMAN	1	sp|Q9Y676|RT18B_HUMAN	sp|Q9Y676|RT18B_HUMAN	1	0	0	sp|Q9Y676|RT18B
sp|Q9Y6C2|EMIL1_HUMAN	1	sp|Q9Y6C2|EMIL1_HUMAN	sp|Q9Y6C2|EMIL1_HUMAN	1	0	0	sp|Q9Y6C2|EMIL1
sp|Q9Y6G9|DC1L1_HUMAN	1	sp|Q9Y6G9|DC1L1_HUMAN	sp|Q9Y6G9|DC1L1_HUMAN	1	0	0	sp|Q9Y6G9|DC1L1
sp|Q9Y6R4|M3K4_HUMAN	1	sp|Q9Y6R4|M3K4_HUMAN	sp|Q9Y6R4|M3K4_HUMAN	1	0	0	sp|Q9Y6R4|M3K4
sp|Q9Y6U7|RN215_HUMAN	1	sp|Q9Y6U7|RN215_HUMAN	sp|Q9Y6U7|RN215_HUMAN	1	0	0	sp|Q9Y6U7|RN215
sp|Q9Y6W6|DUS10_HUMAN	1	sp|Q9Y6W6|DUS10_HUMAN	sp|Q9Y6W6|DUS10_HUMAN	1	0	0	sp|Q9Y6W6|DUS10
sp|Q9Y6Y1|CMTA1_HUMAN	1	sp|Q9Y6Y1|CMTA1_HUMAN	sp|Q9Y6Y1|CMTA1_HUMAN	1	0	0	sp|Q9Y6Y1|CMTA1
				1697

## Sheet: Pseudomonas
Protein	Hits	ProteinID	Comment	Peptides	Modified	Variants
tr|G3XCT6|G3XCT6_PSEAE	1	tr|G3XCT6|G3XCT6_PSEAE	tr|G3XCT6|G3XCT6_PSEAE	1	0	0
tr|G3XCV7|G3XCV7_PSEAE	1	tr|G3XCV7|G3XCV7_PSEAE	tr|G3XCV7|G3XCV7_PSEAE	1	0	0
tr|Q9HT40|Q9HT40_PSEAE	1	tr|Q9HT40|Q9HT40_PSEAE	tr|Q9HT40|Q9HT40_PSEAE	1	0	0
tr|Q9HTK4|Q9HTK4_PSEAE	1	tr|Q9HTK4|Q9HTK4_PSEAE	tr|Q9HTK4|Q9HTK4_PSEAE	1	0	0
tr|Q9HTV7|Q9HTV7_PSEAE	1	tr|Q9HTV7|Q9HTV7_PSEAE	tr|Q9HTV7|Q9HTV7_PSEAE	1	0	0
tr|Q9HTX9|Q9HTX9_PSEAE	1	tr|Q9HTX9|Q9HTX9_PSEAE	tr|Q9HTX9|Q9HTX9_PSEAE	1	0	0
tr|Q9HU06|Q9HU06_PSEAE	1	tr|Q9HU06|Q9HU06_PSEAE	tr|Q9HU06|Q9HU06_PSEAE	1	0	0
tr|Q9HUR1|Q9HUR1_PSEAE	1	tr|Q9HUR1|Q9HUR1_PSEAE	tr|Q9HUR1|Q9HUR1_PSEAE	1	0	0
tr|Q9HUR3|Q9HUR3_PSEAE	1	tr|Q9HUR3|Q9HUR3_PSEAE	tr|Q9HUR3|Q9HUR3_PSEAE	1	1	0
tr|Q9HV83|Q9HV83_PSEAE	1	tr|Q9HV83|Q9HV83_PSEAE	tr|Q9HV83|Q9HV83_PSEAE	1	0	0
tr|Q9HVC0|Q9HVC0_PSEAE	1	tr|Q9HVC0|Q9HVC0_PSEAE	tr|Q9HVC0|Q9HVC0_PSEAE	1	0	0
tr|Q9HVD3|Q9HVD3_PSEAE	1	tr|Q9HVD3|Q9HVD3_PSEAE	tr|Q9HVD3|Q9HVD3_PSEAE	1	0	0
tr|Q9HVE2|Q9HVE2_PSEAE	1	tr|Q9HVE2|Q9HVE2_PSEAE	tr|Q9HVE2|Q9HVE2_PSEAE	1	0	0
tr|Q9HVW1|Q9HVW1_PSEAE	1	tr|Q9HVW1|Q9HVW1_PSEAE	tr|Q9HVW1|Q9HVW1_PSEAE	1	1	0
tr|Q9HW10|Q9HW10_PSEAE	1	tr|Q9HW10|Q9HW10_PSEAE	tr|Q9HW10|Q9HW10_PSEAE	1	1	0
tr|Q9HW62|Q9HW62_PSEAE	1	tr|Q9HW62|Q9HW62_PSEAE	tr|Q9HW62|Q9HW62_PSEAE	1	0	0
tr|Q9HW79|Q9HW79_PSEAE	1	tr|Q9HW79|Q9HW79_PSEAE	tr|Q9HW79|Q9HW79_PSEAE	1	0	0
tr|Q9HWI6|Q9HWI6_PSEAE	1	tr|Q9HWI6|Q9HWI6_PSEAE	tr|Q9HWI6|Q9HWI6_PSEAE	1	0	0
tr|Q9HWY6|Q9HWY6_PSEAE	1	tr|Q9HWY6|Q9HWY6_PSEAE	tr|Q9HWY6|Q9HWY6_PSEAE	1	0	0
tr|Q9HX07|Q9HX07_PSEAE	1	tr|Q9HX07|Q9HX07_PSEAE	tr|Q9HX07|Q9HX07_PSEAE	1	1	0
tr|Q9HX44|Q9HX44_PSEAE	1	tr|Q9HX44|Q9HX44_PSEAE	tr|Q9HX44|Q9HX44_PSEAE	1	1	0
tr|Q9HXC3|Q9HXC3_PSEAE	1	tr|Q9HXC3|Q9HXC3_PSEAE	tr|Q9HXC3|Q9HXC3_PSEAE	1	0	0
tr|Q9HXV9|Q9HXV9_PSEAE	1	tr|Q9HXV9|Q9HXV9_PSEAE	tr|Q9HXV9|Q9HXV9_PSEAE	1	0	0
tr|Q9HYT9|Q9HYT9_PSEAE	1	tr|Q9HYT9|Q9HYT9_PSEAE	tr|Q9HYT9|Q9HYT9_PSEAE	1	1	0
tr|Q9HYV3|Q9HYV3_PSEAE	1	tr|Q9HYV3|Q9HYV3_PSEAE	tr|Q9HYV3|Q9HYV3_PSEAE	1	0	0
tr|Q9HYV8|Q9HYV8_PSEAE	1	tr|Q9HYV8|Q9HYV8_PSEAE	tr|Q9HYV8|Q9HYV8_PSEAE	1	0	0
tr|Q9HZC9|Q9HZC9_PSEAE	1	tr|Q9HZC9|Q9HZC9_PSEAE	tr|Q9HZC9|Q9HZC9_PSEAE	1	0	0
tr|Q9HZD3|Q9HZD3_PSEAE	1	tr|Q9HZD3|Q9HZD3_PSEAE	tr|Q9HZD3|Q9HZD3_PSEAE	1	0	0
tr|Q9HZD7|Q9HZD7_PSEAE	1	tr|Q9HZD7|Q9HZD7_PSEAE	tr|Q9HZD7|Q9HZD7_PSEAE	1	0	0
tr|Q9HZG6|Q9HZG6_PSEAE	1	tr|Q9HZG6|Q9HZG6_PSEAE	tr|Q9HZG6|Q9HZG6_PSEAE	1	0	0
tr|Q9HZM8|Q9HZM8_PSEAE	1	tr|Q9HZM8|Q9HZM8_PSEAE	tr|Q9HZM8|Q9HZM8_PSEAE	1	0	0
tr|Q9HZZ6|Q9HZZ6_PSEAE	1	tr|Q9HZZ6|Q9HZZ6_PSEAE	tr|Q9HZZ6|Q9HZZ6_PSEAE	1	0	0
tr|Q9I0D7|Q9I0D7_PSEAE	1	tr|Q9I0D7|Q9I0D7_PSEAE	tr|Q9I0D7|Q9I0D7_PSEAE	1	0	0
tr|Q9I0I2|Q9I0I2_PSEAE	1	tr|Q9I0I2|Q9I0I2_PSEAE	tr|Q9I0I2|Q9I0I2_PSEAE	1	0	0
tr|Q9I0I4|Q9I0I4_PSEAE	1	tr|Q9I0I4|Q9I0I4_PSEAE	tr|Q9I0I4|Q9I0I4_PSEAE	1	0	0
tr|Q9I0K3|Q9I0K3_PSEAE	1	tr|Q9I0K3|Q9I0K3_PSEAE	tr|Q9I0K3|Q9I0K3_PSEAE	1	0	0
tr|Q9I0L8|Q9I0L8_PSEAE	1	tr|Q9I0L8|Q9I0L8_PSEAE	tr|Q9I0L8|Q9I0L8_PSEAE	1	0	0
tr|Q9I0P8|Q9I0P8_PSEAE	1	tr|Q9I0P8|Q9I0P8_PSEAE	tr|Q9I0P8|Q9I0P8_PSEAE	1	0	0
tr|Q9I0V7|Q9I0V7_PSEAE;tr|Q9I3R1|Q9I3R1_PSEAE	1	tr|Q9I0V7|Q9I0V7_PSEAE;tr|Q9I3R1|Q9I3R1_PSEAE	tr|Q9I0V7|Q9I0V7_PSEAE;tr|Q9I3R1|Q9I3R1_PSEAE	1	0	0
tr|Q9I116|Q9I116_PSEAE	1	tr|Q9I116|Q9I116_PSEAE	tr|Q9I116|Q9I116_PSEAE	1	0	0
tr|Q9I158|Q9I158_PSEAE	1	tr|Q9I158|Q9I158_PSEAE	tr|Q9I158|Q9I158_PSEAE	1	0	0
tr|Q9I179|Q9I179_PSEAE	1	tr|Q9I179|Q9I179_PSEAE	tr|Q9I179|Q9I179_PSEAE	1	0	0
tr|Q9I182|Q9I182_PSEAE	1	tr|Q9I182|Q9I182_PSEAE	tr|Q9I182|Q9I182_PSEAE	1	0	0
tr|Q9I183|Q9I183_PSEAE	1	tr|Q9I183|Q9I183_PSEAE	tr|Q9I183|Q9I183_PSEAE	1	0	0
tr|Q9I1D9|Q9I1D9_PSEAE	1	tr|Q9I1D9|Q9I1D9_PSEAE	tr|Q9I1D9|Q9I1D9_PSEAE	1	0	0
tr|Q9I1Y7|Q9I1Y7_PSEAE	1	tr|Q9I1Y7|Q9I1Y7_PSEAE	tr|Q9I1Y7|Q9I1Y7_PSEAE	1	0	0
tr|Q9I1Z8|Q9I1Z8_PSEAE	1	tr|Q9I1Z8|Q9I1Z8_PSEAE	tr|Q9I1Z8|Q9I1Z8_PSEAE	1	1	0
tr|Q9I239|Q9I239_PSEAE	1	tr|Q9I239|Q9I239_PSEAE	tr|Q9I239|Q9I239_PSEAE	1	1	0
tr|Q9I2J5|Q9I2J5_PSEAE	1	tr|Q9I2J5|Q9I2J5_PSEAE	tr|Q9I2J5|Q9I2J5_PSEAE	1	0	0
tr|Q9I2M3|Q9I2M3_PSEAE	1	tr|Q9I2M3|Q9I2M3_PSEAE	tr|Q9I2M3|Q9I2M3_PSEAE	1	0	0
tr|Q9I338|Q9I338_PSEAE	1	tr|Q9I338|Q9I338_PSEAE	tr|Q9I338|Q9I338_PSEAE	1	0	0
tr|Q9I378|Q9I378_PSEAE	1	tr|Q9I378|Q9I378_PSEAE	tr|Q9I378|Q9I378_PSEAE	1	0	0
tr|Q9I389|Q9I389_PSEAE	1	tr|Q9I389|Q9I389_PSEAE	tr|Q9I389|Q9I389_PSEAE	1	0	0
tr|Q9I3B6|Q9I3B6_PSEAE	1	tr|Q9I3B6|Q9I3B6_PSEAE	tr|Q9I3B6|Q9I3B6_PSEAE	1	0	0
tr|Q9I3C0|Q9I3C0_PSEAE	1	tr|Q9I3C0|Q9I3C0_PSEAE	tr|Q9I3C0|Q9I3C0_PSEAE	1	0	0
tr|Q9I3S9|Q9I3S9_PSEAE	1	tr|Q9I3S9|Q9I3S9_PSEAE	tr|Q9I3S9|Q9I3S9_PSEAE	1	1	0
tr|Q9I3T7|Q9I3T7_PSEAE	1	tr|Q9I3T7|Q9I3T7_PSEAE	tr|Q9I3T7|Q9I3T7_PSEAE	1	0	0
tr|Q9I410|Q9I410_PSEAE	1	tr|Q9I410|Q9I410_PSEAE	tr|Q9I410|Q9I410_PSEAE	1	0	0
tr|Q9I490|Q9I490_PSEAE	1	tr|Q9I490|Q9I490_PSEAE	tr|Q9I490|Q9I490_PSEAE	1	0	0
tr|Q9I4M2|Q9I4M2_PSEAE	1	tr|Q9I4M2|Q9I4M2_PSEAE	tr|Q9I4M2|Q9I4M2_PSEAE	1	0	0
tr|Q9I4M4|Q9I4M4_PSEAE	1	tr|Q9I4M4|Q9I4M4_PSEAE	tr|Q9I4M4|Q9I4M4_PSEAE	1	0	0
tr|Q9I4S4|Q9I4S4_PSEAE	1	tr|Q9I4S4|Q9I4S4_PSEAE	tr|Q9I4S4|Q9I4S4_PSEAE	1	0	0
tr|Q9I5B9|Q9I5B9_PSEAE	1	tr|Q9I5B9|Q9I5B9_PSEAE	tr|Q9I5B9|Q9I5B9_PSEAE	1	1	0
tr|Q9I5E4|Q9I5E4_PSEAE	1	tr|Q9I5E4|Q9I5E4_PSEAE	tr|Q9I5E4|Q9I5E4_PSEAE	1	0	0
tr|Q9I5H5|Q9I5H5_PSEAE	1	tr|Q9I5H5|Q9I5H5_PSEAE	tr|Q9I5H5|Q9I5H5_PSEAE	1	0	0
tr|Q9I637|Q9I637_PSEAE	1	tr|Q9I637|Q9I637_PSEAE	tr|Q9I637|Q9I637_PSEAE	1	0	0
tr|Q9I645|Q9I645_PSEAE	1	tr|Q9I645|Q9I645_PSEAE	tr|Q9I645|Q9I645_PSEAE	1	0	0
tr|Q9I6K4|Q9I6K4_PSEAE	1	tr|Q9I6K4|Q9I6K4_PSEAE	tr|Q9I6K4|Q9I6K4_PSEAE	1	1	0
tr|Q9I6T5|Q9I6T5_PSEAE	1	tr|Q9I6T5|Q9I6T5_PSEAE	tr|Q9I6T5|Q9I6T5_PSEAE	1	0	0
tr|Q9I716|Q9I716_PSEAE	1	tr|Q9I716|Q9I716_PSEAE	tr|Q9I716|Q9I716_PSEAE	1	0	0
tr|Q9I761|Q9I761_PSEAE	1	tr|Q9I761|Q9I761_PSEAE	tr|Q9I761|Q9I761_PSEAE	1	0	0
sp|Q9HUW9|Y4841_PSEAE	1	sp|Q9HUW9|Y4841_PSEAE	sp|Q9HUW9|Y4841_PSEAE	1	0	0
sp|Q9HVD7|HEMH_PSEAE	1	sp|Q9HVD7|HEMH_PSEAE	sp|Q9HVD7|HEMH_PSEAE	1	0	0
sp|Q9HVM4|SYI_PSEAE	1	sp|Q9HVM4|SYI_PSEAE	sp|Q9HVM4|SYI_PSEAE	1	1	0
sp|Q9HWI0|DDLA_PSEAE	1	sp|Q9HWI0|DDLA_PSEAE	sp|Q9HWI0|DDLA_PSEAE	1	1	0
sp|Q9HXE4|DAUB_PSEAE	1	sp|Q9HXE4|DAUB_PSEAE	sp|Q9HXE4|DAUB_PSEAE	1	0	0
sp|Q9HXG4|RLMF_PSEAE	1	sp|Q9HXG4|RLMF_PSEAE	sp|Q9HXG4|RLMF_PSEAE	1	0	0
sp|Q9HXN2|PUR4_PSEAE	1	sp|Q9HXN2|PUR4_PSEAE	sp|Q9HXN2|PUR4_PSEAE	1	0	0
sp|Q9HY08|MUTS_PSEAE	1	sp|Q9HY08|MUTS_PSEAE	sp|Q9HY08|MUTS_PSEAE	1	0	0
sp|Q9HY64|ARNC_PSEAE	1	sp|Q9HY64|ARNC_PSEAE	sp|Q9HY64|ARNC_PSEAE	1	0	0
sp|Q9HYV6|Y3287_PSEAE	1	sp|Q9HYV6|Y3287_PSEAE	sp|Q9HYV6|Y3287_PSEAE	1	0	0
sp|Q9I0J0|NUOM_PSEAE	1	sp|Q9I0J0|NUOM_PSEAE	sp|Q9I0J0|NUOM_PSEAE	1	0	0
sp|Q9I465|COBT_PSEAE	1	sp|Q9I465|COBT_PSEAE	sp|Q9I465|COBT_PSEAE	1	1	0
sp|Q9I595|CYSZ_PSEAE	1	sp|Q9I595|CYSZ_PSEAE	sp|Q9I595|CYSZ_PSEAE	1	0	0
sp|Q51463|FLIF_PSEAE	1	sp|Q51463|FLIF_PSEAE	sp|Q51463|FLIF_PSEAE	1	0	0
sp|Q59637|ODP1_PSEAE	1	sp|Q59637|ODP1_PSEAE	sp|Q59637|ODP1_PSEAE	1	1	0
sp|Q9I3D2|ODO2_PSEAE;tr|G3XCT6|G3XCT6_PSEAE	3	sp|Q9I3D2|ODO2_PSEAE;tr|G3XCT6|G3XCT6_PSEAE	sp|Q9I3D2|ODO2_PSEAE;tr|G3XCT6|G3XCT6_PSEAE	1	0	0
sp|O68282|G6PD_PSEAE	2	sp|O68282|G6PD_PSEAE	sp|O68282|G6PD_PSEAE	2	1	0
sp|Q9I3D2|ODO2_PSEAE	2	sp|Q9I3D2|ODO2_PSEAE	sp|Q9I3D2|ODO2_PSEAE	2	0	0
tr|Q9HUH0|Q9HUH0_PSEAE	2	tr|Q9HUH0|Q9HUH0_PSEAE	tr|Q9HUH0|Q9HUH0_PSEAE	2	2	0
tr|Q9I0B5|Q9I0B5_PSEAE	2	tr|Q9I0B5|Q9I0B5_PSEAE	tr|Q9I0B5|Q9I0B5_PSEAE	2	0	0
tr|Q9I0F5|Q9I0F5_PSEAE	2	tr|Q9I0F5|Q9I0F5_PSEAE	tr|Q9I0F5|Q9I0F5_PSEAE	1	0	0
sp|P19572|DCDA_PSEAE	1	sp|P19572|DCDA_PSEAE	sp|P19572|DCDA_PSEAE	1	0	0
sp|P57683|KDPA_PSEAE	1	sp|P57683|KDPA_PSEAE	sp|P57683|KDPA_PSEAE	1	0	0
sp|Q01269|PHEC_PSEAE	1	sp|Q01269|PHEC_PSEAE	sp|Q01269|PHEC_PSEAE	1	0	0
sp|Q06062|ALGF_PSEAE	1	sp|Q06062|ALGF_PSEAE	sp|Q06062|ALGF_PSEAE	1	0	0
				100
