# Supplementary material for: Neutrophilic proteolysis in the cystic fibrosis lung correlates with a pathogenic microbiome
Source: Microbiome. 2019 Feb 13;7:23. doi: 10.1186/s40168-019-0636-3 (PMC6375204; doi:10.1186/s40168-019-0636-3)
Supplement: Supplementary file 8 — Table S5. p values from complete dataset and independent dataset (1 sample each patient) for Mann-Whitney U tests of different variables in this study. (XLSX 9 kb) [file 40168_2019_636_MOESM8_ESM.xlsx]

## Sheet: Sheet1
	Mann-Whitney U-test
Parameter	All Samples n =101	One Each Patient n = 88
Target FEV1%	0.00028	0.00112
Target FVC	0.00042	0.0006
Multiproduct Score	<0.00001	0.00054
Age	0.18	0.327
BMI	0.082	0.023
Pathogens	<0.00001	<0.00001
Anaerobes	6e-05	<0.00001
Defensin HNP1	<0.00001	<0.00001
Phenylalanine	<0.00001	<0.00001
NE (peptide)	0.00058	<0.00001
NE Activity	<0.00001	<0.00001
CG Activity	<0.00001	<0.00001
BPIB1_HUMAN	<0.00001	<0.00001
NGAL_HUMAN	<0.00001	<0.00001
TYB4_HUMAN	<0.00001	0.0001
G3P_HUMAN	<0.00001	<0.00001
TRFL_HUMAN	<0.00001	<0.00001
HERC1_HUMAN	0.0002	0.00018
Total Peptides	<0.00001	<0.00001
NHQ	0.075	0.061
HHQ	0.091	0.075
Pyochelin	0.013	0.01
